# Supplementary material for: Synthesis and Fluorescence Properties of Structurally Characterized Heterobimetalic Cu(II)–Na(I) Bis(salamo)-Based Complex Bearing Square Planar, Square Pyramid and Triangular Prism Geometries of Metal Centers
Source: Molecules. 2018 Apr 25;23(5):1006. doi: 10.3390/molecules23051006 (PMC6102540; doi:10.3390/molecules23051006)
Supplement: Supplementary file 1 [file molecules-23-01006-s001.zip]

Archive with 3 entries (2 files):
- Supplementary/Complex checkcif report.pdf
- Supplementary/Complex.cif
- Supplementary/
