# Supplementary material for: Synthesis and Fluorescence Properties of Structurally Characterized Heterobimetalic Cu(II)–Na(I) Bis(salamo)-Based Complex Bearing Square Planar, Square Pyramid and Triangular Prism Geometries of Metal Centers
Source: Molecules. 2018 Apr 25;23(5):1006. doi: 10.3390/molecules23051006 (PMC6102540; doi:10.3390/molecules23051006)
Supplement: Supplementary file 1 [file molecules-23-01006-s001.zip › Supplementary/Complex.cif]

data_d845
_audit_creation_date              2018-04-19
_audit_creation_method
;
Olex2 1.2
(compiled 2016.09.09 svn.r3337 for OlexSys, GUI svn.r5227)
;
_publ_contact_author_address      
;
 School of Chemical and Biological Engineering
 Lanzhou Jiaotong University
 Lanzhou 730070
 People's Republic of China
;
_publ_contact_author_email        dongwk@126.com
_publ_contact_author_id_orcid     ?
_publ_contact_author_name         'Wen-Kui Dong'
_publ_contact_author_phone        '0086 931 4938703'
_publ_section_references
;
Dolomanov, O.V., Bourhis, L.J., Gildea, R.J, Howard, J.A.K. & Puschmann, H.
 (2009), J. Appl. Cryst. 42, 339-341.

Sheldrick, G.M. (2008). Acta Cryst. A64, 112-122.

Sheldrick, G.M. (2015). Acta Cryst. C71, 3-8.
;
_chemical_name_common             ?
_chemical_name_systematic         ?
_chemical_formula_moiety          'C32 H28 Cu2 N5 Na O13, C H4 O, C H Cl3'
_chemical_formula_sum             'C34 H33 Cl3 Cu2 N5 Na O14'
_chemical_formula_weight          992.07
_chemical_melting_point           ?
_chemical_oxdiff_formula          'C H N O'
loop_
  _atom_type_symbol
  _atom_type_description
  _atom_type_scat_dispersion_real
  _atom_type_scat_dispersion_imag
  _atom_type_scat_source
 'C' 'C' 0.0033 0.0016 'International Tables Vol C Tables 4.2.6.8 and 6.1.1.4'
 'H' 'H' 0.0000 0.0000 'International Tables Vol C Tables 4.2.6.8 and 6.1.1.4'
 'Cl' 'Cl' 0.1484 0.1585 'International Tables Vol C Tables 4.2.6.8 and 6.1.1.4'
 'Cu' 'Cu' 0.3201 1.2651 'International Tables Vol C Tables 4.2.6.8 and 6.1.1.4'
 'N' 'N' 0.0061 0.0033 'International Tables Vol C Tables 4.2.6.8 and 6.1.1.4'
 'Na' 'Na' 0.0362 0.0249 'International Tables Vol C Tables 4.2.6.8 and 6.1.1.4'
 'O' 'O' 0.0106 0.0060 'International Tables Vol C Tables 4.2.6.8 and 6.1.1.4'

_shelx_space_group_comment
;
The symmetry employed for this shelxl refinement is uniquely defined
by the following loop, which should always be used as a source of
symmetry information in preference to the above space-group names.
They are only intended as comments.
;
_space_group_crystal_system       'monoclinic'
_space_group_IT_number            14
_space_group_name_H-M_alt         'P 21/n'
_space_group_name_Hall            '-P 2yn'
loop_
  _space_group_symop_operation_xyz
 'x, y, z'
 '-x+1/2, y+1/2, -z+1/2'
 '-x, -y, -z'
 'x-1/2, -y-1/2, z-1/2'

_cell_length_a                    15.8326(3)
_cell_length_b                    11.4630(2)
_cell_length_c                    21.7834(4)
_cell_angle_alpha                 90
_cell_angle_beta                  98.135(2)
_cell_angle_gamma                 90
_cell_volume                      3913.68(14)
_cell_formula_units_Z             4
_cell_measurement_reflns_used     4694
_cell_measurement_temperature     154.89(10)
_cell_measurement_theta_max       25.4840
_cell_measurement_theta_min       3.8730
_shelx_estimated_absorpt_T_max    ?
_shelx_estimated_absorpt_T_min    ?
_exptl_absorpt_coefficient_mu     1.377
_exptl_absorpt_correction_T_max   1.00000
_exptl_absorpt_correction_T_min   0.84508
_exptl_absorpt_correction_type    multi-scan
_exptl_absorpt_process_details
;
CrysAlisPro, Agilent Technologies,
Version 1.171.37.35 (release 13-08-2014 CrysAlis171 .NET)
(compiled Aug 13 2014,18:06:01)
Empirical absorption correction using spherical harmonics,
 implemented in SCALE3 ABSPACK scaling algorithm.
Empirical absorption correction using spherical harmonics,
 implemented in SCALE3 ABSPACK scaling algorithm.
;
_exptl_absorpt_special_details    ?
_exptl_crystal_colour             'clear light green'
_exptl_crystal_colour_lustre      clear
_exptl_crystal_colour_modifier    light
_exptl_crystal_colour_primary     green
_exptl_crystal_density_diffrn     1.684
_exptl_crystal_density_meas       ?
_exptl_crystal_density_method     ?
_exptl_crystal_description        block
_exptl_crystal_F_000              2016
_exptl_crystal_size_max           0.24
_exptl_crystal_size_mid           0.21
_exptl_crystal_size_min           0.15
_exptl_transmission_factor_max    ?
_exptl_transmission_factor_min    ?
_diffrn_reflns_av_R_equivalents   0.0353
_diffrn_reflns_av_unetI/netI      0.0563
_diffrn_reflns_Laue_measured_fraction_full 0.998
_diffrn_reflns_Laue_measured_fraction_max 0.998
_diffrn_reflns_limit_h_max        19
_diffrn_reflns_limit_h_min        -19
_diffrn_reflns_limit_k_max        14
_diffrn_reflns_limit_k_min        -14
_diffrn_reflns_limit_l_max        26
_diffrn_reflns_limit_l_min        -26
_diffrn_reflns_number             16726
_diffrn_reflns_point_group_measured_fraction_full 0.998
_diffrn_reflns_point_group_measured_fraction_max 0.998
_diffrn_reflns_theta_full         25.242
_diffrn_reflns_theta_max          26.021
_diffrn_reflns_theta_min          3.281
_diffrn_ambient_environment       N~2~
_diffrn_ambient_temperature       154.89(10)
_diffrn_detector                  'CCD plate'
_diffrn_detector_area_resol_mean  16.0733
_diffrn_detector_type             Eos
_diffrn_measured_fraction_theta_full 0.998
_diffrn_measured_fraction_theta_max 0.998
_diffrn_measurement_details
;
#__ type_ start__ end____ width___ exp.time_
  1 omega   50.00   77.00   1.0000    5.0000
omega____ theta____ kappa____ phi______ frames
    -       20.5854  178.0000  -90.0000 27

#__ type_ start__ end____ width___ exp.time_
  2 omega  -48.00   63.00   1.0000    5.0000
omega____ theta____ kappa____ phi______ frames
    -       20.5854  -19.0000  -30.0000 111

#__ type_ start__ end____ width___ exp.time_
  3 omega   -8.00   18.00   1.0000    5.0000
omega____ theta____ kappa____ phi______ frames
    -      -17.1479  -99.0000  -30.0000 26

#__ type_ start__ end____ width___ exp.time_
  4 omega  -46.00   33.00   1.0000    5.0000
omega____ theta____ kappa____ phi______ frames
    -       20.5854  -57.0000  -60.0000 79
;
_diffrn_measurement_device        'four-circle diffractometer'
_diffrn_measurement_device_type   'SuperNova, Dual, Cu at zero, Eos'
_diffrn_measurement_method        '\w scans'
_diffrn_orient_matrix_UB_11       0.0012380000
_diffrn_orient_matrix_UB_12       0.0525251000
_diffrn_orient_matrix_UB_13       -0.0170484000
_diffrn_orient_matrix_UB_21       0.0363014000
_diffrn_orient_matrix_UB_22       -0.0206624000
_diffrn_orient_matrix_UB_23       -0.0123858000
_diffrn_orient_matrix_UB_31       -0.0269922000
_diffrn_orient_matrix_UB_32       -0.0253664000
_diffrn_orient_matrix_UB_33       -0.0252561000
_diffrn_radiation_monochromator   mirror
_diffrn_radiation_probe           x-ray
_diffrn_radiation_type            MoK\a
_diffrn_radiation_wavelength      0.71073
_diffrn_source                    'SuperNova (Mo) X-ray Source'
_reflns_Friedel_coverage          0.000
_reflns_Friedel_fraction_full     .
_reflns_Friedel_fraction_max      .
_reflns_number_gt                 5555
_reflns_number_total              7694
_reflns_odcompleteness_completeness 99.73
_reflns_odcompleteness_iscentric  1
_reflns_odcompleteness_theta      26.32
_reflns_special_details
;
 Reflections were merged by SHELXL according to the crystal
 class for the calculation of statistics and refinement.
 
 _reflns_Friedel_fraction is defined as the number of unique
 Friedel pairs measured divided by the number that would be
 possible theoretically, ignoring centric projections and
 systematic absences.
;
_reflns_threshold_expression      'I > 2\s(I)'
_computing_cell_refinement
;
CrysAlisPro, Agilent Technologies,
Version 1.171.37.35 (release 13-08-2014 CrysAlis171 .NET)
(compiled Aug 13 2014,18:06:01)
;
_computing_data_collection
;
CrysAlisPro, Agilent Technologies,
Version 1.171.37.35 (release 13-08-2014 CrysAlis171 .NET)
(compiled Aug 13 2014,18:06:01)
;
_computing_data_reduction
;
CrysAlisPro, Agilent Technologies,
Version 1.171.37.35 (release 13-08-2014 CrysAlis171 .NET)
(compiled Aug 13 2014,18:06:01)
;
_computing_molecular_graphics     'Olex2 (Dolomanov et al., 2009)'
_computing_publication_material   'Olex2 (Dolomanov et al., 2009)'
_computing_structure_refinement   'ShelXL (Sheldrick, 2015)'
_computing_structure_solution     'ShelXS (Sheldrick, 2008)'
_refine_diff_density_max          0.559
_refine_diff_density_min          -0.457
_refine_diff_density_rms          0.070
_refine_ls_extinction_coef        .
_refine_ls_extinction_method      none
_refine_ls_goodness_of_fit_ref    1.027
_refine_ls_hydrogen_treatment     constr
_refine_ls_matrix_type            full
_refine_ls_number_parameters      581
_refine_ls_number_reflns          7694
_refine_ls_number_restraints      54
_refine_ls_R_factor_all           0.0738
_refine_ls_R_factor_gt            0.0478
_refine_ls_restrained_S_all       1.033
_refine_ls_shift/su_max           0.001
_refine_ls_shift/su_mean          0.000
_refine_ls_structure_factor_coef  Fsqd
_refine_ls_weighting_details
'w=1/[\s^2^(Fo^2^)+(0.0366P)^2^+3.3096P] where P=(Fo^2^+2Fc^2^)/3'
_refine_ls_weighting_scheme       calc
_refine_ls_wR_factor_gt           0.0967
_refine_ls_wR_factor_ref          0.1112
_refine_special_details           ?
_olex2_refinement_description
;
1. Fixed Uiso
 At 1.2 times of:
  All C(H) groups, All C(H,H) groups
 At 1.5 times of:
  All C(H,H,H) groups, All O(H) groups
2. Uiso/Uaniso restraints and constraints
Uanis(O7') \\sim Ueq, Uanis(O8') \\sim Ueq, Uanis(C23) \\sim Ueq, Uanis(O7)
\\sim Ueq, Uanis(O8) \\sim Ueq, Uanis(C24') \\sim Ueq, Uanis(C23') \\sim Ueq,
Uanis(C24) \\sim Ueq: with sigma of 0.01 and sigma for terminal atoms of 0.02
Uanis(O13') \\sim Ueq: with sigma of 0.01 and sigma for terminal atoms of 0.02
3. Others
 Fixed Sof: O7'(0.6) O8(0.6) O13'(0.38) C23(0.6) H23A(0.6) H23B(0.6) C24(0.6)
 H24A(0.6) H24B(0.6) O7(0.4) O8'(0.4) O13(0.62) C23'(0.4) H23C(0.4) H23D(0.4)
 C24'(0.4) H24C(0.4) H24D(0.4)
4.a Ternary CH refined with riding coordinates:
 C34(H34)
4.b Secondary CH2 refined with riding coordinates:
 C9(H9A,H9B), C10(H10A,H10B), C23(H23A,H23B), C24(H24A,H24B), C23'(H23C,H23D),
 C24'(H24C,H24D)
4.c Aromatic/amide H refined with riding coordinates:
 C5(H5), C6(H6), C7(H7), C8(H8), C11(H11), C17(H17), C18(H18), C19(H19),
 C20(H20), C22(H22), C25(H25), C29(H29), C30(H30), C31(H31)
4.d Idealised Me refined as rotating group:
 C1(H1A,H1B,H1C), C32(H32A,H32B,H32C), C33(H33A,H33B,H33C)
4.e Idealised tetrahedral OH refined as rotating group:
 O14(H14)
;
_atom_sites_solution_hydrogens    geom
_atom_sites_solution_primary      direct
_atom_sites_solution_secondary    ?
loop_
  _atom_site_label
  _atom_site_type_symbol
  _atom_site_fract_x
  _atom_site_fract_y
  _atom_site_fract_z
  _atom_site_U_iso_or_equiv
  _atom_site_adp_type
  _atom_site_occupancy
  _atom_site_site_symmetry_order
  _atom_site_calc_flag
  _atom_site_refinement_flags_posn
  _atom_site_refinement_flags_adp
  _atom_site_refinement_flags_occupancy
  _atom_site_disorder_assembly
  _atom_site_disorder_group
 Cu1 Cu 0.07968(3) 0.77787(4) 0.37206(2) 0.03409(13) Uani 1 1 d . . . . .
 Cu2 Cu 0.32421(3) 1.14137(4) 0.51244(2) 0.04111(14) Uani 1 1 d . . . . .
 Na1 Na 0.25585(9) 0.94425(13) 0.39281(6) 0.0448(4) Uani 1 1 d . . . . .
 O1 O 0.23107(17) 1.0263(2) 0.28310(13) 0.0540(8) Uani 1 1 d . . . . .
 O2 O 0.15218(15) 0.8480(2) 0.31970(11) 0.0391(6) Uani 1 1 d . . . . .
 O3 O -0.02104(17) 0.5832(2) 0.29943(13) 0.0510(7) Uani 1 1 d . . . . .
 O4 O -0.07723(16) 0.6768(3) 0.40577(13) 0.0516(7) Uani 1 1 d . . . . .
 O5 O 0.13111(15) 0.8865(2) 0.43209(11) 0.0411(6) Uani 1 1 d . . . . .
 O6 O 0.22689(15) 1.0456(2) 0.48681(11) 0.0412(6) Uani 1 1 d . . . . .
 O9 O 0.36532(15) 1.0758(2) 0.44187(12) 0.0437(6) Uani 1 1 d . . . . .
 O10 O 0.39754(17) 0.9274(3) 0.35802(14) 0.0567(8) Uani 1 1 d . . . . .
 O11 O 0.1868(2) 0.6303(3) 0.41120(19) 0.0804(11) Uani 1 1 d . . . . .
 O12 O 0.2966(2) 0.7405(3) 0.42406(17) 0.0771(10) Uani 1 1 d . . . . .
 N1 N 0.02464(18) 0.6892(3) 0.29786(14) 0.0379(7) Uani 1 1 d . . . . .
 N2 N -0.00054(18) 0.7375(3) 0.42881(14) 0.0372(7) Uani 1 1 d . . . . .
 N3 N 0.2731(2) 1.1812(3) 0.58580(15) 0.0528(9) Uani 1 1 d . . . . .
 N4 N 0.4250(2) 1.2454(3) 0.52554(17) 0.0583(10) Uani 1 1 d . . . . .
 N5 N 0.2555(3) 0.6561(3) 0.44115(18) 0.0566(10) Uani 1 1 d . . . . .
 C1 C 0.2824(3) 1.1174(5) 0.2630(3) 0.0858(18) Uani 1 1 d . . . . .
 H1A H 0.2473 1.1840 0.2509 0.129 Uiso 1 1 calc GR . . . .
 H1B H 0.3083 1.0907 0.2283 0.129 Uiso 1 1 calc GR . . . .
 H1C H 0.3260 1.1386 0.2964 0.129 Uiso 1 1 calc GR . . . .
 C2 C 0.1684(2) 0.9796(3) 0.24020(17) 0.0395(9) Uani 1 1 d . . . . .
 C3 C 0.1264(2) 0.8836(3) 0.26298(16) 0.0334(8) Uani 1 1 d . . . . .
 C4 C 0.0604(2) 0.8292(3) 0.22306(17) 0.0387(9) Uani 1 1 d . . . . .
 C5 C 0.0386(3) 0.8724(4) 0.16193(19) 0.0562(12) Uani 1 1 d . . . . .
 H5 H -0.0042 0.8359 0.1350 0.067 Uiso 1 1 calc R . . . .
 C6 C 0.0796(3) 0.9669(4) 0.1420(2) 0.0641(13) Uani 1 1 d . . . . .
 H6 H 0.0640 0.9953 0.1020 0.077 Uiso 1 1 calc R . . . .
 C7 C 0.1444(3) 1.0207(4) 0.18149(19) 0.0550(11) Uani 1 1 d . . . . .
 H7 H 0.1719 1.0854 0.1678 0.066 Uiso 1 1 calc R . . . .
 C8 C 0.0185(2) 0.7283(3) 0.24207(17) 0.0390(9) Uani 1 1 d . . . . .
 H8 H -0.0163 0.6872 0.2115 0.047 Uiso 1 1 calc R . . . .
 C9 C 0.0001(3) 0.5261(4) 0.3572(2) 0.0553(12) Uani 1 1 d . . . . .
 H9A H 0.0573 0.5487 0.3754 0.066 Uiso 1 1 calc R . . . .
 H9B H 0.0001 0.4424 0.3505 0.066 Uiso 1 1 calc R . . . .
 C10 C -0.0607(3) 0.5547(4) 0.4013(2) 0.0602(13) Uani 1 1 d . . . . .
 H10A H -0.1142 0.5147 0.3882 0.072 Uiso 1 1 calc R . . . .
 H10B H -0.0378 0.5256 0.4421 0.072 Uiso 1 1 calc R . . . .
 C11 C -0.0059(2) 0.7806(3) 0.48309(16) 0.0359(8) Uani 1 1 d . . . . .
 H11 H -0.0525 0.7579 0.5019 0.043 Uiso 1 1 calc R . . . .
 C12 C 0.0535(2) 0.8600(3) 0.51694(16) 0.0310(8) Uani 1 1 d . . . . .
 C13 C 0.1164(2) 0.9108(3) 0.48747(16) 0.0323(8) Uani 1 1 d . . . . .
 C14 C 0.1711(2) 1.0025(3) 0.51891(16) 0.0331(8) Uani 1 1 d . . . . .
 C15 C 0.1604(2) 1.0366(3) 0.57829(16) 0.0332(8) Uani 1 1 d . . . . .
 C16 C 0.0975(2) 0.9796(3) 0.61078(15) 0.0322(8) Uani 1 1 d . . . . .
 C17 C 0.0883(2) 1.0067(3) 0.67268(17) 0.0408(9) Uani 1 1 d . . . . .
 H17 H 0.1217 1.0657 0.6929 0.049 Uiso 1 1 calc R . . . .
 C18 C 0.0315(3) 0.9487(4) 0.70387(17) 0.0468(10) Uani 1 1 d . . . . .
 H18 H 0.0273 0.9680 0.7448 0.056 Uiso 1 1 calc R . . . .
 C19 C -0.0194(3) 0.8614(4) 0.67424(18) 0.0498(10) Uani 1 1 d . . . . .
 H19 H -0.0579 0.8218 0.6952 0.060 Uiso 1 1 calc R . . . .
 C20 C -0.0126(2) 0.8338(4) 0.61383(17) 0.0448(10) Uani 1 1 d . . . . .
 H20 H -0.0471 0.7751 0.5944 0.054 Uiso 1 1 calc R . . . .
 C21 C 0.0446(2) 0.8913(3) 0.58038(16) 0.0330(8) Uani 1 1 d . . . . .
 C22 C 0.2112(3) 1.1289(3) 0.60731(18) 0.0477(10) Uani 1 1 d . . . . .
 H22 H 0.1986 1.1541 0.6456 0.057 Uiso 1 1 calc R . . . .
 C25 C 0.4947(3) 1.2295(4) 0.5035(2) 0.0558(12) Uani 1 1 d . . . . .
 H25 H 0.5403 1.2774 0.5186 0.067 Uiso 1 1 calc R . . . .
 C26 C 0.5094(2) 1.1460(4) 0.45815(18) 0.0427(10) Uani 1 1 d . . . . .
 C27 C 0.4439(2) 1.0733(3) 0.42924(17) 0.0399(9) Uani 1 1 d . . . . .
 C28 C 0.4645(2) 0.9949(3) 0.38362(18) 0.0411(9) Uani 1 1 d . . . . .
 C29 C 0.5455(3) 0.9896(4) 0.3679(2) 0.0509(11) Uani 1 1 d . . . . .
 H29 H 0.5579 0.9370 0.3378 0.061 Uiso 1 1 calc R . . . .
 C30 C 0.6094(3) 1.0634(4) 0.3970(2) 0.0586(13) Uani 1 1 d . . . . .
 H30 H 0.6640 1.0606 0.3860 0.070 Uiso 1 1 calc R . . . .
 C31 C 0.5915(3) 1.1388(4) 0.4412(2) 0.0541(12) Uani 1 1 d . . . . .
 H31 H 0.6345 1.1868 0.4607 0.065 Uiso 1 1 calc R . . . .
 C32 C 0.4120(4) 0.8468(5) 0.3107(3) 0.0875(18) Uani 1 1 d . . . . .
 H32A H 0.4531 0.7896 0.3277 0.131 Uiso 1 1 calc GR . . . .
 H32B H 0.4333 0.8879 0.2777 0.131 Uiso 1 1 calc GR . . . .
 H32C H 0.3594 0.8088 0.2949 0.131 Uiso 1 1 calc GR . . . .
 O7' O 0.3308(3) 1.2388(4) 0.6364(2) 0.0441(12) Uani 0.6 1 d . U P A 1
 O8 O 0.4312(5) 1.3532(6) 0.5580(3) 0.0666(19) Uani 0.6 1 d . U P A 1
 O13' O 0.2598(14) 0.613(2) 0.4904(11) 0.140(8) Uani 0.38 1 d . U P B 2
 C23 C 0.3231(5) 1.3636(7) 0.6263(4) 0.0535(19) Uani 0.6 1 d . U P A 1
 H23A H 0.3581 1.4039 0.6599 0.064 Uiso 0.6 1 calc R . P A 1
 H23B H 0.2643 1.3868 0.6268 0.064 Uiso 0.6 1 calc R . P A 1
 C24 C 0.3504(8) 1.4001(9) 0.5653(5) 0.060(3) Uani 0.6 1 d . U P A 1
 H24A H 0.3083 1.3737 0.5315 0.072 Uiso 0.6 1 calc R . P A 1
 H24B H 0.3530 1.4845 0.5635 0.072 Uiso 0.6 1 calc R . P A 1
 O7 O 0.2818(7) 1.2952(9) 0.6179(4) 0.073(3) Uani 0.4 1 d . U P A 2
 O8' O 0.4399(6) 1.3031(9) 0.5886(5) 0.063(3) Uani 0.4 1 d . U P A 2
 O13 O 0.2988(6) 0.5935(11) 0.4787(6) 0.104(4) Uani 0.62 1 d . . P B 1
 C23' C 0.3018(9) 1.3904(12) 0.5779(8) 0.063(4) Uani 0.4 1 d . U P A 2
 H23C H 0.2782 1.3743 0.5352 0.076 Uiso 0.4 1 calc R . P A 2
 H23D H 0.2774 1.4628 0.5904 0.076 Uiso 0.4 1 calc R . P A 2
 C24' C 0.3934(12) 1.4002(17) 0.5837(10) 0.082(6) Uani 0.4 1 d . U P A 2
 H24C H 0.4069 1.4427 0.5478 0.099 Uiso 0.4 1 calc R . P A 2
 H24D H 0.4121 1.4479 0.6198 0.099 Uiso 0.4 1 calc R . P A 2
 O14 O 0.1717(3) 0.3705(4) 0.4431(2) 0.1246(17) Uani 1 1 d . . . . .
 H14 H 0.1873 0.4377 0.4511 0.187 Uiso 1 1 calc GR . . . .
 C33 C 0.2139(4) 0.3258(6) 0.3939(4) 0.111(2) Uani 1 1 d . . . . .
 H33A H 0.2733 0.3456 0.4016 0.167 Uiso 1 1 calc GR . . . .
 H33B H 0.1887 0.3594 0.3552 0.167 Uiso 1 1 calc GR . . . .
 H33C H 0.2078 0.2425 0.3919 0.167 Uiso 1 1 calc GR . . . .
 Cl1 Cl 0.29271(8) 0.80475(11) 0.73523(6) 0.0742(4) Uani 1 1 d . . . . .
 Cl2 Cl 0.17912(10) 0.60916(13) 0.72960(6) 0.0940(5) Uani 1 1 d . . . . .
 Cl3 Cl 0.22990(9) 0.69738(12) 0.61731(6) 0.0762(4) Uani 1 1 d . . . . .
 C34 C 0.2071(3) 0.7335(4) 0.69105(19) 0.0502(10) Uani 1 1 d . . . . .
 H34 H 0.1581 0.7867 0.6861 0.060 Uiso 1 1 calc R . . . .

loop_
  _atom_site_aniso_label
  _atom_site_aniso_U_11
  _atom_site_aniso_U_22
  _atom_site_aniso_U_33
  _atom_site_aniso_U_23
  _atom_site_aniso_U_13
  _atom_site_aniso_U_12
 Cu1 0.0344(3) 0.0355(3) 0.0325(2) -0.0065(2) 0.00505(18) -0.01026(19)
 Cu2 0.0398(3) 0.0420(3) 0.0401(3) -0.0062(2) 0.0010(2) -0.0147(2)
 Na1 0.0406(8) 0.0557(10) 0.0384(8) -0.0077(7) 0.0067(7) -0.0208(7)
 O1 0.0501(17) 0.0551(18) 0.0562(17) 0.0089(15) 0.0055(14) -0.0225(14)
 O2 0.0371(14) 0.0472(15) 0.0323(13) 0.0005(12) 0.0026(11) -0.0124(12)
 O3 0.0533(17) 0.0480(16) 0.0507(17) -0.0112(14) 0.0039(14) -0.0242(14)
 O4 0.0344(15) 0.0647(19) 0.0561(17) -0.0185(15) 0.0076(13) -0.0229(13)
 O5 0.0381(14) 0.0509(16) 0.0365(14) -0.0159(13) 0.0129(11) -0.0186(12)
 O6 0.0382(15) 0.0514(16) 0.0347(13) -0.0095(12) 0.0070(11) -0.0179(12)
 O9 0.0344(15) 0.0529(16) 0.0441(15) -0.0051(13) 0.0061(12) -0.0148(12)
 O10 0.0503(17) 0.0574(18) 0.0649(19) -0.0158(16) 0.0170(15) -0.0160(15)
 O11 0.0463(19) 0.060(2) 0.126(3) -0.006(2) -0.019(2) -0.0065(16)
 O12 0.059(2) 0.072(2) 0.097(3) 0.007(2) 0.0004(19) -0.0116(18)
 N1 0.0322(17) 0.0344(17) 0.0468(19) -0.0113(15) 0.0047(14) -0.0089(13)
 N2 0.0287(16) 0.0400(17) 0.0425(18) -0.0090(15) 0.0037(13) -0.0108(14)
 N3 0.072(2) 0.045(2) 0.0412(19) -0.0169(17) 0.0087(18) -0.0258(18)
 N4 0.051(2) 0.057(2) 0.064(2) -0.023(2) -0.0015(19) -0.0189(18)
 N5 0.063(3) 0.053(2) 0.051(2) 0.000(2) 0.001(2) 0.006(2)
 C1 0.077(4) 0.078(4) 0.101(4) 0.033(3) 0.008(3) -0.037(3)
 C2 0.040(2) 0.039(2) 0.041(2) 0.0021(18) 0.0133(17) 0.0051(17)
 C3 0.037(2) 0.0337(19) 0.0307(19) -0.0038(16) 0.0082(15) 0.0035(16)
 C4 0.039(2) 0.039(2) 0.037(2) -0.0079(18) 0.0010(17) 0.0084(17)
 C5 0.061(3) 0.067(3) 0.037(2) -0.007(2) -0.006(2) 0.016(2)
 C6 0.084(4) 0.068(3) 0.039(2) 0.015(2) 0.001(2) 0.015(3)
 C7 0.066(3) 0.050(3) 0.051(3) 0.009(2) 0.014(2) 0.003(2)
 C8 0.034(2) 0.043(2) 0.039(2) -0.0155(19) -0.0012(16) 0.0005(17)
 C9 0.049(3) 0.035(2) 0.078(3) -0.002(2) -0.004(2) -0.0092(19)
 C10 0.073(3) 0.051(3) 0.055(3) -0.004(2) 0.005(2) -0.035(2)
 C11 0.0313(19) 0.035(2) 0.041(2) 0.0035(18) 0.0047(16) -0.0056(16)
 C12 0.0251(18) 0.0328(18) 0.0352(19) -0.0022(16) 0.0052(14) -0.0013(15)
 C13 0.033(2) 0.0318(19) 0.0301(18) -0.0039(16) -0.0013(15) 0.0000(15)
 C14 0.0257(18) 0.0354(19) 0.0370(19) -0.0027(17) 0.0005(15) -0.0014(15)
 C15 0.035(2) 0.0323(19) 0.0319(18) -0.0026(16) 0.0025(15) -0.0008(16)
 C16 0.0327(19) 0.0341(19) 0.0299(18) -0.0001(16) 0.0044(15) 0.0082(16)
 C17 0.041(2) 0.044(2) 0.037(2) -0.0072(18) 0.0035(17) 0.0023(18)
 C18 0.053(2) 0.059(3) 0.031(2) -0.003(2) 0.0134(18) 0.014(2)
 C19 0.049(3) 0.059(3) 0.044(2) 0.000(2) 0.0180(19) -0.006(2)
 C20 0.044(2) 0.053(2) 0.039(2) -0.004(2) 0.0108(18) -0.0081(19)
 C21 0.0292(19) 0.0345(19) 0.0350(19) -0.0019(16) 0.0036(15) 0.0040(15)
 C22 0.064(3) 0.046(2) 0.035(2) -0.0114(19) 0.013(2) -0.013(2)
 C25 0.041(2) 0.057(3) 0.064(3) 0.002(2) -0.007(2) -0.023(2)
 C26 0.035(2) 0.050(2) 0.040(2) 0.0106(19) -0.0043(17) -0.0110(18)
 C27 0.036(2) 0.045(2) 0.037(2) 0.0149(18) -0.0006(17) -0.0090(18)
 C28 0.037(2) 0.043(2) 0.043(2) 0.0113(19) 0.0042(17) -0.0055(18)
 C29 0.048(3) 0.052(3) 0.054(2) 0.017(2) 0.009(2) 0.001(2)
 C30 0.032(2) 0.078(3) 0.065(3) 0.030(3) 0.007(2) 0.003(2)
 C31 0.033(2) 0.072(3) 0.054(3) 0.020(2) -0.005(2) -0.012(2)
 C32 0.085(4) 0.078(4) 0.105(4) -0.044(3) 0.036(3) -0.017(3)
 O7' 0.048(3) 0.042(3) 0.037(2) -0.011(2) -0.013(2) -0.009(2)
 O8 0.075(4) 0.055(4) 0.072(4) -0.022(3) 0.017(4) -0.035(3)
 O13' 0.202(18) 0.145(13) 0.073(8) 0.042(9) 0.021(13) 0.041(14)
 C23 0.058(4) 0.040(4) 0.061(5) -0.023(4) 0.001(4) -0.015(4)
 C24 0.062(6) 0.034(4) 0.079(6) -0.004(4) -0.004(5) 0.008(5)
 O7 0.098(6) 0.062(5) 0.065(5) -0.024(5) 0.029(5) -0.033(5)
 O8' 0.046(4) 0.071(6) 0.070(6) -0.023(5) 0.001(4) -0.014(4)
 O13 0.083(6) 0.104(7) 0.112(9) 0.055(6) -0.034(6) 0.000(5)
 C23' 0.065(7) 0.042(6) 0.080(8) -0.009(6) 0.003(7) -0.007(6)
 C24' 0.085(9) 0.062(8) 0.099(9) 0.009(7) 0.008(8) -0.023(8)
 O14 0.131(4) 0.108(4) 0.130(4) 0.018(3) 0.002(3) -0.057(3)
 C33 0.077(4) 0.116(6) 0.143(7) 0.023(5) 0.021(4) -0.027(4)
 Cl1 0.0778(9) 0.0738(8) 0.0696(8) -0.0061(7) 0.0055(7) -0.0340(7)
 Cl2 0.1187(12) 0.0884(10) 0.0708(9) 0.0134(8) -0.0006(8) -0.0573(9)
 Cl3 0.0975(10) 0.0702(8) 0.0628(8) -0.0071(7) 0.0174(7) -0.0141(7)
 C34 0.050(3) 0.047(2) 0.052(2) 0.000(2) 0.001(2) 0.003(2)

_geom_special_details
;
 All esds (except the esd in the dihedral angle between two l.s. planes)
 are estimated using the full covariance matrix.  The cell esds are taken
 into account individually in the estimation of esds in distances, angles
 and torsion angles; correlations between esds in cell parameters are only
 used when they are defined by crystal symmetry.  An approximate (isotropic)
 treatment of cell esds is used for estimating esds involving l.s. planes.
;
loop_
  _geom_bond_atom_site_label_1
  _geom_bond_atom_site_label_2
  _geom_bond_distance
  _geom_bond_site_symmetry_2
  _geom_bond_publ_flag
 Cu1 Na1 3.3564(14) . ?
 Cu1 O2 1.907(2) . ?
 Cu1 O5 1.903(2) . ?
 Cu1 N1 2.001(3) . ?
 Cu1 N2 1.949(3) . ?
 Cu2 Na1 3.5028(15) . ?
 Cu2 O6 1.910(2) . ?
 Cu2 O9 1.907(3) . ?
 Cu2 N3 1.945(3) . ?
 Cu2 N4 1.980(3) . ?
 Na1 O1 2.546(3) . ?
 Na1 O2 2.389(3) . ?
 Na1 O5 2.356(3) . ?
 Na1 O6 2.453(3) . ?
 Na1 O9 2.428(3) . ?
 Na1 O10 2.475(3) . ?
 Na1 O12 2.492(4) . ?
 O1 C1 1.429(5) . ?
 O1 C2 1.372(4) . ?
 O2 C3 1.310(4) . ?
 O3 N1 1.417(4) . ?
 O3 C9 1.417(5) . ?
 O4 N2 1.428(3) . ?
 O4 C10 1.429(5) . ?
 O5 C13 1.291(4) . ?
 O6 C14 1.299(4) . ?
 O9 C27 1.311(4) . ?
 O10 C28 1.366(4) . ?
 O10 C32 1.426(5) . ?
 O11 N5 1.222(4) . ?
 O12 N5 1.252(5) . ?
 N1 C8 1.286(5) . ?
 N2 C11 1.295(4) . ?
 N3 C22 1.293(5) . ?
 N3 O7' 1.484(5) . ?
 N3 O7 1.480(9) . ?
 N4 C25 1.278(5) . ?
 N4 O8 1.420(7) . ?
 N4 O8' 1.513(10) . ?
 N5 O13' 1.17(2) . ?
 N5 O13 1.223(12) . ?
 C1 H1A 0.9600 . ?
 C1 H1B 0.9600 . ?
 C1 H1C 0.9600 . ?
 C2 C3 1.412(5) . ?
 C2 C7 1.365(5) . ?
 C3 C4 1.407(5) . ?
 C4 C5 1.417(5) . ?
 C4 C8 1.424(5) . ?
 C5 H5 0.9300 . ?
 C5 C6 1.365(6) . ?
 C6 H6 0.9300 . ?
 C6 C7 1.387(6) . ?
 C7 H7 0.9300 . ?
 C8 H8 0.9300 . ?
 C9 H9A 0.9700 . ?
 C9 H9B 0.9700 . ?
 C9 C10 1.490(6) . ?
 C10 H10A 0.9700 . ?
 C10 H10B 0.9700 . ?
 C11 H11 0.9300 . ?
 C11 C12 1.435(5) . ?
 C12 C13 1.388(5) . ?
 C12 C21 1.453(5) . ?
 C13 C14 1.468(5) . ?
 C14 C15 1.384(5) . ?
 C15 C16 1.457(5) . ?
 C15 C22 1.421(5) . ?
 C16 C17 1.411(5) . ?
 C16 C21 1.416(5) . ?
 C17 H17 0.9300 . ?
 C17 C18 1.372(5) . ?
 C18 H18 0.9300 . ?
 C18 C19 1.387(6) . ?
 C19 H19 0.9300 . ?
 C19 C20 1.372(5) . ?
 C20 H20 0.9300 . ?
 C20 C21 1.405(5) . ?
 C22 H22 0.9300 . ?
 C25 H25 0.9300 . ?
 C25 C26 1.418(6) . ?
 C26 C27 1.408(5) . ?
 C26 C31 1.404(6) . ?
 C27 C28 1.412(5) . ?
 C28 C29 1.376(5) . ?
 C29 H29 0.9300 . ?
 C29 C30 1.399(6) . ?
 C30 H30 0.9300 . ?
 C30 C31 1.353(6) . ?
 C31 H31 0.9300 . ?
 C32 H32A 0.9600 . ?
 C32 H32B 0.9600 . ?
 C32 H32C 0.9600 . ?
 O7' C23 1.450(9) . ?
 O8 C24 1.416(13) . ?
 C23 H23A 0.9700 . ?
 C23 H23B 0.9700 . ?
 C23 C24 1.512(14) . ?
 C24 H24A 0.9700 . ?
 C24 H24B 0.9700 . ?
 O7 C23' 1.459(17) . ?
 O8' C24' 1.33(2) . ?
 C23' H23C 0.9700 . ?
 C23' H23D 0.9700 . ?
 C23' C24' 1.44(2) . ?
 C24' H24C 0.9700 . ?
 C24' H24D 0.9700 . ?
 O14 H14 0.8200 . ?
 O14 C33 1.436(8) . ?
 C33 H33A 0.9600 . ?
 C33 H33B 0.9600 . ?
 C33 H33C 0.9600 . ?
 Cl1 C34 1.750(4) . ?
 Cl2 C34 1.743(4) . ?
 Cl3 C34 1.746(4) . ?
 C34 H34 0.9800 . ?

loop_
  _geom_angle_atom_site_label_1
  _geom_angle_atom_site_label_2
  _geom_angle_atom_site_label_3
  _geom_angle
  _geom_angle_site_symmetry_1
  _geom_angle_site_symmetry_3
  _geom_angle_publ_flag
 O2 Cu1 Na1 44.09(7) . . ?
 O2 Cu1 N1 87.78(11) . . ?
 O2 Cu1 N2 168.78(12) . . ?
 O5 Cu1 Na1 43.04(8) . . ?
 O5 Cu1 O2 84.25(10) . . ?
 O5 Cu1 N1 169.14(12) . . ?
 O5 Cu1 N2 88.47(11) . . ?
 N1 Cu1 Na1 130.98(9) . . ?
 N2 Cu1 Na1 130.77(9) . . ?
 N2 Cu1 N1 98.24(12) . . ?
 O6 Cu2 Na1 42.29(8) . . ?
 O6 Cu2 N3 87.88(12) . . ?
 O6 Cu2 N4 171.37(14) . . ?
 O9 Cu2 Na1 41.46(7) . . ?
 O9 Cu2 O6 83.74(10) . . ?
 O9 Cu2 N3 169.80(12) . . ?
 O9 Cu2 N4 89.64(13) . . ?
 N3 Cu2 Na1 129.95(10) . . ?
 N3 Cu2 N4 99.24(15) . . ?
 N4 Cu2 Na1 130.82(12) . . ?
 Cu1 Na1 Cu2 129.06(5) . . ?
 O1 Na1 Cu1 93.94(7) . . ?
 O1 Na1 Cu2 116.77(8) . . ?
 O2 Na1 Cu1 33.73(6) . . ?
 O2 Na1 Cu2 154.77(9) . . ?
 O2 Na1 O1 62.92(9) . . ?
 O2 Na1 O6 125.67(10) . . ?
 O2 Na1 O9 163.84(11) . . ?
 O2 Na1 O10 109.07(10) . . ?
 O2 Na1 O12 82.90(11) . . ?
 O5 Na1 Cu1 33.46(6) . . ?
 O5 Na1 Cu2 95.61(7) . . ?
 O5 Na1 O1 114.76(10) . . ?
 O5 Na1 O2 65.17(9) . . ?
 O5 Na1 O6 64.19(9) . . ?
 O5 Na1 O9 126.70(10) . . ?
 O5 Na1 O10 158.77(12) . . ?
 O5 Na1 O12 80.53(11) . . ?
 O6 Na1 Cu1 97.56(7) . . ?
 O6 Na1 Cu2 31.58(6) . . ?
 O6 Na1 O1 125.90(11) . . ?
 O6 Na1 O10 125.25(10) . . ?
 O6 Na1 O12 106.71(12) . . ?
 O9 Na1 Cu1 160.06(8) . . ?
 O9 Na1 Cu2 31.33(6) . . ?
 O9 Na1 O1 100.92(10) . . ?
 O9 Na1 O6 62.91(9) . . ?
 O9 Na1 O10 64.01(9) . . ?
 O9 Na1 O12 108.69(11) . . ?
 O10 Na1 Cu1 133.34(9) . . ?
 O10 Na1 Cu2 94.60(8) . . ?
 O10 Na1 O1 76.55(10) . . ?
 O10 Na1 O12 78.43(12) . . ?
 O12 Na1 Cu1 71.49(8) . . ?
 O12 Na1 Cu2 111.13(9) . . ?
 O12 Na1 O1 127.01(13) . . ?
 C1 O1 Na1 122.6(3) . . ?
 C2 O1 Na1 119.7(2) . . ?
 C2 O1 C1 117.7(3) . . ?
 Cu1 O2 Na1 102.18(11) . . ?
 C3 O2 Cu1 124.2(2) . . ?
 C3 O2 Na1 125.3(2) . . ?
 C9 O3 N1 111.1(3) . . ?
 N2 O4 C10 110.3(3) . . ?
 Cu1 O5 Na1 103.50(11) . . ?
 C13 O5 Cu1 131.9(2) . . ?
 C13 O5 Na1 123.4(2) . . ?
 Cu2 O6 Na1 106.13(11) . . ?
 C14 O6 Cu2 130.0(2) . . ?
 C14 O6 Na1 119.4(2) . . ?
 Cu2 O9 Na1 107.21(11) . . ?
 C27 O9 Cu2 128.3(2) . . ?
 C27 O9 Na1 122.2(2) . . ?
 C28 O10 Na1 121.0(2) . . ?
 C28 O10 C32 117.8(3) . . ?
 C32 O10 Na1 121.1(3) . . ?
 N5 O12 Na1 132.9(3) . . ?
 O3 N1 Cu1 125.5(2) . . ?
 C8 N1 Cu1 123.5(3) . . ?
 C8 N1 O3 110.5(3) . . ?
 O4 N2 Cu1 119.4(2) . . ?
 C11 N2 Cu1 128.4(2) . . ?
 C11 N2 O4 110.2(3) . . ?
 C22 N3 Cu2 127.9(3) . . ?
 C22 N3 O7' 110.8(3) . . ?
 C22 N3 O7 105.2(5) . . ?
 O7' N3 Cu2 115.6(3) . . ?
 O7 N3 Cu2 125.1(4) . . ?
 C25 N4 Cu2 125.5(3) . . ?
 C25 N4 O8 108.0(4) . . ?
 C25 N4 O8' 111.9(5) . . ?
 O8 N4 Cu2 126.4(4) . . ?
 O8' N4 Cu2 114.4(4) . . ?
 O11 N5 O12 119.3(4) . . ?
 O11 N5 O13 126.0(7) . . ?
 O13' N5 O11 108.6(13) . . ?
 O13' N5 O12 129.0(14) . . ?
 O13 N5 O12 112.7(6) . . ?
 O1 C1 H1A 109.5 . . ?
 O1 C1 H1B 109.5 . . ?
 O1 C1 H1C 109.5 . . ?
 H1A C1 H1B 109.5 . . ?
 H1A C1 H1C 109.5 . . ?
 H1B C1 H1C 109.5 . . ?
 O1 C2 C3 113.3(3) . . ?
 C7 C2 O1 125.6(4) . . ?
 C7 C2 C3 121.1(4) . . ?
 O2 C3 C2 118.4(3) . . ?
 O2 C3 C4 123.4(3) . . ?
 C4 C3 C2 118.2(3) . . ?
 C3 C4 C5 119.2(4) . . ?
 C3 C4 C8 121.1(3) . . ?
 C5 C4 C8 119.7(4) . . ?
 C4 C5 H5 119.6 . . ?
 C6 C5 C4 120.8(4) . . ?
 C6 C5 H5 119.6 . . ?
 C5 C6 H6 120.0 . . ?
 C5 C6 C7 119.9(4) . . ?
 C7 C6 H6 120.0 . . ?
 C2 C7 C6 120.7(4) . . ?
 C2 C7 H7 119.6 . . ?
 C6 C7 H7 119.6 . . ?
 N1 C8 C4 125.6(3) . . ?
 N1 C8 H8 117.2 . . ?
 C4 C8 H8 117.2 . . ?
 O3 C9 H9A 109.2 . . ?
 O3 C9 H9B 109.2 . . ?
 O3 C9 C10 112.2(4) . . ?
 H9A C9 H9B 107.9 . . ?
 C10 C9 H9A 109.2 . . ?
 C10 C9 H9B 109.2 . . ?
 O4 C10 C9 113.6(3) . . ?
 O4 C10 H10A 108.8 . . ?
 O4 C10 H10B 108.8 . . ?
 C9 C10 H10A 108.8 . . ?
 C9 C10 H10B 108.8 . . ?
 H10A C10 H10B 107.7 . . ?
 N2 C11 H11 117.0 . . ?
 N2 C11 C12 126.1(3) . . ?
 C12 C11 H11 117.0 . . ?
 C11 C12 C21 120.1(3) . . ?
 C13 C12 C11 119.3(3) . . ?
 C13 C12 C21 120.6(3) . . ?
 O5 C13 C12 125.3(3) . . ?
 O5 C13 C14 114.7(3) . . ?
 C12 C13 C14 119.9(3) . . ?
 O6 C14 C13 115.0(3) . . ?
 O6 C14 C15 125.3(3) . . ?
 C15 C14 C13 119.8(3) . . ?
 C14 C15 C16 120.6(3) . . ?
 C14 C15 C22 119.3(3) . . ?
 C22 C15 C16 120.0(3) . . ?
 C17 C16 C15 122.4(3) . . ?
 C17 C16 C21 118.1(3) . . ?
 C21 C16 C15 119.5(3) . . ?
 C16 C17 H17 119.0 . . ?
 C18 C17 C16 122.0(4) . . ?
 C18 C17 H17 119.0 . . ?
 C17 C18 H18 120.1 . . ?
 C17 C18 C19 119.8(4) . . ?
 C19 C18 H18 120.1 . . ?
 C18 C19 H19 120.2 . . ?
 C20 C19 C18 119.6(4) . . ?
 C20 C19 H19 120.2 . . ?
 C19 C20 H20 118.9 . . ?
 C19 C20 C21 122.2(4) . . ?
 C21 C20 H20 118.9 . . ?
 C16 C21 C12 119.4(3) . . ?
 C20 C21 C12 122.2(3) . . ?
 C20 C21 C16 118.3(3) . . ?
 N3 C22 C15 126.4(4) . . ?
 N3 C22 H22 116.8 . . ?
 C15 C22 H22 116.8 . . ?
 N4 C25 H25 116.8 . . ?
 N4 C25 C26 126.5(4) . . ?
 C26 C25 H25 116.8 . . ?
 C27 C26 C25 121.9(4) . . ?
 C31 C26 C25 118.2(4) . . ?
 C31 C26 C27 119.9(4) . . ?
 O9 C27 C26 123.6(4) . . ?
 O9 C27 C28 118.8(3) . . ?
 C26 C27 C28 117.5(4) . . ?
 O10 C28 C27 113.9(3) . . ?
 O10 C28 C29 124.8(4) . . ?
 C29 C28 C27 121.4(4) . . ?
 C28 C29 H29 120.0 . . ?
 C28 C29 C30 119.9(4) . . ?
 C30 C29 H29 120.0 . . ?
 C29 C30 H30 120.0 . . ?
 C31 C30 C29 119.9(4) . . ?
 C31 C30 H30 120.0 . . ?
 C26 C31 H31 119.4 . . ?
 C30 C31 C26 121.3(4) . . ?
 C30 C31 H31 119.4 . . ?
 O10 C32 H32A 109.5 . . ?
 O10 C32 H32B 109.5 . . ?
 O10 C32 H32C 109.5 . . ?
 H32A C32 H32B 109.5 . . ?
 H32A C32 H32C 109.5 . . ?
 H32B C32 H32C 109.5 . . ?
 C23 O7' N3 107.3(5) . . ?
 C24 O8 N4 112.8(6) . . ?
 O7' C23 H23A 109.2 . . ?
 O7' C23 H23B 109.2 . . ?
 O7' C23 C24 112.2(6) . . ?
 H23A C23 H23B 107.9 . . ?
 C24 C23 H23A 109.2 . . ?
 C24 C23 H23B 109.2 . . ?
 O8 C24 C23 111.6(8) . . ?
 O8 C24 H24A 109.3 . . ?
 O8 C24 H24B 109.3 . . ?
 C23 C24 H24A 109.3 . . ?
 C23 C24 H24B 109.3 . . ?
 H24A C24 H24B 108.0 . . ?
 C23' O7 N3 113.0(9) . . ?
 C24' O8' N4 106.2(12) . . ?
 O7 C23' H23C 110.1 . . ?
 O7 C23' H23D 110.1 . . ?
 H23C C23' H23D 108.4 . . ?
 C24' C23' O7 107.9(13) . . ?
 C24' C23' H23C 110.1 . . ?
 C24' C23' H23D 110.1 . . ?
 O8' C24' C23' 118.7(15) . . ?
 O8' C24' H24C 107.6 . . ?
 O8' C24' H24D 107.6 . . ?
 C23' C24' H24C 107.6 . . ?
 C23' C24' H24D 107.6 . . ?
 H24C C24' H24D 107.1 . . ?
 C33 O14 H14 109.5 . . ?
 O14 C33 H33A 109.5 . . ?
 O14 C33 H33B 109.5 . . ?
 O14 C33 H33C 109.5 . . ?
 H33A C33 H33B 109.5 . . ?
 H33A C33 H33C 109.5 . . ?
 H33B C33 H33C 109.5 . . ?
 Cl1 C34 H34 108.1 . . ?
 Cl2 C34 Cl1 110.3(2) . . ?
 Cl2 C34 Cl3 110.4(2) . . ?
 Cl2 C34 H34 108.1 . . ?
 Cl3 C34 Cl1 111.8(2) . . ?
 Cl3 C34 H34 108.1 . . ?

loop_
  _geom_torsion_atom_site_label_1
  _geom_torsion_atom_site_label_2
  _geom_torsion_atom_site_label_3
  _geom_torsion_atom_site_label_4
  _geom_torsion
  _geom_torsion_site_symmetry_1
  _geom_torsion_site_symmetry_2
  _geom_torsion_site_symmetry_3
  _geom_torsion_site_symmetry_4
  _geom_torsion_publ_flag
 Cu1 O2 C3 C2 149.2(3) . . . . ?
 Cu1 O2 C3 C4 -32.3(5) . . . . ?
 Cu1 O5 C13 C12 -1.5(5) . . . . ?
 Cu1 O5 C13 C14 -179.7(2) . . . . ?
 Cu1 N1 C8 C4 10.6(5) . . . . ?
 Cu1 N2 C11 C12 -7.6(5) . . . . ?
 Cu2 O6 C14 C13 -166.3(2) . . . . ?
 Cu2 O6 C14 C15 13.8(5) . . . . ?
 Cu2 O9 C27 C26 -17.5(5) . . . . ?
 Cu2 O9 C27 C28 163.4(2) . . . . ?
 Cu2 N3 C22 C15 -6.9(7) . . . . ?
 Cu2 N3 O7' C23 90.9(5) . . . . ?
 Cu2 N3 O7 C23' 23.5(12) . . . . ?
 Cu2 N4 C25 C26 10.4(7) . . . . ?
 Cu2 N4 O8 C24 -18.0(9) . . . . ?
 Cu2 N4 O8' C24' -86.8(11) . . . . ?
 Na1 O1 C2 C3 -3.0(4) . . . . ?
 Na1 O1 C2 C7 174.9(3) . . . . ?
 Na1 O2 C3 C2 6.7(4) . . . . ?
 Na1 O2 C3 C4 -174.9(3) . . . . ?
 Na1 O5 C13 C12 -166.3(3) . . . . ?
 Na1 O5 C13 C14 15.5(4) . . . . ?
 Na1 O6 C14 C13 -13.5(4) . . . . ?
 Na1 O6 C14 C15 166.7(3) . . . . ?
 Na1 O9 C27 C26 -178.1(3) . . . . ?
 Na1 O9 C27 C28 2.8(4) . . . . ?
 Na1 O10 C28 C27 -1.1(4) . . . . ?
 Na1 O10 C28 C29 178.7(3) . . . . ?
 Na1 O12 N5 O11 47.9(6) . . . . ?
 Na1 O12 N5 O13' -109.8(15) . . . . ?
 Na1 O12 N5 O13 -147.3(7) . . . . ?
 O1 C2 C3 O2 -1.9(5) . . . . ?
 O1 C2 C3 C4 179.5(3) . . . . ?
 O1 C2 C7 C6 -179.6(4) . . . . ?
 O2 C3 C4 C5 -178.4(3) . . . . ?
 O2 C3 C4 C8 -1.7(6) . . . . ?
 O3 N1 C8 C4 -176.2(3) . . . . ?
 O3 C9 C10 O4 -48.1(5) . . . . ?
 O4 N2 C11 C12 -170.9(3) . . . . ?
 O5 C13 C14 O6 -0.5(4) . . . . ?
 O5 C13 C14 C15 179.3(3) . . . . ?
 O6 C14 C15 C16 -178.0(3) . . . . ?
 O6 C14 C15 C22 2.5(6) . . . . ?
 O9 C27 C28 O10 -1.1(5) . . . . ?
 O9 C27 C28 C29 179.1(3) . . . . ?
 O10 C28 C29 C30 179.8(4) . . . . ?
 N1 O3 C9 C10 94.6(4) . . . . ?
 N2 O4 C10 C9 -62.3(4) . . . . ?
 N2 C11 C12 C13 10.0(5) . . . . ?
 N2 C11 C12 C21 -173.2(3) . . . . ?
 N3 O7' C23 C24 -61.7(8) . . . . ?
 N3 O7 C23' C24' -91.0(15) . . . . ?
 N4 C25 C26 C27 3.8(7) . . . . ?
 N4 C25 C26 C31 -177.8(4) . . . . ?
 N4 O8 C24 C23 93.1(9) . . . . ?
 N4 O8' C24' C23' 71(2) . . . . ?
 C1 O1 C2 C3 174.7(4) . . . . ?
 C1 O1 C2 C7 -7.4(6) . . . . ?
 C2 C3 C4 C5 0.1(5) . . . . ?
 C2 C3 C4 C8 176.8(3) . . . . ?
 C3 C2 C7 C6 -1.8(6) . . . . ?
 C3 C4 C5 C6 -1.3(6) . . . . ?
 C3 C4 C8 N1 12.5(6) . . . . ?
 C4 C5 C6 C7 1.1(7) . . . . ?
 C5 C4 C8 N1 -170.8(4) . . . . ?
 C5 C6 C7 C2 0.5(7) . . . . ?
 C7 C2 C3 O2 -180.0(3) . . . . ?
 C7 C2 C3 C4 1.5(5) . . . . ?
 C8 C4 C5 C6 -178.1(4) . . . . ?
 C9 O3 N1 Cu1 -19.9(4) . . . . ?
 C9 O3 N1 C8 167.1(3) . . . . ?
 C10 O4 N2 Cu1 81.4(3) . . . . ?
 C10 O4 N2 C11 -113.5(3) . . . . ?
 C11 C12 C13 O5 -5.3(5) . . . . ?
 C11 C12 C13 C14 172.7(3) . . . . ?
 C11 C12 C21 C16 -172.9(3) . . . . ?
 C11 C12 C21 C20 9.5(5) . . . . ?
 C12 C13 C14 O6 -178.8(3) . . . . ?
 C12 C13 C14 C15 1.1(5) . . . . ?
 C13 C12 C21 C16 3.9(5) . . . . ?
 C13 C12 C21 C20 -173.7(3) . . . . ?
 C13 C14 C15 C16 2.1(5) . . . . ?
 C13 C14 C15 C22 -177.3(3) . . . . ?
 C14 C15 C16 C17 176.0(3) . . . . ?
 C14 C15 C16 C21 -2.3(5) . . . . ?
 C14 C15 C22 N3 -5.8(6) . . . . ?
 C15 C16 C17 C18 -176.9(3) . . . . ?
 C15 C16 C21 C12 -0.7(5) . . . . ?
 C15 C16 C21 C20 177.0(3) . . . . ?
 C16 C15 C22 N3 174.7(4) . . . . ?
 C16 C17 C18 C19 -0.7(6) . . . . ?
 C17 C16 C21 C12 -179.1(3) . . . . ?
 C17 C16 C21 C20 -1.4(5) . . . . ?
 C17 C18 C19 C20 -0.1(6) . . . . ?
 C18 C19 C20 C21 0.0(6) . . . . ?
 C19 C20 C21 C12 178.3(4) . . . . ?
 C19 C20 C21 C16 0.7(6) . . . . ?
 C21 C12 C13 O5 177.8(3) . . . . ?
 C21 C12 C13 C14 -4.1(5) . . . . ?
 C21 C16 C17 C18 1.4(5) . . . . ?
 C22 N3 O7' C23 -113.5(5) . . . . ?
 C22 N3 O7 C23' -142.1(9) . . . . ?
 C22 C15 C16 C17 -4.5(5) . . . . ?
 C22 C15 C16 C21 177.2(3) . . . . ?
 C25 N4 O8 C24 158.9(7) . . . . ?
 C25 N4 O8' C24' 122.8(11) . . . . ?
 C25 C26 C27 O9 -0.6(6) . . . . ?
 C25 C26 C27 C28 178.5(4) . . . . ?
 C25 C26 C31 C30 -178.1(4) . . . . ?
 C26 C27 C28 O10 179.8(3) . . . . ?
 C26 C27 C28 C29 0.0(5) . . . . ?
 C27 C26 C31 C30 0.4(6) . . . . ?
 C27 C28 C29 C30 -0.4(6) . . . . ?
 C28 C29 C30 C31 0.8(6) . . . . ?
 C29 C30 C31 C26 -0.8(6) . . . . ?
 C31 C26 C27 O9 -179.1(3) . . . . ?
 C31 C26 C27 C28 0.0(5) . . . . ?
 C32 O10 C28 C27 179.0(4) . . . . ?
 C32 O10 C28 C29 -1.2(6) . . . . ?
 O7' N3 C22 C15 -158.7(4) . . . . ?
 O7' C23 C24 O8 -49.9(11) . . . . ?
 O8 N4 C25 C26 -166.5(5) . . . . ?
 O7 N3 C22 C15 158.2(6) . . . . ?
 O7 C23' C24' O8' 38(2) . . . . ?
 O8' N4 C25 C26 156.8(6) . . . . ?

_shelx_SHELXL_version_number      '2014/7'
loop_
  _refln_index_h
  _refln_index_k
  _refln_index_l
  _refln_F_squared_meas
  _refln_F_squared_sigma
  _refln_scale_group_code
 0 0 -4 35464.5 917.456 2
 0 0 -5 251.109 119.067 2
 0 0 -6 144466 2260.26 2
 0 0 7 886.35 226.344 2
 0 0 -7 903.438 247.895 2
 0 0 8 419404 4798.52 2
 0 0 -8 422539 4467.14 2
 0 0 -9 67.5008 201.711 2
 0 0 9 212.919 148.067 2
 0 0 -10 126252 2752.5 2
 0 0 -11 126.454 123.831 2
 0 0 -12 -293.325 248.296 2
 0 0 -13 75.9695 166.123 2
 0 0 -14 14336.8 1100.05 2
 0 0 -15 531.995 345.211 2
 0 0 -16 99569.6 3093.45 2
 0 0 -17 314.614 298.248 2
 0 0 -18 2609.79 553.377 2
 0 0 -19 458.651 267.974 2
 0 0 -20 26745.6 1832.17 2
 0 0 -21 -100.606 260.644 2
 0 0 -22 1323.67 476.684 2
 0 0 -23 368.061 346.457 2
 0 0 -24 1776.59 564.113 2
 0 0 -25 1085.36 486.142 2
 0 0 -26 2851.48 747.558 2
 0 0 27 667.06 769.942 3
 0 0 28 4309.81 1234.62 3
 0 1 -3 53779.3 1286.07 4
 0 1 -3 54586 1266.65 2
 0 1 -4 186648 2724.85 4
 0 -1 -4 191982 2062.9 2
 0 1 -4 196776 2602.98 2
 0 1 -5 22596.2 1048 4
 0 1 -5 23953 978.564 2
 0 -1 -5 22700.1 794.48 2
 0 1 6 38796.8 1143.58 2
 0 1 -6 42545.3 1396.68 2
 0 -1 -6 40845.1 1164.97 2
 0 1 -6 42146.6 1560.97 4
 0 1 7 45610 1356.1 2
 0 1 -7 45816.9 1528.53 2
 0 -1 -7 43815 1301.47 2
 0 1 8 49068.8 1522.19 2
 0 -1 -8 49430.2 1483.15 2
 0 1 -8 49814 1662.55 2
 0 -1 8 49943.8 1821.33 2
 0 -1 -9 65835.3 1810.35 2
 0 1 9 68975.7 1925.39 2
 0 1 -9 70143.9 2092.31 2
 0 -1 -10 648.171 234.678 2
 0 1 -10 414.918 167.12 2
 0 1 10 636.29 223.92 2
 0 1 -11 33520.8 1560.3 2
 0 -1 -11 31774.5 1392.09 2
 0 -1 -12 62920.4 2066.95 2
 0 1 -12 63520 2244.03 2
 0 1 -13 50.0139 170.369 2
 0 -1 -13 -0.29672 154.022 2
 0 1 -14 4197.65 624.952 2
 0 -1 -14 3053.78 510.273 2
 0 -1 -15 4436.88 648.318 2
 0 1 -15 4874.34 724.16 2
 0 1 -16 138881 3800.13 2
 0 -1 -16 135287 3551.73 2
 0 1 -17 10128.1 1060.41 2
 0 -1 -17 11000.2 1069.67 2
 0 1 -18 22978.5 1638.72 2
 0 -1 -18 23732.4 1605.98 2
 0 -1 -19 188.825 267.887 2
 0 1 -19 -218.26 271.828 2
 0 -1 -20 877.513 415.392 2
 0 1 -20 1102.03 438.528 2
 0 1 -21 5626.14 883.647 2
 0 -1 -21 5969.63 897.89 2
 0 -1 -22 -300.217 361.326 2
 0 1 -22 154.618 272.94 2
 0 -1 -23 964.779 440.181 2
 0 1 -23 1452.88 478.309 2
 0 -1 24 11143.2 1696.09 3
 0 -1 -24 12162.3 1370.36 2
 0 1 -24 12803 1454.43 2
 0 1 -25 553.262 450.939 2
 0 -1 -25 915.482 456.317 2
 0 1 -26 3869.51 889.113 2
 0 -1 26 4544.77 1188.89 3
 0 1 -27 -613.276 391.381 2
 0 -1 27 1436.61 716.754 3
 0 -1 28 576.71 524.593 3
 0 2 0 103107 1482.64 4
 0 2 -1 6482.21 410.911 4
 0 2 -2 14577.7 679.269 4
 0 -2 -2 14575.2 729.819 1
 0 2 -3 23701.6 955.598 4
 0 2 -3 22838.4 1020.43 2
 0 -2 -3 24914.8 981.419 1
 0 2 -3 22607.9 778.21 3
 0 2 -4 491.451 124.256 3
 0 -2 -4 716.562 148.697 2
 0 2 -4 709.132 199.365 4
 0 -2 4 602.887 154.291 3
 0 2 4 677.297 150.522 2
 0 2 -4 543.742 163.539 2
 0 2 -5 181480 3118.07 4
 0 -2 5 176943 2671.09 3
 0 -2 -5 167088 2409.39 2
 0 2 -5 174718 3101.62 2
 0 2 5 179328 2371.64 2
 0 -2 6 5619.47 523.561 3
 0 -2 -6 5696.16 466.028 2
 0 2 6 5780.1 457.603 2
 0 2 -6 6312.92 620.451 2
 0 2 -6 6555.46 644.55 4
 0 -2 7 4748.14 521.032 3
 0 -2 -7 5274.93 473.532 2
 0 2 -7 7416.87 731.174 4
 0 2 -7 5459.28 601.709 2
 0 2 7 5306.73 472.971 2
 0 2 8 57876.1 1616.61 2
 0 -2 8 56400 1896.89 3
 0 2 -8 58377 2155.91 4
 0 2 -8 60515 2048.21 2
 0 -2 -8 57616.5 1644.41 2
 0 2 9 134904 2623.47 2
 0 2 -9 136629 3487.93 4
 0 -2 9 142611 3216.76 3
 0 -2 -9 135169 2628.08 2
 0 2 -9 139634 3228.53 2
 0 2 -10 157.409 163.36 2
 0 -2 -10 26.6211 98.6467 2
 0 2 10 219.952 155.752 2
 0 -2 -11 28653.9 1329.73 2
 0 2 -11 28254.5 1538.34 2
 0 2 -12 11974.4 1030.98 2
 0 -2 -12 13340.3 964.346 2
 0 -2 -13 12360.4 980.616 2
 0 2 -13 12351.8 1111.86 2
 0 -2 -14 1050.55 333.097 2
 0 2 -14 478.852 252.693 2
 0 2 -15 7645.45 927.402 2
 0 -2 -15 8776.66 890.793 2
 0 2 -16 36799 2050.62 2
 0 -2 -16 37516 1886.07 2
 0 2 -17 11820.7 1202.49 2
 0 -2 -17 12855.3 1139.47 2
 0 -2 -18 4060.11 706.071 2
 0 -2 18 3528.81 784.623 3
 0 2 -18 3703.76 750.369 2
 0 2 -19 22010.1 1717.4 2
 0 -2 19 27730.9 2240.45 3
 0 -2 -19 28596.3 1804.57 2
 0 2 -20 10916.4 1261.77 2
 0 -2 20 10585.9 1432.69 3
 0 -2 -20 11942.2 1217.62 2
 0 -2 21 -764.549 591.888 3
 0 -2 -21 -262.098 279.05 2
 0 2 -21 390.498 376.89 2
 0 -2 22 2425.47 763.396 3
 0 -2 -22 2784.36 643.467 2
 0 2 -22 3003.76 729.212 2
 0 2 -23 5643.69 972.188 2
 0 -2 23 5847.22 1209.33 3
 0 -2 -23 4565.03 833.073 2
 0 -2 -24 5563.69 963.727 2
 0 -2 24 6048 1238.5 3
 0 2 -24 5742.99 1011.32 2
 0 2 -25 697.991 523.112 2
 0 -2 25 -251.767 390.971 3
 0 2 -26 -116.876 352.072 2
 0 -2 26 335.87 455.784 3
 0 -2 27 2070.08 914.604 3
 0 2 -27 2085.57 729.413 2
 0 -2 28 5209.92 1338.68 3
 0 2 -28 4132.46 910.729 2
 0 3 0 40.5579 53.347 4
 0 3 -1 418.284 125.579 4
 0 -3 1 509.546 140.911 4
 0 -3 -2 16827.3 957.047 1
 0 -3 2 17094 865.338 4
 0 3 -2 17342.3 845.278 4
 0 -3 -3 48982.9 1637.56 1
 0 3 -3 48443.8 1523.36 4
 0 -3 3 45355.2 1527.02 4
 0 3 -4 15001.5 1006.03 2
 0 -3 -4 15287.7 923.802 1
 0 -3 4 16168.4 982.043 4
 0 3 -4 14708.7 905.709 4
 0 3 -4 15131.7 750.034 3
 0 3 4 15075.8 795.261 2
 0 3 -5 213263 2981.55 3
 0 -3 5 208848 3758.79 4
 0 3 -5 212998 3920.39 2
 0 3 -5 212015 3655.01 4
 0 3 5 219323 3040.54 2
 0 3 -6 1947.28 430.345 4
 0 3 6 674.788 197.983 2
 0 3 -6 2015.69 473.973 2
 0 -3 -6 1696.23 334.908 2
 0 -3 6 1621.17 324.434 3
 0 3 7 113125 2293.91 2
 0 3 -7 109918 2935.19 4
 0 3 -7 115221 3028.09 2
 0 -3 7 111543 2552.83 3
 0 -3 -7 112442 2418.9 2
 0 3 -8 2793.45 480.654 2
 0 -3 -8 2217.22 357.786 2
 0 3 -8 1941.83 433.499 4
 0 3 8 2044.66 318.243 2
 0 -3 8 1815.65 339.588 3
 0 3 -9 1043.32 331.285 2
 0 -3 9 1089.84 297.732 3
 0 3 9 983.702 229.234 2
 0 3 -9 582.4 218.326 4
 0 -3 -9 927.027 254.079 2
 0 3 -10 6904.44 858.971 4
 0 -3 10 7481.54 784.984 3
 0 3 -10 6762.77 781.731 2
 0 -3 -10 7630.75 702.698 2
 0 3 10 7189.23 647.054 2
 0 -3 -11 824.716 250.215 2
 0 -3 11 960.242 304.125 3
 0 3 -11 565.036 313.063 4
 0 3 -11 765.756 241.451 2
 0 3 -12 58864.7 2450.56 2
 0 -3 -12 58682 2087.52 2
 0 3 -13 12872 1193.78 2
 0 -3 -13 10808 918.773 2
 0 3 -14 14991.4 1324.4 2
 0 -3 -14 16069.9 1166.6 2
 0 -3 -15 2350.54 467.136 2
 0 3 -15 3015.7 613.652 2
 0 -3 15 2036.09 546.97 3
 0 -3 -16 3682.55 618.592 2
 0 3 -16 3271.23 691.779 2
 0 -3 16 2412.84 565.56 3
 0 -3 17 2503.92 641.542 3
 0 3 -17 3269.16 694.153 2
 0 -3 -17 2903.8 589.255 2
 0 -3 -18 2494.17 556.637 2
 0 3 -18 2557.8 624.91 2
 0 -3 18 3292.89 772.264 3
 0 3 -19 22525.8 1829.28 2
 0 -3 -19 20740.7 1560.12 2
 0 -3 19 19736.4 1868.72 3
 0 -3 20 1125.03 541.11 3
 0 3 -20 975.95 520.26 2
 0 -3 -20 1584.8 490.913 2
 0 3 -21 8469.15 1162.15 2
 0 -3 21 7442.52 1251.73 3
 0 -3 -21 8011.07 1041.67 2
 0 3 -22 20912.4 1857.7 2
 0 -3 -22 20024.6 1672.81 2
 0 -3 22 18448.6 1992.3 3
 0 3 -23 729.786 479.828 2
 0 -3 -23 289.951 338.158 2
 0 3 -24 1142.2 574.925 2
 0 -3 24 2965.8 941.486 3
 0 3 -25 -166.104 344.079 2
 0 -3 25 413.338 409.258 3
 0 -3 26 1779.98 768.728 3
 0 3 -26 981.906 508.759 2
 0 3 -27 2733.95 822.301 2
 0 -3 27 301.408 426.546 3
 0 3 -28 245.647 369.393 2
 0 -3 28 696.482 646.151 3
 0 4 0 58233.4 1597.77 4
 0 4 -1 14676.6 843.359 4
 0 4 1 14757.7 781.824 4
 0 -4 1 14145.2 824.28 4
 0 4 -2 77567.6 2005.37 4
 0 -4 2 71556.5 1978.55 4
 0 -4 -2 72004.6 2274.7 1
 0 -4 3 71018 2102.61 4
 0 -4 -3 69241.1 2230.41 1
 0 4 -3 72797.9 2046.63 4
 0 4 -4 274931 4185.68 4
 0 4 -4 268177 4744.2 2
 0 -4 -4 286605 4529.35 1
 0 -4 4 279404 4434.42 4
 0 4 -5 41220.2 1886.08 2
 0 4 5 37140.2 1447.91 2
 0 4 -5 39709.6 1677.18 4
 0 4 -5 37663.1 1335.3 3
 0 -4 -5 38770.2 1684.34 1
 0 -4 5 40677.8 1774.68 4
 0 4 -6 2115.78 412.727 4
 0 4 -6 1869.33 315.115 3
 0 4 6 2313.87 365.581 2
 0 4 -6 3064.04 519.988 2
 0 4 -7 17163.4 1304.98 2
 0 4 7 17443.9 980.216 2
 0 4 -7 18878.9 1050.72 3
 0 4 -7 19372.1 1295 4
 0 4 8 84163 2187.51 2
 0 4 -8 84390.8 2936.11 2
 0 4 -8 84673.2 2822.8 4
 0 4 -9 827.77 378.577 2
 0 -4 -9 768.032 248.756 2
 0 -4 9 607.257 287.529 3
 0 4 -9 359.162 223.037 4
 0 4 9 180.812 113.375 2
 0 -4 10 2091.16 425.588 3
 0 -4 -10 1718.69 392.041 2
 0 4 -10 2411.53 543.053 2
 0 4 -10 1891.9 474.145 4
 0 -4 11 65247.6 2479.04 3
 0 -4 -11 65641.6 2296.69 2
 0 4 -11 65865.9 2719.86 2
 0 4 -11 67272.5 2885.05 4
 0 -4 -12 68847.8 2395.51 2
 0 4 -12 67699.7 2990.34 4
 0 4 -12 70313.1 2875.25 2
 0 4 -13 5012.41 786.818 2
 0 -4 -13 4545.64 663.053 2
 0 -4 -14 3063.99 546.489 2
 0 4 -14 2873.82 636.345 2
 0 -4 -15 -117.799 265.352 2
 0 4 -15 -147.651 284.015 2
 0 -4 15 -50.3429 251.371 3
 0 4 -16 6028.17 942.791 2
 0 -4 16 8103.55 1108.47 3
 0 -4 -16 6615.36 830.146 2
 0 -4 -17 18425.7 1429 2
 0 4 -17 21844.9 1801.08 2
 0 -4 17 18131.4 1670.7 3
 0 -4 -18 10644.4 1115.81 2
 0 -4 18 11348.1 1377.96 3
 0 4 -18 10865.1 1311.19 2
 0 -4 19 8598 1265.78 3
 0 -4 -19 8761.53 1033.15 2
 0 4 -19 6168.16 1007.83 2
 0 4 -20 5613.55 988.432 2
 0 -4 20 4091.61 895.628 3
 0 -4 -20 5293.36 845.931 2
 0 -4 -21 76.6138 293.218 2
 0 4 -21 1381.12 608.115 2
 0 -4 21 591.52 458.609 3
 0 -4 -22 42.7072 259.823 2
 0 4 -22 -336.949 339.455 2
 0 -4 22 284.074 417.09 3
 0 -4 23 -18.591 277.121 3
 0 4 -23 -8.90639 249.339 2
 0 4 -24 4209.82 925.047 2
 0 -4 24 7342.09 1388.32 3
 0 4 -25 3379.09 852.405 2
 0 -4 25 4577.29 1092.72 3
 0 -4 26 907.599 591.935 3
 0 4 -26 16.7576 439.599 2
 0 4 -27 1026.9 579.676 2
 0 -4 27 -125.939 351.185 3
 0 4 -28 694.513 466.024 2
 0 5 0 560.345 202.747 4
 0 5 1 96.4645 109.917 4
 0 5 -1 173.672 107.44 4
 0 -5 -2 62433.8 2393.01 1
 0 5 2 58616.7 1785.82 4
 0 5 -2 61040.2 1949.87 4
 0 -5 2 60599 1981.87 4
 0 -5 -3 17535.2 1251.75 1
 0 -5 3 20140.4 1220.85 4
 0 5 -3 18905.5 1134.61 4
 0 5 -4 164.725 127.02 4
 0 -5 4 20.0832 144.363 4
 0 -5 -4 283.483 236.058 1
 0 -5 -5 17528.6 1258.93 1
 0 5 -5 16094 1147.1 4
 0 5 5 15404.7 1054.01 2
 0 5 -5 16045.9 943.935 3
 0 5 -5 15160.4 1273.52 2
 0 5 -6 97184.6 2940.9 4
 0 5 -6 96428.4 2376.21 3
 0 5 -6 106372 3396.2 2
 0 -5 -6 103290 3072.94 1
 0 5 -7 9510.65 973.956 4
 0 5 -7 8991.05 753.395 3
 0 5 -7 11500.7 1162.64 2
 0 5 -8 387.034 201.845 4
 0 5 -8 644.619 211.727 3
 0 5 -9 22630.7 1668.08 2
 0 5 -9 19542 1484.51 4
 0 5 -10 11246.1 1184 2
 0 5 -10 9835.01 1096.06 4
 0 5 -11 34757.8 2115.61 2
 0 5 -11 38296.4 2217.22 4
 0 5 -12 16614.3 1530.59 4
 0 5 -12 16000.9 1482.4 2
 0 -5 -13 -304.879 245.166 2
 0 5 -13 -72.4199 344.78 4
 0 5 -13 53.2281 324.259 2
 0 -5 -14 15895.6 1307.85 2
 0 5 -14 16665.8 1546.79 2
 0 5 -15 -137.268 363.553 2
 0 -5 15 -152.879 292.109 3
 0 -5 -15 112.433 208.143 2
 0 -5 16 7167.24 1041.73 3
 0 5 -16 7260.51 1063.5 2
 0 -5 -16 7386.66 942.141 2
 0 -5 17 309.294 315.779 3
 0 5 -17 543.914 296.326 2
 0 -5 -17 968.903 436.01 2
 0 -5 18 979.865 461.902 3
 0 5 -18 206.375 280.903 2
 0 -5 -18 902.333 407.532 2
 0 -5 19 7950.25 1196.54 3
 0 -5 -19 6635.06 974.363 2
 0 5 -19 6295.93 1070.23 2
 0 5 -20 5612.14 1050.83 2
 0 -5 20 4520.01 951.629 3
 0 -5 -20 4804.88 837.956 2
 0 -5 21 125.396 370.196 3
 0 5 -21 395.548 427.239 2
 0 5 -22 16863.3 1800.97 2
 0 -5 22 17685.5 1961.01 3
 0 -5 23 6766.63 1264.07 3
 0 5 -23 5139.05 1082.35 2
 0 5 -24 971.462 551.289 2
 0 -5 24 -50.3334 435.866 3
 0 5 -25 1483.38 710.985 2
 0 5 -26 225.887 399.392 2
 0 5 -27 462.884 487.837 2
 0 6 0 7064.18 689.381 4
 0 6 1 2267.06 389.633 4
 0 6 -1 1939.54 369.988 4
 0 6 -2 1159.83 284.462 4
 0 6 2 1848.97 362.782 4
 0 -6 2 1169.11 290.624 4
 0 -6 -2 788.924 247.348 1
 0 -6 3 140734 3419.35 4
 0 -6 -3 150719 4046.53 1
 0 6 -3 151749 3467.93 4
 0 6 -4 6609.07 743.281 4
 0 -6 -4 5715.59 802.652 1
 0 6 -5 110991 3710.47 2
 0 -6 -5 113626 3470.15 1
 0 6 -5 115399 3222.97 4
 0 6 -6 12662.8 1116.68 4
 0 6 -6 12782 925.777 3
 0 -6 -6 13759.2 1232.62 1
 0 6 -6 13774.6 1330.11 2
 0 -6 -7 20122.1 1511.99 1
 0 6 -7 18482.1 1125.29 3
 0 6 -7 19831.2 1631.91 2
 0 6 -7 20693 1477.85 4
 0 6 -8 792.173 325.642 4
 0 6 -8 1370.39 486.428 2
 0 6 -9 6286.21 887.402 4
 0 6 -9 3732.12 755.342 2
 0 6 -10 7074.8 1025 2
 0 6 -10 7647.82 985.494 4
 0 6 -11 34.4483 315.344 2
 0 6 -11 467.179 287.746 4
 0 6 -12 7361.87 1089.25 2
 0 6 -12 6885.91 1043.58 4
 0 6 -13 40845.2 2516.31 2
 0 6 -13 38742.8 2482.45 4
 0 6 -14 6308.69 1021.2 2
 0 6 -14 8492.48 1229.97 4
 0 6 -15 16954.1 1718.1 2
 0 6 -16 336.635 329.121 2
 0 6 -17 910.594 541.268 2
 0 6 -18 4917.37 974.449 2
 0 6 -19 590.823 425.977 2
 0 6 -20 1492.71 636.798 2
 0 6 -21 18518.4 1923.03 2
 0 6 -22 828.968 652.435 2
 0 6 -23 3950.15 930.083 2
 0 6 -24 471.894 446.497 2
 0 6 -25 1018.5 523.346 2
 0 6 -26 706.963 532.773 2
 0 7 0 256.933 195.808 4
 0 7 -1 2008.91 426.86 4
 0 7 1 1371.89 330.952 4
 0 -7 -2 8155.11 1044.42 1
 0 7 2 8091.22 790.71 4
 0 7 -2 7610.83 816.94 4
 0 -7 -3 31702.6 2019.3 1
 0 7 -3 28072.3 1592.08 4
 0 7 3 28357.5 1468.08 4
 0 7 -4 3332.99 583.369 4
 0 -7 -4 2813.1 612.093 1
 0 7 -5 83160.5 3442.26 2
 0 7 -5 83871.9 2920.16 4
 0 -7 -5 81985.1 3207.02 1
 0 7 -6 956.231 498.643 2
 0 7 -6 1099.49 372.703 4
 0 -7 -6 1329.62 459.377 1
 0 7 -7 382.319 228.376 4
 0 7 -7 -262.355 456.662 2
 0 -7 -7 362.97 285.007 1
 0 7 -8 965.427 386.141 4
 0 7 -8 1169.29 455.094 2
 0 7 -9 4121.93 847.904 2
 0 7 -9 3066.29 626.031 4
 0 7 -10 53617.3 2964.13 2
 0 7 -10 55293.5 2773.5 4
 0 7 -11 57656.4 2903.63 4
 0 7 -11 59551.4 3157.22 2
 0 7 -12 -6.06533 308.053 2
 0 7 -12 -385.428 346.421 4
 0 7 -13 2194.67 697.673 2
 0 7 -13 1872.35 551.173 4
 0 7 -14 780.375 425.217 4
 0 7 -14 2432.31 725.82 2
 0 7 -15 4008.16 865.326 2
 0 7 -16 656.53 343.796 2
 0 7 -17 388.823 346.791 2
 0 7 -18 5688.73 1082.37 2
 0 7 -19 6905.76 1194.2 2
 0 7 -20 3565.6 911.605 2
 0 7 -21 1892.01 784.064 2
 0 7 -22 12.5555 456.745 2
 0 7 -23 1309.56 637.76 2
 0 7 -24 1636.6 782.563 2
 0 8 0 37291.3 1828.5 4
 0 8 1 8981.49 892.142 4
 0 8 -1 9361.41 935.353 4
 0 8 -2 23956.9 1517.79 4
 0 -8 -2 22891.9 1871.03 1
 0 8 2 21153 1348.13 4
 0 8 -3 14534.4 1208.79 4
 0 8 3 13253 1073.21 4
 0 -8 -3 12607.2 1374.15 1
 0 8 4 23026.1 1429.51 4
 0 -8 -4 21612.7 1796.02 1
 0 8 -4 21018.4 1503.32 4
 0 -8 -5 25775.4 1940.53 1
 0 8 -5 27567.7 1754.38 4
 0 8 -5 24245.7 2007.54 2
 0 8 -6 16252.8 1672.49 2
 0 -8 -6 16637.2 1551.38 1
 0 8 -6 17079.5 1436.62 4
 0 8 -7 6177.48 896.902 4
 0 8 -7 7455.63 1157.12 2
 0 -8 -7 8843.98 1153.99 1
 0 -8 -8 2225.93 629.336 1
 0 8 -8 1605.98 504.989 4
 0 8 -9 16171 1675.64 2
 0 8 -9 18005.1 1594.12 4
 0 8 -10 2557.01 783.279 2
 0 8 -10 2256.29 634.707 4
 0 8 -11 16426.6 1758.3 2
 0 8 -11 12806.2 1439.73 4
 0 8 -12 7408.08 1248.27 2
 0 8 -12 5888.27 1006.82 4
 0 8 -13 27777.4 2335.66 2
 0 8 -13 23947 2055.98 4
 0 8 -14 1450.01 628.843 2
 0 8 -14 797.917 420.012 4
 0 8 -15 5441.19 1123.82 2
 0 8 -15 7737.57 1229.19 4
 0 8 -16 3274.53 889.695 2
 0 8 -17 1076.04 506.252 2
 0 8 -18 -489.934 535.452 2
 0 8 -19 1801.83 707.443 2
 0 8 -20 4716.41 1053.07 2
 0 8 -21 2764.73 830.548 2
 0 8 -22 655.382 546.661 2
 0 8 -23 -27.9289 486.687 2
 0 9 0 -227.553 257.811 4
 0 9 1 3318.09 585.424 4
 0 9 -1 3217.44 583.435 4
 0 -9 -2 7013.21 1082.72 1
 0 9 2 7994.81 883.716 4
 0 9 -2 7414.6 892.79 4
 0 9 -3 4614.26 723.49 4
 0 9 3 4899.01 698.434 4
 0 -9 -3 4269.44 920.225 1
 0 9 -4 12339.4 1206.69 4
 0 -9 -4 13428.7 1492.14 1
 0 9 4 12088.3 1090.1 4
 0 9 -5 8716.22 1044.21 4
 0 9 -5 7893.96 1228.89 2
 0 9 5 6440.58 820.253 4
 0 -9 -5 7398.52 1139.98 1
 0 9 -6 -219.918 413.516 2
 0 -9 -6 354.407 324.462 1
 0 9 6 92.7233 197.709 4
 0 9 -6 78.6045 218.766 4
 0 -9 -7 14329.2 1532.79 1
 0 9 -7 12406 1543.45 2
 0 9 -7 12960 1336.74 4
 0 9 -8 1132.78 470.287 4
 0 9 -8 297.583 378.172 2
 0 -9 -8 748.271 500.973 1
 0 9 -9 3761.33 768.074 4
 0 9 -9 2106.35 686.169 2
 0 9 -10 3299.27 897.454 2
 0 9 -10 3247.57 779.871 4
 0 9 -11 14731.7 1573.33 4
 0 9 -11 14335.5 1727.52 2
 0 9 -12 588.792 491.45 2
 0 9 -12 111.391 253.597 4
 0 9 -13 916.728 515.056 2
 0 9 -13 595.201 310.854 4
 0 9 -14 1149.02 537.915 4
 0 9 -14 1886.67 642.814 2
 0 9 -15 4810.99 1085.64 2
 0 9 -15 4041.48 964.146 4
 0 9 -16 -159.631 309.804 2
 0 9 -17 824.878 493.546 2
 0 9 -18 13773.6 1808.73 2
 0 9 -19 7951.33 1353.93 2
 0 9 -20 1487.78 701.687 2
 0 9 -21 2072.59 781.319 2
 0 10 0 3300.09 616.369 4
 0 -10 -1 9701.74 1441.05 1
 0 10 1 10858.6 1092.7 4
 0 10 -1 10812.7 1119.5 4
 0 10 -2 28869.1 1847 4
 0 -10 -2 26903.9 2332.27 1
 0 10 2 28780.7 1762.57 4
 0 10 -3 4305.47 721.339 4
 0 -10 -3 4244.2 911.104 1
 0 10 3 4770.14 726.615 4
 0 10 4 2715.32 533.142 4
 0 -10 -4 2427.51 660.821 1
 0 10 -4 2473.52 573.317 4
 0 10 -4 3923.38 888.07 2
 0 -10 -5 788.015 369.227 1
 0 10 5 172.344 147.535 4
 0 10 -5 191.652 304.119 4
 0 10 -5 -129.559 591.158 2
 0 10 -6 16463.5 1883.71 2
 0 -10 -6 16311.7 1759.38 1
 0 10 -6 15030.2 1466.02 4
 0 10 6 13279.2 1225.67 4
 0 -10 -7 138.538 251.654 1
 0 10 7 -49.2285 212.966 4
 0 10 -7 -127.473 325.124 4
 0 10 -7 529.195 556.339 2
 0 -10 -8 1591.11 625.299 1
 0 10 -8 2668.18 646.231 4
 0 10 -8 1414.64 660.405 2
 0 10 -9 10672.3 1316.99 4
 0 10 -9 10655.3 1538.07 2
 0 10 -10 6689.21 1082.08 4
 0 10 -10 5198.71 1082.14 2
 0 10 -11 4415.62 938.624 4
 0 10 -11 4907.63 1075.13 2
 0 10 -12 1870.94 690.249 4
 0 10 -12 766.638 526.165 2
 0 10 -13 2435.97 789.682 2
 0 10 -13 1038.82 450.336 4
 0 10 -14 139.142 348.511 4
 0 10 -14 5.78438 460.283 2
 0 10 -15 765.45 633.038 2
 0 10 -16 -334.424 457.37 2
 0 10 -17 5438.95 1200.16 2
 0 10 -18 -30.1988 349.748 2
 0 10 -19 -100.917 468.324 2
 0 11 0 383.242 346.563 4
 0 -11 -1 24588.4 2377.61 1
 0 11 -1 23508.5 1710.54 4
 0 11 -2 18.4793 195.492 4
 0 -11 -2 -102.74 510.49 1
 0 11 -3 10.675 193.011 4
 0 -11 -3 -103.555 428.162 1
 0 -11 -4 -472.303 418.828 1
 0 11 -4 -133.463 492.642 2
 0 11 -4 283.505 333.879 4
 0 11 -5 5649.29 911.958 4
 0 -11 -5 5338.4 1109.88 1
 0 11 -5 4481.45 1045.23 2
 0 11 -6 206.058 450.007 2
 0 -11 -6 1181.69 717.459 1
 0 11 -6 289.086 300.657 4
 0 -11 -7 11221.5 1570.57 1
 0 11 -7 11695.8 1370.91 4
 0 11 -7 10633.1 1576.58 2
 0 11 -8 911.304 417.659 4
 0 11 -8 927.095 636.108 2
 0 -11 -8 1211.44 617.232 1
 0 11 -9 21251.5 1920.81 4
 0 11 -9 23848 2450.68 2
 0 11 -10 1.98882 322.659 2
 0 11 -10 738.63 432.512 4
 0 11 -11 332.117 306.93 4
 0 11 -11 -74.5555 310.297 2
 0 11 -12 437.134 430.35 2
 0 11 -12 639.24 467.098 4
 0 11 -13 559.204 522.516 2
 0 11 -13 617.13 450.197 4
 0 11 -14 1500.63 830.858 2
 0 11 -14 1744.22 727.097 4
 0 11 -15 3026.81 966.509 2
 0 11 -16 1915.23 803.882 2
 0 11 -17 346.898 443.483 2
 0 -12 0 3224.06 1008.79 1
 0 -12 -1 3121.35 940.252 1
 0 -12 -2 130.139 388.587 1
 0 12 -3 1885.19 862.301 2
 0 -12 -3 1779.37 772.814 1
 0 -12 -4 852.759 698.596 1
 0 12 -4 -362.003 509.143 2
 0 12 -5 4586.9 1102.36 2
 0 -12 -5 7775.09 1387.1 1
 0 -12 -6 -271.257 548.23 1
 0 12 -6 -805.784 642.288 2
 0 12 -7 1865.82 855.018 2
 0 -12 -7 1393.76 705.892 1
 0 12 -8 8716.71 1544.12 2
 0 -12 -8 8061.74 1387.03 1
 0 12 -9 2114.82 898.6 2
 0 12 -10 -481.866 523.298 2
 0 12 -11 11516.6 1822.48 2
 0 12 -12 -219.143 383.89 4
 0 12 -12 601.423 513.425 2
 0 12 -13 -75.9484 489.028 2
 0 12 -13 383.923 483.141 4
 0 12 -14 468.501 639.035 2
 0 -13 0 -443.014 699.638 1
 0 -13 1 7783.84 1543.52 1
 0 -13 -1 9102.07 1656.99 1
 0 13 -2 1384.79 715.224 2
 0 -13 -2 1501.07 647.815 1
 0 -13 -3 467.356 479.949 1
 0 13 -3 673.978 604.517 2
 0 -13 -4 557.995 550.148 1
 0 13 -4 101.131 416.279 2
 0 -13 -5 -443.575 538.985 1
 0 13 -5 97.5807 383.731 2
 0 13 -6 2431.02 892.501 2
 0 -13 -6 1419.89 654.626 1
 0 13 -7 15125.5 2110.75 2
 0 -13 -7 12932.6 1829.32 1
 0 13 -8 -3.51224 353.366 2
 0 -13 -8 529.819 577.206 1
 0 13 -9 5074.79 1263.98 2
 0 13 -10 6120.53 1346.59 2
 0 13 -11 620.889 522.637 2
 0 14 0 5957.59 1369.13 2
 0 -14 0 5807.73 1436.71 1
 0 -14 1 1364.74 694.439 1
 0 -14 -1 631.001 479.478 1
 0 14 -1 319.885 357.884 2
 0 -14 2 3713.17 1173.4 1
 0 14 -2 2420.16 874.974 2
 0 -14 -2 3485.89 1061.95 1
 0 -14 -3 -371.903 582.303 1
 0 14 -3 187.559 385.141 2
 0 14 -4 -434.321 601.605 2
 0 -14 -4 99.2982 383.335 1
 0 -14 -5 1373.26 788.365 1
 0 14 -5 206.366 404.661 2
 0 14 -6 4808.48 1259.25 2
 0 -14 -6 8489.34 1585.86 1
 0 14 -7 282.204 438.085 2
 0 -14 -7 1207.21 673.248 1
 0 -14 -8 5057.84 1236.67 1
 0 14 -8 5680.64 1408.1 2
 0 15 0 -675.45 609.632 2
 0 15 -1 92.7613 371.713 2
 0 15 1 265.454 556.749 2
 0 15 -2 280.35 463.648 2
 0 15 2 501.863 516.641 2
 1 0 -27 1026.62 529.667 2
 1 0 -26 101.771 382.509 2
 1 0 -25 842.963 453.648 2
 1 0 -24 -213.334 357.724 2
 1 0 -23 6517.09 1020.01 2
 1 0 -22 369.138 355.979 2
 1 0 -21 1091.89 405.949 2
 1 0 -20 243.168 327.774 2
 1 0 -19 1929.1 561.006 2
 1 0 -18 253.99 303.576 2
 1 0 -17 883.65 350.78 2
 1 0 -16 -160.444 284.863 2
 1 0 -15 68720.7 2545.83 2
 1 0 -14 45.9858 225.507 2
 1 0 -13 2635.88 457.073 2
 1 0 -12 -184.018 182.392 2
 1 0 -11 104582 2696.48 2
 1 0 -10 293.288 248.853 2
 -1 0 9 129356 2877.81 2
 1 0 -9 126762 2672.47 2
 1 0 -8 79.4898 164.499 2
 1 0 -7 90512.5 2008.16 2
 1 0 -6 380.1 154.544 2
 1 0 -5 14641.2 701.991 2
 1 0 -4 13.9283 39.3549 2
 -1 0 -3 184053 2352.56 4
 -1 0 -4 12.5617 57.7414 4
 -1 0 -4 205.135 85.1686 2
 1 0 5 54811.8 1333.42 2
 -1 0 -5 55059.9 1240.89 2
 -1 0 -5 56575.3 1634.13 4
 -1 0 -6 238.102 103.424 2
 1 0 6 42.9209 68.9395 2
 -1 0 -6 76.7632 105.514 4
 1 0 7 2604.95 349.523 2
 -1 0 -7 3114.77 346.015 2
 1 0 8 89.4877 108.907 2
 -1 0 -8 -69.2391 115.985 2
 1 0 9 7896.29 690.413 2
 -1 0 -9 8552.6 666.926 2
 1 0 10 21.6167 110.476 2
 -1 0 -10 -61.8063 116.774 2
 -1 0 -11 10686.4 823.384 2
 -1 0 -12 -191.903 199.216 2
 -1 0 -13 158324 3400.28 2
 -1 0 -14 -96.9773 175.867 2
 -1 0 -15 2324.84 470.792 2
 -1 0 -16 -368.22 303.572 2
 -1 0 -17 285.646 223.691 2
 -1 0 -18 337.939 330.777 2
 -1 0 -19 23602 1637.95 2
 -1 0 -20 -222.879 326.166 2
 -1 0 -21 15248.7 1414.34 2
 -1 0 -22 74.7817 228.698 2
 -1 0 -23 800.883 446.269 2
 -1 0 -24 -19.7874 294.239 2
 -1 0 -25 906.33 461.262 2
 1 0 25 1120.19 765.815 3
 1 0 26 882.292 720.609 3
 1 0 27 13223.2 2075.02 3
 1 1 -28 268.358 333.436 2
 -1 -1 28 268.863 460.133 3
 -1 -1 27 1514.4 796.331 3
 1 1 -27 54.1042 367.379 2
 1 1 -26 -101.753 464.072 2
 1 -1 -26 808.84 459.099 2
 1 1 -25 5692.77 1025.13 2
 1 -1 -25 6183.05 1057.07 2
 1 -1 -24 2951.45 742.534 2
 1 1 -24 664.931 435.389 2
 1 -1 -23 1521.47 554.141 2
 1 1 -23 954.02 490.949 2
 1 -1 -22 15.3547 256.275 2
 1 1 -22 457.856 347.157 2
 1 1 -21 6628.45 978.947 2
 1 -1 -21 6397.2 946.943 2
 1 -1 -20 5065.47 832.185 2
 1 1 -20 3913.49 741.703 2
 1 -1 -19 11113.3 1173.57 2
 1 1 -19 10857 1172.39 2
 1 1 -18 635.158 383.54 2
 1 -1 -18 359.613 199.44 2
 1 1 -17 40061.9 2144.91 2
 1 -1 -17 41016.6 2086.55 2
 1 -1 -16 13918.2 1190.44 2
 1 1 -16 13355.8 1205.21 2
 1 -1 -15 16975.4 1264.23 2
 1 1 -15 16966.5 1318.99 2
 1 -1 -14 6462.23 764.047 2
 1 1 -14 5196.04 721.959 2
 1 -1 -13 102888 2857.64 2
 1 1 -13 101294 2965.84 2
 1 1 -12 61492.5 2252.22 2
 1 -1 -12 64824 2188.69 2
 1 -1 -11 73922.4 2238.39 2
 1 1 -11 76037 2393.21 2
 1 1 -10 5014.55 604.577 2
 1 -1 -10 5462.65 595.044 2
 1 1 -9 10040.9 800.161 2
 -1 1 9 10085.2 767.026 2
 1 -1 -9 9298.83 722.795 2
 1 1 -8 27127.4 1246.18 2
 1 -1 -8 27015 1162.94 2
 -1 1 8 26615.3 1172.53 2
 1 -1 -7 188007 2887.37 2
 1 1 -7 185968 3096.93 2
 -1 1 7 192115 2943.54 2
 1 -1 -6 34695.6 1168.45 2
 1 1 -6 35621.6 1284.95 2
 1 1 -5 2648.74 341.253 2
 1 -1 -5 2878.54 314.452 2
 1 1 -4 54115.4 1360.59 2
 1 -1 -4 52186.5 1235.3 2
 1 -1 -3 203055 2265.9 2
 -1 1 -3 274115 3008.02 2
 -1 1 -3 279935 3259.11 4
 -1 1 -3 275243 2971.11 3
 1 1 4 12073.1 445.337 2
 -1 1 -4 12371.9 749.608 4
 -1 1 -4 12567.5 687.659 2
 -1 -1 -4 12102.2 440.419 2
 -1 -1 -5 5233.11 337.308 2
 -1 1 -5 4873.58 508.553 4
 -1 1 -5 4436.54 438.699 2
 1 1 5 4478.13 320.674 2
 1 1 6 3585.33 325.585 2
 -1 1 -6 4642.21 465.42 2
 -1 1 -6 4519.73 536.128 4
 -1 -1 -6 4661.57 355.92 2
 1 1 7 857.107 179.67 2
 1 -1 7 1083.06 268.828 2
 -1 1 -7 1627.37 352.996 4
 -1 1 -7 920.376 225.241 2
 -1 -1 -7 1220.5 201.603 2
 -1 -1 -8 78722.8 1751.44 2
 1 -1 8 75400.4 2254.56 2
 -1 1 -8 78276.6 2487.3 4
 -1 1 -8 78500.7 2094.36 2
 1 1 8 78177.7 1830.6 2
 1 1 9 199.247 143.116 2
 -1 -1 -9 296.942 137.799 2
 1 -1 9 145.064 103.825 2
 -1 1 -9 82.8954 138.672 2
 -1 1 -9 414.273 273.833 4
 -1 -1 -10 3887.37 441.004 2
 -1 1 -10 4575.38 554.956 2
 1 1 10 3900.68 477.126 2
 1 1 11 23435 1249.81 2
 -1 1 -11 23825.9 1310.24 2
 -1 -1 -11 25919.4 1211.18 2
 -1 -1 -12 837.443 253.973 2
 -1 1 -12 1295.93 346.361 2
 -1 1 -13 10774.2 941.182 2
 -1 -1 -13 9679.66 826.856 2
 -1 -1 -14 27140.5 1426.48 2
 -1 1 -14 28171.7 1577.98 2
 -1 1 -15 9148.02 950.84 2
 -1 -1 -15 8152.41 815.397 2
 -1 1 -16 9346.9 975.977 2
 -1 -1 -16 8773.78 901.207 2
 -1 -1 -17 6552.91 803.548 2
 -1 1 -17 6522.11 869.286 2
 -1 -1 -18 640.106 266.322 2
 -1 1 -18 531.499 322.36 2
 -1 1 -19 7282.76 961.914 2
 -1 -1 -19 7467.51 923.988 2
 -1 1 -20 5997.31 877.982 2
 -1 -1 -20 5865.22 839.351 2
 1 -1 21 4965.52 1075.5 3
 -1 -1 -21 4001.87 728.884 2
 -1 1 -21 4552.83 818.444 2
 -1 1 -22 1828.39 569.513 2
 -1 -1 -22 2644.22 593.17 2
 1 -1 22 1064.31 540.381 3
 1 -1 23 1253.13 599.183 3
 -1 1 -23 1799.84 551.791 2
 -1 -1 -24 876.763 527.395 2
 1 -1 24 -209.36 366.22 3
 -1 1 -24 463.227 446.577 2
 1 -1 25 37.0726 325.921 3
 -1 1 -25 268.777 323.245 2
 -1 1 -26 2089.33 653.872 2
 1 -1 26 1224.31 650.673 3
 1 -1 27 1361.86 749.81 3
 1 -1 28 -361.804 481.013 3
 1 2 -28 -159.17 289.566 2
 -1 -2 28 -425.594 630.741 3
 -1 -2 27 -265.572 500.342 3
 1 2 -27 230.878 383.077 2
 1 2 -26 288.386 258.735 2
 -1 -2 26 -46.1657 401.115 3
 1 -2 -25 97.944 316.94 2
 1 2 -25 1278.09 546.538 2
 -1 -2 25 1075.11 634.566 3
 -1 -2 24 534.844 624.989 3
 1 2 -24 431.668 371.082 2
 1 -2 -24 -82.9695 296.027 2
 1 2 -23 8390.75 1186.55 2
 1 -2 -23 7594.06 1093.07 2
 -1 -2 23 9891.06 1512.72 3
 1 -2 -22 -216.077 224.639 2
 -1 -2 22 37.669 335.832 3
 1 2 -22 400.898 293.217 2
 1 2 -21 1403.42 507.474 2
 1 -2 -21 1438.75 452.74 2
 1 2 -20 1260.04 457.833 2
 1 -2 -20 1861.49 516.173 2
 1 2 -19 4452.81 794.13 2
 1 -2 -19 4076.08 698.187 2
 1 -2 -18 2448.57 573.705 2
 1 2 -18 1477.23 436.603 2
 1 -2 -17 2461.98 531.938 2
 1 2 -17 1869.07 524.876 2
 1 2 -16 17828.3 1443.65 2
 1 -2 -16 17074.2 1315.86 2
 1 2 -15 28256.8 1742.2 2
 1 -2 -15 29648.8 1684.65 2
 1 -2 -14 58150.3 2242.47 2
 1 2 -14 53435.9 2346.55 2
 1 -2 -13 1103.27 367.906 2
 1 2 -13 641.118 326.752 2
 1 -2 -12 113299 2916.18 2
 1 2 -12 121795 3322.74 2
 1 2 -11 2625.93 507.348 2
 1 -2 -11 2398.47 426.007 2
 1 -2 -10 46211 1716.14 2
 1 2 -10 47433.3 1941.91 2
 1 2 -9 30394.9 1488.36 2
 -1 2 9 31589.1 1337.81 2
 1 -2 -9 30938 1348.69 2
 1 -2 -8 38245.6 1435.21 2
 1 2 -8 38964 1628.08 2
 -1 2 8 37979.6 1403.4 2
 -1 2 7 14510.1 822.073 2
 1 -2 -7 14404 842.39 2
 1 2 -7 14363.4 949.019 2
 -1 2 6 18173.6 888.903 2
 1 2 -6 17883 1019.39 2
 1 -2 -6 17642.6 898.042 2
 1 -2 -5 92916.2 1964.94 2
 1 2 -5 93334.7 2219.3 2
 1 2 -5 95242.8 2177.65 4
 -1 -2 5 93157.6 1705.46 3
 -1 -2 4 2333.78 235.813 3
 1 -2 -4 2284.35 305.586 2
 1 2 -4 2310.52 329.944 2
 1 2 -4 2011.97 288.304 4
 1 -2 -3 217751 2712.53 1
 1 2 -3 218091 2654.45 4
 1 2 -3 212080 1847.08 3
 1 2 -3 217205 3016.21 2
 1 -2 -2 112061 1932.67 1
 1 2 -2 109327 2049.7 2
 1 2 -2 113609 1634.65 4
 1 2 -1 181462 2483.26 2
 1 2 -1 188552 1736.33 4
 -1 2 0 21893.9 843.897 4
 -1 2 -1 18784.3 829.022 4
 -1 -2 -1 17928.8 845.534 1
 -1 2 -2 45892.7 1380.97 4
 -1 -2 -2 43626.5 1330.55 1
 1 2 3 32772.7 830.359 2
 -1 2 -3 33962.5 1264.83 4
 -1 2 -3 33598 1126.58 3
 -1 -2 -4 697931 4071.96 2
 1 2 4 682342 3802.89 2
 -1 2 -4 695948 6078.85 2
 -1 2 -4 685901 6095.61 4
 -1 2 -4 696125 5406.81 3
 -1 2 -5 303555 4205.42 2
 1 2 5 309626 2760.99 2
 -1 2 -5 303183 3848.11 3
 -1 2 -5 300758 4312.21 4
 -1 -2 -5 309375 2869.95 2
 1 -2 6 76192 2101.87 3
 1 2 6 77056.7 1472.18 2
 -1 -2 -6 78486 1533.98 2
 -1 2 -6 76889.6 2200.4 2
 -1 2 -6 75550.5 2299.4 4
 1 -2 7 60032.7 1973.16 3
 -1 2 -7 57778.7 1951.32 2
 -1 2 -7 57398.5 2104.18 4
 -1 -2 -7 59019.4 1434.53 2
 1 2 7 60789.4 1422.16 2
 1 -2 8 45082 1825.52 3
 -1 -2 -8 45315.2 1337.04 2
 -1 2 -8 45712.8 1965.39 4
 1 2 8 47956.9 1887.92 4
 -1 2 -8 43373.8 1747.19 2
 1 2 8 43999.3 1315.1 2
 1 2 9 11344.8 718.881 2
 -1 -2 -9 11786.6 734.564 2
 -1 2 -9 13620.3 1140.67 4
 1 -2 9 14917.9 1097.88 3
 -1 2 -9 12362.3 966.704 2
 -1 2 -10 24440.8 1607.38 4
 1 -2 10 25117.7 1519.72 3
 -1 2 -10 26023 1447.29 2
 -1 -2 -10 23725.3 1102.67 2
 1 2 10 23709.4 1119.83 2
 -1 2 -11 62034.5 2288.2 2
 -1 2 -11 56308.3 2513.69 4
 1 2 11 57829.7 1867.07 2
 -1 -2 -11 57670.1 1815.65 2
 -1 2 -12 17035.3 1253.23 2
 -1 -2 -12 18264.3 1077.58 2
 -1 2 -13 60729.5 2408.06 2
 -1 -2 -13 63058.3 2085.09 2
 -1 -2 -14 756.514 261.535 2
 -1 2 -14 919.607 347.603 2
 1 -2 14 1050.54 358.276 3
 -1 2 -15 19341.4 1430.15 2
 -1 -2 -15 21589.7 1317.77 2
 1 -2 15 21269.5 1738.71 3
 -1 -2 -16 20740.2 1366.61 2
 1 -2 16 19872.1 1768.45 3
 -1 2 -16 20651.8 1512.83 2
 -1 2 -17 6684.63 907.709 2
 1 -2 17 7782.44 1135.86 3
 -1 -2 -17 7913.61 877.216 2
 -1 2 -18 15107.4 1392.44 2
 1 -2 18 14537.1 1613.14 3
 -1 -2 -18 14314.3 1222.3 2
 -1 2 -19 10062.1 1134.78 2
 1 -2 19 10006.8 1388.71 3
 -1 -2 -19 7712.43 930.669 2
 -1 -2 -20 3534.76 663.847 2
 -1 2 -20 4461.9 816.481 2
 1 -2 20 2825.39 809.361 3
 -1 -2 -21 14354.6 1346.3 2
 1 -2 21 15562.3 1856.01 3
 -1 2 -21 12788.7 1380.86 2
 1 -2 22 1860.27 736.115 3
 -1 2 -22 2430.76 724.547 2
 -1 -2 -22 1590.59 512.464 2
 -1 2 -23 407.641 402.172 2
 1 -2 23 -24.5299 337.192 3
 -1 -2 -23 -105.025 241.491 2
 1 -2 24 -120.092 474.03 3
 -1 2 -24 1495.14 577.114 2
 1 -2 25 706.138 545.941 3
 -1 2 -25 -151.01 323.691 2
 1 -2 26 1334.79 730.535 3
 -1 2 -26 670.238 378.014 2
 -1 2 -27 1444.52 591.355 2
 1 -2 27 3251.69 1076.06 3
 1 -2 28 1252.17 748.987 3
 -1 -3 28 527.038 508.674 3
 1 3 -28 705.206 524.511 2
 -1 -3 27 1041.52 705.233 3
 1 3 -27 -417.777 455.487 2
 -1 -3 26 -306.22 555.9 3
 1 3 -26 477.676 410.65 2
 1 3 -25 6154.34 1140.99 2
 -1 -3 25 7709.45 1393.49 3
 -1 -3 24 3543.85 953.822 3
 1 -3 -24 4410.75 899.32 2
 1 3 -24 5064.56 1005.06 2
 1 3 -23 -34.4553 324.717 2
 -1 -3 23 -280.295 322.821 3
 1 -3 -23 -353.863 355.74 2
 -1 -3 22 15773.6 1819.19 3
 1 -3 -22 13848.9 1439.36 2
 1 3 -22 16355.4 1675.06 2
 1 -3 -21 12783.5 1339.24 2
 -1 -3 21 11547.4 1512.5 3
 1 3 -21 10475.2 1322.38 2
 -1 -3 20 -9.52835 323.3 3
 1 3 -20 555.546 444.947 2
 1 -3 -20 577.109 338.922 2
 1 3 -19 375.798 313.322 2
 -1 -3 19 329.692 236.113 3
 1 -3 -19 151.162 211.105 2
 1 3 -18 555.958 335.324 2
 -1 -3 18 -189.065 275.055 3
 1 -3 -18 202.415 265.936 2
 1 3 -17 27153.3 1904.96 2
 -1 -3 17 26775.1 1978.54 3
 1 -3 -17 26913.8 1741.9 2
 -1 -3 16 25248.8 1850.62 3
 1 -3 -16 27778.2 1705.2 2
 1 3 -16 25639.2 1805.9 2
 1 3 -15 16168.4 1389.01 2
 1 -3 -15 14414.1 1201.18 2
 1 -3 -14 54239 2223.16 2
 1 3 -14 55312.9 2515.87 2
 1 -3 -13 10735.7 971.545 2
 1 3 -13 11175.6 1111.49 2
 1 -3 -12 5465.6 660.443 2
 -1 -3 12 6387.34 770.494 3
 1 3 -12 5780.07 775.642 2
 1 3 -11 5568.43 735.376 2
 1 -3 -11 6049.97 678.638 2
 -1 -3 11 5517 683.609 3
 1 3 -10 274.017 209.702 2
 -1 -3 10 1345.01 335.509 3
 1 -3 -10 928.855 270.079 2
 1 -3 -9 49437.2 1809.22 2
 -1 -3 9 47860.3 1777.68 3
 1 3 -9 47005.1 2018.81 2
 1 3 -8 18091.9 1223.18 2
 1 -3 -8 18900.8 1089.13 2
 -1 -3 8 19411.7 1047.39 3
 -1 3 8 19575.7 1056.81 2
 1 -3 -7 8687.64 728.287 2
 1 3 -7 10470.1 914.322 2
 1 3 -7 8833.21 806.73 4
 -1 3 7 7857.98 743.271 1
 -1 3 7 9487.9 710.717 2
 -1 -3 7 9203.58 857.739 4
 -1 -3 7 8519.32 640.585 3
 -1 -3 6 83963.7 2430.97 4
 1 -3 -6 83292.3 2196.04 2
 -1 3 6 81089.2 2315.13 1
 -1 3 6 88051.1 2117.08 2
 1 3 -6 86383.6 2465.79 2
 -1 -3 6 85600.2 1859.52 3
 1 3 -6 82303.5 2302.34 4
 1 3 -5 8442.87 759.198 2
 1 3 -5 8058.32 670.407 4
 -1 3 5 7929.64 624.232 2
 -1 -3 5 8709.43 731.205 4
 1 3 -4 18791.8 698.251 3
 -1 -3 4 18727.6 981.809 4
 -1 3 4 20561.2 1016.44 2
 1 3 -4 20728 987.018 4
 1 -3 -4 20676 1030.04 1
 1 3 -4 19529 1112.43 2
 1 3 -3 610.609 158.069 4
 -1 -3 3 517.222 145.537 4
 1 -3 -3 899.052 212.279 1
 1 3 -3 567.748 191.152 2
 -1 -3 2 9456.08 570.544 4
 1 3 -2 9268.14 546.693 4
 1 3 -2 9368.22 716.322 2
 1 -3 -2 7907.25 644.267 1
 -1 -3 1 124764 1842.7 4
 1 3 -1 122203 1768.95 4
 1 3 0 214.489 74.3424 4
 -1 3 0 248.656 127.34 4
 -1 3 -1 725.298 197.438 4
 -1 -3 -2 12633.4 854.136 1
 -1 3 -2 12391.2 808.802 4
 -1 3 -3 7022.72 646.498 4
 -1 -3 -3 7202.47 644.826 1
 1 3 4 577989 4464.26 2
 -1 3 -4 561248 5231.23 3
 -1 -3 -4 586847 5956.43 1
 -1 3 -4 572116 6045.59 4
 -1 3 -5 20373.1 1033.47 3
 -1 3 -5 20675.2 1216.1 4
 -1 3 -5 18774.4 1180.42 2
 1 3 5 20784 835.837 2
 -1 3 -6 57912.2 2129.24 2
 -1 3 -6 54111 1778.33 3
 1 3 6 55929.9 1401.98 2
 -1 3 -6 56173.9 2101.28 4
 1 -3 7 31089.9 1451.28 3
 -1 3 -7 32059.3 1630.91 2
 -1 3 -7 31870.8 1660.04 4
 1 3 7 32727.4 1127.76 2
 -1 -3 -7 34191.8 1245.65 2
 -1 3 -8 17409.1 1265.35 4
 -1 3 -8 18285.8 1265.42 2
 1 -3 8 16618.3 1122.73 3
 -1 -3 -8 17646.9 922.898 2
 1 3 8 18514.8 877.491 2
 -1 -3 -9 47819.2 1572.84 2
 1 -3 9 44030.4 1929.54 3
 -1 3 -9 46231.8 2064.64 2
 1 3 9 46302.3 1459.01 2
 -1 3 -9 50123.7 2241.7 4
 -1 -3 -10 34188.4 1378.74 2
 -1 3 -10 36790.3 2009.44 4
 -1 3 -10 38439.1 1914.71 2
 1 3 10 35510.6 1358.49 2
 1 -3 10 39303.5 1896.51 3
 1 3 11 18449 1032.52 2
 -1 -3 -11 18816 1079.47 2
 -1 3 -11 17806.7 1329.57 2
 -1 3 -11 17635.4 1463.62 4
 -1 3 -12 21521.6 1509.26 2
 -1 3 -12 22935.2 1731.55 4
 -1 -3 -12 23180.2 1245.85 2
 -1 3 -13 3419 682.592 4
 -1 3 -13 2728.53 544.907 2
 -1 -3 -13 3065.89 495.123 2
 -1 -3 -14 34568 1638.91 2
 -1 3 -14 31980.2 1919.99 2
 1 -3 14 35561.8 2165.92 3
 -1 3 -15 20378.6 1558.23 2
 1 -3 15 20423.3 1706.03 3
 -1 -3 -15 18411.6 1242.3 2
 1 -3 16 1585.03 518.048 3
 -1 -3 -16 2397.01 482.106 2
 -1 3 -16 1903.29 540.174 2
 -1 -3 -17 4208.98 645.197 2
 -1 3 -17 4921.4 828.014 2
 1 -3 17 3793.68 803.056 3
 1 -3 18 221.395 331.396 3
 -1 -3 -18 1079.87 371.991 2
 -1 3 -18 238.627 284.124 2
 -1 -3 -19 12789.7 1198.48 2
 -1 3 -19 12702.1 1382.13 2
 1 -3 19 10534.1 1442.23 3
 -1 3 -20 34426.8 2272.01 2
 1 -3 20 35553.4 2659.82 3
 -1 -3 -20 35646 2036.88 2
 -1 -3 -21 1118.44 450.732 2
 -1 3 -21 1156.72 496.639 2
 1 -3 21 1376.63 681.92 3
 1 -3 22 8418.77 1397.16 3
 -1 3 -22 8365.56 1179.21 2
 1 -3 23 1116.81 596.353 3
 -1 3 -23 779.313 538.125 2
 1 -3 24 1216.85 582.091 3
 -1 3 -24 2935.74 775.983 2
 -1 3 -25 1014.27 495.273 2
 1 -3 25 233.781 412.294 3
 1 -3 26 610.787 485.672 3
 -1 3 -26 1046.87 552.483 2
 1 -3 27 3671.77 1100.53 3
 -1 3 -27 3416.52 900.778 2
 1 -3 28 691.233 640.201 3
 -1 3 -28 1818.83 674.777 2
 1 4 -28 2996.74 889.705 2
 1 4 -27 4093.71 983.706 2
 1 4 -26 1417.25 733.862 2
 -1 -4 26 155.916 394.594 3
 -1 -4 25 2573.36 839.776 3
 1 4 -25 2482.35 739.713 2
 -1 -4 24 14.171 327.976 3
 1 4 -24 -182.108 411.627 2
 -1 -4 23 223.686 398.166 3
 1 -4 -23 144.467 281.702 2
 1 4 -23 360.95 445.815 2
 1 -4 -22 772.962 435.697 2
 -1 -4 22 954.359 443.285 3
 1 4 -22 849.794 475.315 2
 1 -4 -21 4914.89 877.456 2
 1 4 -21 4764.38 971.063 2
 -1 -4 21 4231.05 928.499 3
 -1 -4 20 23610.3 2059.05 3
 1 -4 -20 20638.4 1701.8 2
 1 4 -19 4563.77 915.192 2
 -1 -4 19 4319.9 881.299 3
 1 -4 -19 4915.9 812.732 2
 1 4 -18 350.567 374.491 2
 1 -4 -18 383.125 261.456 2
 -1 -4 18 251.919 335.189 3
 1 4 -17 2611.97 644.858 2
 -1 -4 17 1950.61 573.949 3
 1 -4 -17 2651.33 595.215 2
 1 4 -16 811.057 452.121 2
 1 -4 -16 453.258 278.943 2
 -1 -4 16 772.246 368.936 3
 1 4 -15 -272.847 366.284 2
 1 -4 -15 -126.206 203.765 2
 1 4 -14 7148.05 983.572 2
 1 -4 -14 7142.4 849.665 2
 1 4 -13 8194.43 994.854 2
 1 -4 -13 8918.09 924.682 2
 1 4 -12 7069.77 897.459 2
 1 -4 -12 7054.57 815.461 2
 -1 -4 12 7244.9 831.042 3
 -1 -4 11 51537.7 2071.8 3
 1 4 -11 52547.1 2411.49 2
 1 -4 -11 53850.9 2174.56 2
 1 4 -10 263.474 191.659 2
 -1 -4 10 447.03 224.381 3
 1 -4 -10 232.264 190.089 2
 1 -4 -9 29516.1 1536.03 2
 1 4 -9 29767.6 1747.74 2
 1 4 -9 27894.8 1644.18 4
 -1 -4 9 29459.3 1417.42 3
 1 4 -8 422.319 278.406 2
 1 4 -8 13.3876 172.585 4
 1 4 -7 71805 2375.91 4
 1 4 -7 70591.1 2542.88 2
 -1 4 7 70409.5 2107.67 2
 -1 4 6 58008.6 1911.37 2
 -1 -4 6 56330.9 2109.77 4
 1 4 -6 63192.2 2337.91 2
 1 4 -6 59052.1 1552.75 3
 1 4 -6 60715.7 2075.12 4
 1 4 -5 7122.74 676.075 4
 1 -4 -5 8093.72 746.041 1
 -1 4 5 7346.14 685.49 2
 -1 4 5 7234.17 784.433 1
 -1 -4 5 8052.82 745.76 4
 1 4 -5 8733.47 850.347 2
 1 4 -5 7901.88 529.867 3
 -1 4 4 20400.3 1142.45 2
 -1 -4 4 20231.2 1115.19 4
 1 4 -4 19073.5 799.048 3
 1 4 -4 19373.3 1252.39 2
 1 4 -4 17989.4 1007.38 4
 1 -4 -4 18909.4 1126.01 1
 -1 -4 3 1648.94 294.936 4
 1 4 -3 1863.34 388.471 2
 1 4 -3 2235.68 327.524 4
 1 -4 -3 1304.02 313.831 1
 1 4 -2 12977.9 737.941 4
 -1 -4 2 13128.6 771.792 4
 1 4 -1 27297.3 974.526 4
 -1 -4 1 26905.3 1003.42 4
 -1 4 1 26582.8 1193.83 4
 -1 4 0 23.1088 129.467 4
 1 4 0 671.172 144.994 4
 1 -4 1 40457 1559.13 4
 1 4 1 42694.2 1120.79 4
 -1 4 -1 41959.4 1581.88 4
 -1 -4 -2 161726 3503.96 1
 1 -4 2 161620 3244 4
 -1 4 -2 156093 3156.32 4
 1 -4 3 169.109 96.2853 4
 -1 -4 -3 6.2691 185.245 1
 -1 4 -4 169788 3538.38 4
 1 -4 4 175917 3719.7 4
 -1 -4 -4 168185 3564.07 1
 1 4 5 879.495 210.073 2
 -1 4 -5 914.885 242.697 3
 1 -4 5 850.518 308.344 4
 -1 4 -5 283.418 164.609 4
 -1 -4 -5 587.465 220.215 1
 -1 4 -6 45554.5 2113.29 2
 1 4 6 50013.6 1534.29 2
 -1 4 -6 48875 2059.72 4
 -1 4 -6 47562.2 1730.04 3
 1 4 7 3762.01 425.297 2
 -1 4 -7 4937.32 582.993 3
 -1 4 -7 5163.43 734.967 2
 -1 4 -7 4578.85 668.344 4
 -1 4 -8 29512.2 1726.23 4
 1 4 8 26886.9 1151.51 2
 -1 4 -8 27186.8 1676.54 2
 1 4 9 22412.4 1091.21 2
 -1 4 -9 20990.6 1520.78 4
 -1 4 -9 19175.5 1460.9 2
 1 4 10 112214 2510.51 2
 -1 -4 -10 113498 2775.06 2
 -1 4 -10 119055 3668.7 2
 -1 4 -10 122042 3775.21 4
 1 -4 10 112001 3294.86 3
 -1 4 -11 7914.99 1013.98 4
 -1 4 -11 6252.32 858.696 2
 -1 -4 -11 6393.98 676.311 2
 -1 4 -12 2309.71 620.285 4
 -1 4 -12 1092.21 367.14 2
 -1 -4 -12 1489.25 353.369 2
 -1 4 -13 583.163 418.428 4
 -1 -4 -13 768.178 266.154 2
 -1 4 -13 152.446 321.041 2
 -1 -4 -14 27167.5 1516.32 2
 -1 4 -14 25054.5 1991.15 4
 -1 4 -14 27886.8 1939.48 2
 1 -4 14 26499.1 1876.48 3
 -1 -4 -15 55712.3 2229.04 2
 -1 4 -15 53898.5 2687.72 2
 1 -4 15 52975.1 2738.41 3
 -1 -4 -16 400.777 199.458 2
 -1 4 -16 -35.2356 267.85 2
 1 -4 16 454.353 327.786 3
 1 -4 17 6032.05 1032.41 3
 -1 -4 -17 5740.27 775.26 2
 -1 4 -17 6494.22 981.822 2
 1 -4 18 1099.64 536.33 3
 -1 4 -18 1090.31 462.319 2
 -1 -4 -18 1193.35 363.248 2
 -1 4 -19 7336.59 1103.37 2
 1 -4 19 8419.3 1265.44 3
 -1 -4 -19 7470.39 930.714 2
 -1 -4 -20 -398.591 315.045 2
 1 -4 20 161.567 318.133 3
 -1 4 -20 456.122 414.631 2
 1 -4 21 2393.94 756.149 3
 -1 4 -21 1102.54 529.011 2
 -1 4 -22 7095.98 1155.75 2
 1 -4 22 7716.74 1344.36 3
 1 -4 23 4241.91 1043.57 3
 -1 4 -23 6125.58 1087.09 2
 1 -4 24 179.924 495.365 3
 -1 4 -24 868.398 575.499 2
 -1 4 -25 1735.78 666.694 2
 1 -4 25 2562.54 807.931 3
 1 -4 26 180.992 582.575 3
 -1 4 -26 767.649 491.814 2
 1 -4 27 -1082.88 635.891 3
 -1 4 -27 249.622 309.38 2
 1 5 -27 -2.79755 390.561 2
 1 5 -26 2788.01 853.53 2
 1 5 -25 533.23 398.011 2
 1 5 -24 240.562 302.94 2
 -1 -5 23 -97.9289 379.381 3
 1 5 -23 267.573 443.058 2
 1 -5 -22 6210.67 1016.22 2
 1 5 -22 6615.71 1202.55 2
 -1 -5 22 6393.62 1137.39 3
 1 5 -21 207.987 387.734 2
 1 -5 -21 522.976 351.415 2
 -1 -5 21 -8.5088 292.34 3
 1 5 -20 15611 1691.88 2
 1 -5 -20 13658.7 1436.44 2
 -1 -5 20 12326.9 1497.41 3
 1 -5 -19 13358.4 1377.32 2
 -1 -5 19 15830.6 1630.62 3
 1 5 -19 17579.2 1739.14 2
 -1 -5 18 -183.892 344.693 3
 1 -5 -18 461.911 294.949 2
 1 5 -18 229.935 380.327 2
 1 -5 -17 24324.9 1803.02 2
 -1 -5 17 26091.1 1926.21 3
 1 5 -17 23658.5 1950.56 2
 1 5 -16 247.132 368.626 2
 1 -5 -16 79.798 264.249 2
 -1 -5 16 54.6588 215.777 3
 1 -5 -15 50.2645 225.008 2
 1 5 -15 -290.503 369.247 2
 1 5 -14 30571.8 2103.17 2
 1 -5 -14 29535 1839.28 2
 1 -5 -13 2514.55 518.994 2
 1 5 -13 3774.3 734.429 2
 1 5 -12 105392 3730.99 2
 1 5 -11 29269.7 1931.75 2
 1 5 -11 30642.4 1957.16 4
 1 5 -10 10831.4 1159.97 2
 1 5 -10 8514.38 1000.98 4
 1 5 -9 110459 3596.42 2
 1 5 -9 111231 3403.82 4
 1 5 -8 138.47 177.52 4
 1 5 -8 163.664 240.873 2
 1 5 -7 14632.8 1273.68 2
 1 5 -7 15030.7 872.405 3
 1 5 -7 15041 1148.12 4
 1 5 -6 107060 2211.66 3
 1 5 -6 106256 3329.96 2
 1 5 -6 105598 2861.39 4
 1 -5 -6 112466 3118.66 1
 1 -5 -5 6535.43 758.115 1
 1 5 -5 7670.57 738.753 4
 1 5 -5 6800.11 541.737 3
 -1 -5 5 8016.28 807.798 4
 1 5 -5 8399.78 922.601 2
 1 5 -4 14756 967.394 4
 1 5 -4 14219.1 1181.37 2
 -1 -5 4 13538 975.535 4
 1 -5 -4 15090.2 1138.75 1
 1 5 -3 45749.4 1619.64 4
 1 5 -3 45163.7 2049.45 2
 -1 -5 3 45014 1675.04 4
 1 -5 -3 44437.5 1967.73 1
 1 5 -2 2606.24 367.199 4
 -1 -5 2 2579.51 375.711 4
 1 5 -1 108130 2229.6 4
 -1 5 1 111523 2703.81 4
 -1 -5 1 111898 2287.95 4
 -1 5 0 20750 1190.64 4
 1 5 0 19964.3 926.567 4
 1 5 1 9157.43 616.07 4
 -1 5 -1 9550.79 817.251 4
 -1 -5 -2 275.917 188.317 1
 1 5 2 7.81151 93.091 4
 -1 5 -2 -41.3665 161.345 4
 1 -5 2 147.897 120.225 4
 -1 5 -3 31327.9 1567.34 4
 1 -5 3 30982.4 1596.43 4
 -1 -5 -3 29220 1663.35 1
 -1 -5 -4 2797.91 527.919 1
 -1 5 -4 3337.32 541.082 4
 -1 -5 -5 7520.67 860.584 1
 -1 5 -5 8234.5 871.145 4
 -1 5 -6 44440.8 1776.28 3
 -1 5 -6 46031.8 2121.66 4
 -1 5 -6 46798.5 2328.57 2
 -1 -5 -6 46372.5 2141.43 1
 1 5 6 43580.5 1647.95 2
 -1 5 -7 102697 3484.58 2
 -1 5 -7 100454 3244.52 4
 1 5 7 97950.2 2433.11 2
 -1 5 -8 40851.8 2147.33 4
 -1 5 -8 39040.7 2200.08 2
 1 5 8 38813.7 1531.62 2
 -1 5 -9 13479.8 1284.85 4
 -1 5 -9 13559.2 1317.12 2
 1 5 9 12654.1 878.643 2
 -1 5 -10 5818.16 855.707 4
 -1 5 -10 6347.47 915.154 2
 -1 5 -11 4368.2 842.358 2
 -1 5 -11 4676.03 820.212 4
 -1 5 -12 6571.75 1005.05 2
 -1 5 -12 6130.69 952.332 4
 -1 5 -13 3633.03 699.963 2
 -1 5 -13 3351.49 737.225 4
 -1 5 -14 13375.2 1513.09 4
 -1 -5 -14 12586 1099.34 2
 -1 5 -14 13303.9 1417.37 2
 -1 5 -15 -284.814 342.403 4
 -1 -5 -15 -21.3779 235.777 2
 -1 5 -15 -343.397 487.345 2
 1 -5 15 -64.6962 232.018 3
 -1 -5 -16 11058 1100.5 2
 1 -5 16 11939 1372.84 3
 -1 5 -16 11563.4 1342.86 2
 -1 5 -17 17335.5 1690.4 2
 -1 -5 -17 17129.2 1392.29 2
 1 -5 17 15316.9 1591.97 3
 -1 -5 -18 662.733 294.866 2
 -1 5 -18 141.32 259.309 2
 1 -5 18 477.047 376.153 3
 -1 -5 -19 3442.12 660.778 2
 1 -5 19 2423.19 725.872 3
 -1 5 -19 1884.1 561.168 2
 1 -5 20 -625.172 525.661 3
 -1 5 -20 -128.764 302.755 2
 -1 5 -21 1410.61 631.357 2
 1 -5 21 394.748 348.451 3
 -1 5 -22 -66.9542 369.029 2
 1 -5 22 232.372 406.559 3
 1 -5 23 186.925 342.904 3
 -1 5 -23 -155.103 313.163 2
 -1 5 -24 232.126 310.287 2
 1 -5 24 24.8924 461.447 3
 1 -5 25 1126.73 545.315 3
 -1 5 -25 1390.46 617.39 2
 -1 5 -26 -684.897 529.69 2
 -1 5 -27 -1.8334 291.269 2
 1 6 -25 558.466 561.28 2
 1 6 -24 589.651 584.86 2
 1 6 -23 453.314 374.487 2
 1 6 -22 299.794 368.745 2
 1 6 -21 5756.62 1133.91 2
 -1 -6 20 954.059 446.815 3
 1 6 -20 758.71 439.654 2
 1 -6 -20 749.17 407.737 2
 1 -6 -19 8931.87 1180.03 2
 1 6 -19 10260 1412.33 2
 1 6 -18 21661.5 1970.39 2
 1 6 -17 3031.07 744.923 2
 1 6 -16 4980.13 901.25 2
 1 6 -15 3.25111 374.756 2
 1 6 -14 -451.117 488.58 2
 1 6 -13 7998.21 1147.28 2
 1 6 -12 11460.3 1325.46 2
 1 6 -11 21739.4 1711.92 4
 1 6 -11 21109.4 1749.79 2
 1 6 -10 21834 1644.45 4
 1 6 -10 23021.9 1795.59 2
 1 6 -9 2422.47 536.43 4
 1 6 -9 2953.69 643.022 2
 1 6 -8 186829 3359.11 3
 1 6 -8 198117 4538.13 4
 1 6 -8 190643 4995.02 2
 1 -6 -7 3604.75 664.632 1
 1 6 -7 3044.39 420.544 3
 1 6 -7 2909.7 635.161 2
 1 6 -7 2288.71 488.789 4
 1 6 -6 18502.7 1514.82 2
 1 6 -6 18391.9 991.158 3
 1 6 -6 17354.7 1226.87 4
 1 -6 -6 20239.5 1456.45 1
 1 6 -5 -89.348 302.493 2
 1 -6 -5 -262.235 272.123 1
 1 6 -5 -112.209 196.51 4
 1 -6 -4 6210.78 825.983 1
 1 6 -4 5772.8 662.377 4
 -1 -6 4 6490.15 724.637 4
 1 6 -4 6422.32 879.472 2
 1 -6 -3 75536.1 2852.09 1
 -1 -6 3 74788.2 2326.6 4
 1 6 -3 71655.9 2183.04 4
 -1 -6 2 393.892 135.238 4
 -1 6 2 619.806 220.261 4
 -1 6 1 545.236 213.998 4
 1 6 -1 647.184 199.353 4
 1 6 0 33981.1 1364.22 4
 -1 6 0 32249.1 1605.49 4
 1 6 1 4684.25 497.846 4
 -1 6 -1 4359.89 609.653 4
 1 6 2 8224.46 656.144 4
 -1 -6 -2 8773.12 1003.25 1
 -1 6 -2 8660.27 869.634 4
 -1 6 -3 54987.3 2224.39 4
 1 6 3 54440.9 1688.07 4
 -1 -6 -3 54850.5 2485.53 1
 -1 -6 -4 4056.46 689.552 1
 -1 6 -4 5990.83 767.194 4
 -1 6 -5 10601.4 1036.91 4
 -1 -6 -5 10597.9 1098.82 1
 -1 6 -6 15911.5 1300.06 4
 -1 6 -6 16962.4 1494.13 2
 -1 -6 -6 16722.9 1371.03 1
 -1 6 -7 4334.21 785.083 2
 -1 6 -7 5018.08 767.231 4
 -1 6 -8 64762.5 3024.47 2
 -1 6 -8 65505.2 2822.26 4
 -1 6 -9 59661.6 2929.65 2
 -1 6 -9 60189.2 2786.18 4
 -1 6 -10 2066.26 551 4
 -1 6 -10 3292.88 735.227 2
 -1 6 -11 374.04 387.845 4
 -1 6 -11 -128.481 284.153 2
 -1 6 -12 7218.09 1095.26 2
 -1 6 -12 6450.63 1032.76 4
 -1 6 -13 6599.58 1059.91 4
 -1 6 -13 5728.58 989.097 2
 -1 6 -14 1420.91 520.297 2
 -1 6 -14 3007.31 793.732 4
 -1 6 -15 17618.5 1738.8 2
 -1 6 -15 19656.5 1909.08 4
 -1 6 -16 3522.25 759.639 2
 -1 6 -16 3852.67 937.44 4
 -1 6 -17 13152.3 1536.48 2
 -1 6 -18 7276.75 1186.99 2
 -1 6 -19 549.503 403.648 2
 -1 6 -20 120.714 387.103 2
 -1 6 -21 1491.51 675.348 2
 -1 6 -22 5566.66 1072.07 2
 -1 6 -23 3092.88 871.86 2
 -1 6 -24 3283.54 841.609 2
 -1 6 -25 5447.75 1164.38 2
 -1 6 -26 5628.61 1207.6 2
 1 7 -24 427.129 568.475 2
 1 7 -23 474.506 559.024 2
 1 7 -22 214.187 342.241 2
 1 7 -21 1541.11 604.391 2
 1 7 -20 27931.3 2423.86 2
 1 7 -19 1370.89 748.943 2
 1 7 -18 18861.2 1936.83 2
 1 7 -17 -215.251 522.908 2
 1 7 -16 -605.188 535.66 2
 1 7 -15 1480.06 487.874 2
 1 7 -14 4481.91 865.336 2
 1 7 -13 8734.71 1249.98 2
 1 7 -12 72421.7 3288.66 4
 1 7 -12 79266.4 3635.21 2
 1 7 -11 2008.4 674.623 2
 1 7 -11 1909.57 580.341 4
 1 7 -10 16725.5 1485.79 4
 1 7 -10 18628.7 1708.07 2
 1 7 -9 2135.5 608.678 2
 1 7 -9 1923.49 491.075 4
 1 7 -8 16073.9 1343.05 4
 1 7 -8 16639.9 1052.47 3
 1 7 -8 17648.4 1632.38 2
 1 7 -7 12273.7 1344.54 2
 1 7 -7 12961.5 909.394 3
 1 -7 -7 12321.4 1243.21 1
 1 7 -7 13322.5 1170.13 4
 1 7 -6 22999 1486.92 4
 1 -7 -6 26264 1798.99 1
 1 7 -6 23753.9 1834.3 2
 1 7 -6 21853.9 1158.65 3
 1 7 -5 533.892 319.982 2
 1 7 -5 -30.9739 148.614 4
 1 -7 -5 -80.3237 283.458 1
 1 7 -4 50178.1 2610.67 2
 1 7 -4 53025.9 2094.85 4
 1 -7 -4 51456.6 2524.73 1
 -1 7 3 5592.54 720.98 4
 1 -7 -3 4159.88 689.828 1
 1 7 -3 5974.97 682.415 4
 -1 -7 3 6202.55 723.142 4
 -1 7 2 14983.8 1173.61 4
 1 7 -2 14326.6 1010.17 4
 -1 7 1 2294.53 457.711 4
 1 7 -1 2318.74 411.482 4
 -1 7 0 319.608 181.96 4
 1 7 0 357.897 150.102 4
 -1 7 -1 4926.41 683.336 4
 1 7 1 5318.4 594.03 4
 -1 7 -2 175058 4140.19 4
 1 7 2 176083 3278.8 4
 -1 -7 -2 178031 4901.68 1
 1 7 3 889.278 263.589 4
 -1 -7 -3 859.409 468.685 1
 -1 7 -3 987.923 372.819 4
 -1 -7 -4 10990.9 1192.9 1
 -1 7 -4 11928 1135.94 4
 1 7 4 10102.2 816.479 4
 -1 -7 -5 10037.8 1152.88 1
 -1 7 -5 9724.06 1051.51 4
 -1 -7 -6 619.355 385.901 1
 -1 7 -6 -111.474 315.021 2
 -1 7 -6 215.801 197.191 4
 -1 7 -7 949.815 438.4 2
 -1 -7 -7 2784.65 652.416 1
 -1 7 -7 1942.02 487.92 4
 -1 7 -8 89287.8 3433.6 4
 -1 7 -8 87786.3 3726.87 2
 -1 7 -9 2075.18 606.879 2
 -1 7 -9 1137.15 464.78 4
 -1 7 -10 38024.6 2369.53 4
 -1 7 -10 35581.5 2466.53 2
 -1 7 -11 1567.8 543.751 4
 -1 7 -11 10.2534 341.96 2
 -1 7 -12 784.114 406.189 4
 -1 7 -12 144.576 372.007 2
 -1 7 -13 25225.2 2120.53 4
 -1 7 -13 28196.7 2253.41 2
 -1 7 -14 6317 1110.93 2
 -1 7 -14 4073 880.105 4
 -1 7 -15 8535.49 1293.97 2
 -1 7 -15 10870.9 1493.2 4
 -1 7 -16 18233.2 1902.57 2
 -1 7 -16 18596.7 1978.38 4
 -1 7 -17 3511.82 852.94 2
 -1 7 -18 2345.77 745.941 2
 -1 7 -19 6397.76 1177.94 2
 -1 7 -20 3126.48 850.54 2
 -1 7 -21 115.357 378.835 2
 -1 7 -22 8442.89 1410.34 2
 -1 7 -23 6910.33 1307.05 2
 -1 7 -24 10336.5 1607.79 2
 1 8 -23 2691.98 850.848 2
 1 8 -22 209.983 387.21 2
 1 8 -21 1065.73 500.002 2
 1 8 -20 -715.295 528.652 2
 1 8 -19 -558.14 463.597 2
 1 8 -18 9039.07 1432.89 2
 1 8 -17 5411.16 1096.75 2
 1 8 -16 10283.3 1476.53 2
 1 8 -15 1970.46 649.538 2
 1 8 -14 8223.34 1308.98 2
 1 8 -13 10115.4 1415.88 2
 1 8 -12 1013.91 512.557 2
 1 8 -12 2852.91 700.243 4
 1 8 -11 7084.94 1161.18 2
 1 8 -11 5697.39 949.142 4
 1 8 -10 65017 3008.8 4
 1 8 -10 65725.8 3426.16 2
 1 8 -9 1142.79 555.26 2
 1 8 -9 986.447 448.372 4
 1 -8 -8 11892.1 1319.3 1
 1 8 -8 13644.5 1532.84 2
 1 8 -8 13653.8 1305.35 4
 1 8 -7 5316.43 617.607 3
 1 -8 -7 9001.99 1141.81 1
 1 8 -7 7866.75 1175.53 2
 1 8 -7 6433.4 866.191 4
 1 8 -6 1815.96 371.354 3
 1 8 -6 1777.4 444.045 4
 1 8 -6 819.46 433.449 2
 1 8 -5 8540.54 1170.91 2
 1 -8 -5 9695.26 1181.57 1
 1 8 -5 8724.7 939.026 4
 -1 8 4 3239.21 545.011 4
 1 -8 -4 3556.42 763.017 1
 1 8 -4 3581.47 591.625 4
 1 8 -4 2710.06 634.145 2
 1 8 -3 461.684 264.657 4
 -1 8 3 13.4389 196.304 4
 1 8 -2 129401 3239.09 4
 -1 8 2 124182 3540.09 4
 1 -8 -2 127590 4413.93 1
 -1 8 1 5062.39 730.974 4
 1 8 -1 5947.86 692.512 4
 1 8 0 18706.2 1177.13 4
 -1 8 0 18208.9 1370.1 4
 -1 8 -1 1779.76 445.894 4
 1 8 1 1105.26 268.336 4
 1 8 2 4423.83 570.03 4
 -1 8 -2 4451.12 718.869 4
 -1 -8 -2 4632.82 852.4 1
 -1 8 -3 4683.32 739.859 4
 -1 -8 -3 5959.01 956.304 1
 1 8 3 5300.35 624.658 4
 1 8 4 2794.53 454.58 4
 -1 -8 -4 3297.4 757.348 1
 -1 8 -4 2992.35 621.754 4
 -1 -8 -5 5897.79 976.943 1
 -1 8 -5 5216.01 826.317 4
 1 8 5 5260.12 635.613 4
 -1 8 -6 51390.3 2990.67 2
 -1 8 -6 49333.7 2532.98 4
 -1 -8 -6 49071.9 2692.63 1
 -1 -8 -7 42094.1 2503.32 1
 -1 8 -7 43860.7 2815.51 2
 -1 8 -7 44889.5 2478.59 4
 -1 8 -8 7794.78 1213.89 2
 -1 -8 -8 9626.25 1230.31 1
 -1 8 -8 8452.22 1109.38 4
 -1 8 -9 20689.3 1962.93 2
 -1 8 -9 19703.3 1747.68 4
 -1 8 -10 24671.2 2160.66 2
 -1 8 -10 24046.7 1947.4 4
 -1 8 -11 16892 1690.93 4
 -1 8 -11 17382 1827.12 2
 -1 8 -12 545.684 363.826 4
 -1 8 -12 279.276 360.133 2
 -1 8 -13 -208.854 304.979 4
 -1 8 -13 -326.004 372.584 2
 -1 8 -14 7748.5 1292.04 2
 -1 8 -14 6533.22 1126.25 4
 -1 8 -15 7634.06 1299.59 2
 -1 8 -15 8147.48 1319.03 4
 -1 8 -16 -10.452 423.039 4
 -1 8 -16 414.127 364.359 2
 -1 8 -17 -421.323 500.148 2
 -1 8 -18 15239.7 1837.38 2
 -1 8 -19 5405.94 1113.07 2
 -1 8 -20 651.412 469.181 2
 -1 8 -21 3236.22 895.318 2
 -1 8 -22 -38.0569 307.564 2
 -1 8 -23 3327.66 999.294 2
 1 9 -21 1882.31 788.553 2
 1 9 -20 33.5669 450.387 2
 1 9 -19 -552.375 574.942 2
 1 9 -18 4140.85 961.567 2
 1 9 -17 4385.13 1034.51 2
 1 9 -16 198.176 303.795 2
 1 9 -15 253.993 398.33 2
 1 9 -14 2815.03 831.231 2
 1 9 -13 9097.07 1392.91 2
 1 9 -12 6086.86 1016.09 4
 1 9 -12 4708.63 996.909 2
 1 9 -11 4562.9 872.853 4
 1 9 -11 7704.96 1299.51 2
 1 9 -10 2502.43 828.964 2
 1 9 -10 2339.26 670.114 4
 1 9 -9 36273 2243.54 4
 1 9 -9 35370.5 2634.92 2
 1 9 -8 11464.8 1226.58 4
 1 9 -8 14490.4 1687 2
 1 -9 -8 11686.6 1402.58 1
 1 9 -7 41533.8 2812.09 2
 1 -9 -7 40173.7 2517.71 1
 1 9 -7 39337 2197.2 4
 1 9 -6 892.249 349.62 4
 1 -9 -6 964.024 451.634 1
 1 9 -6 357.429 354.389 2
 -1 9 6 937.476 357.604 4
 1 9 -5 30089.8 2334.94 2
 -1 9 5 30188.1 1866.98 4
 1 9 -5 32172.9 1877.65 4
 1 -9 -5 30908.1 2237.72 1
 1 -9 -4 15339.3 1596.69 1
 1 9 -4 16396.6 1714.51 2
 -1 9 4 15868.1 1353.25 4
 1 9 -4 15936.2 1282.79 4
 1 -9 -3 1802.23 569.994 1
 1 9 -3 2152.98 449.562 4
 -1 9 3 2069.12 507.897 4
 1 9 -3 1859.44 522.203 2
 1 -9 -2 1573.4 543.949 1
 1 9 -2 1097.19 354.602 4
 -1 9 2 1410.44 402.644 4
 1 9 -1 28752.1 1599.9 4
 -1 9 1 30714.1 1871.57 4
 1 9 0 23320.8 1406.35 4
 -1 9 0 21299.8 1571.17 4
 -1 -9 -1 9781.79 1337.75 1
 -1 9 -1 10542.4 1102.49 4
 1 9 1 8877.17 851.376 4
 1 9 2 12076.5 995.009 4
 -1 9 -2 11886.4 1209.28 4
 -1 -9 -2 11277.4 1441.86 1
 1 9 3 7990.23 808.927 4
 -1 -9 -3 10030.6 1343.31 1
 -1 9 -3 9295.73 1091.97 4
 -1 -9 -4 21864.9 1955.4 1
 1 9 4 24075.3 1400.82 4
 -1 9 -4 24388.9 1799.99 4
 -1 -9 -5 6008.02 1043.91 1
 -1 9 -5 5738.08 924.948 4
 1 9 5 5803.72 711.77 4
 -1 9 -6 -216.226 457.817 2
 1 9 6 456.091 288.85 4
 -1 9 -6 134.437 274.698 4
 -1 -9 -6 567.633 395.672 1
 -1 9 -7 4780.1 857.816 4
 -1 -9 -7 5401.65 990.615 1
 -1 9 -7 5343.96 1009.91 2
 -1 -9 -8 461.669 407.676 1
 -1 9 -8 62.2754 389.105 2
 -1 9 -8 40.7377 337.682 4
 -1 9 -9 27418.4 2114.89 4
 -1 9 -9 25801.9 2319.65 2
 -1 9 -10 4852.67 1085.9 2
 -1 9 -10 4539.26 910.544 4
 -1 9 -11 14188.3 1593.05 4
 -1 9 -11 18675.8 2010.56 2
 -1 9 -12 10345.6 1417.85 4
 -1 9 -12 9453.7 1448.46 2
 -1 9 -13 1018.82 531.363 2
 -1 9 -13 1555.86 678.839 4
 -1 9 -14 1908.5 686.228 4
 -1 9 -14 1643.27 681.677 2
 -1 9 -15 19.2488 350.274 4
 -1 9 -15 1353.22 650.082 2
 -1 9 -16 992.072 524.456 2
 -1 9 -16 1933.74 708.487 4
 -1 9 -17 1589.46 761.196 2
 -1 9 -18 656.405 422.64 2
 -1 9 -19 1042.72 561.546 2
 -1 9 -20 2726.41 888.245 2
 -1 9 -21 2087.97 827.468 2
 1 10 -19 -1427.69 699.789 2
 1 10 -18 1315.12 646.104 2
 1 10 -17 3632.52 976.427 2
 1 10 -16 422.1 508.777 2
 1 10 -15 1861.57 795.646 2
 1 10 -14 6982.13 1320.98 2
 1 10 -13 -208.718 363.591 2
 1 10 -12 6768.63 1109.61 4
 1 10 -12 6247.66 1195.71 2
 1 10 -11 1338.99 454.223 4
 1 10 -11 1900.38 757.814 2
 1 10 -10 141.593 259.766 4
 1 10 -10 536.569 536.306 2
 1 10 -9 259.695 273.746 4
 1 -10 -9 1427.71 637.738 1
 1 10 -9 366.211 511.58 2
 1 10 -8 3850.54 934.706 2
 1 -10 -8 3595.29 844.586 1
 1 10 -8 1831.24 549.414 4
 1 -10 -7 2419.7 697.192 1
 1 10 -7 1880.73 691.441 2
 1 10 -7 1759.11 498.89 4
 -1 10 7 1608.28 495.275 4
 1 10 -6 9797.54 1109.95 4
 1 10 -6 11079.4 1515.26 2
 -1 10 6 10297.4 1150.88 4
 1 -10 -6 9663.29 1337.69 1
 1 10 -5 6211.3 887.559 4
 1 10 -5 6849.16 1173.65 2
 -1 10 5 4716.78 765.909 4
 1 -10 -5 4514.65 917.788 1
 1 -10 -4 21931.2 2035.69 1
 1 10 -4 22743.3 2109.98 2
 1 10 -4 22077.2 1580.26 4
 -1 10 4 20431.3 1598.61 4
 1 10 -3 2607.61 719.199 2
 1 10 -3 3192.05 592.841 4
 -1 10 3 2242.99 541.776 4
 1 -10 -3 2925.46 764.493 1
 1 -10 -2 7292.2 1210.62 1
 1 10 -2 7221.07 862.985 4
 -1 10 2 7316.81 965.275 4
 1 10 -1 26674.4 1605.65 4
 -1 10 1 25113.6 1773 4
 -1 10 0 1759.03 536.767 4
 1 10 0 2405.29 496.448 4
 1 10 1 355.299 242.869 4
 -1 -10 -1 468.285 400.276 1
 -1 10 -1 408.001 267.977 4
 -1 10 -2 8193.52 1064.43 4
 1 10 2 6348.52 749.266 4
 -1 -10 -2 8651.59 1318.31 1
 1 10 3 1139.02 320.698 4
 -1 -10 -3 1332.48 542.334 1
 -1 10 -3 1278.77 420.372 4
 -1 -10 -4 1515.16 642.237 1
 1 10 4 946.262 282.254 4
 -1 10 -4 594.716 275.662 4
 1 10 5 4217.03 625.908 4
 -1 -10 -5 4744.03 959.171 1
 -1 10 -5 4377.45 820.278 4
 -1 -10 -6 1117.49 600.183 1
 -1 10 -6 -49.0427 367.896 2
 -1 10 -6 409.612 313.648 4
 -1 10 -7 14444.4 1811.96 2
 -1 -10 -7 14313.1 1663.32 1
 -1 10 -7 14104.3 1499.68 4
 -1 10 -8 1803.37 703.535 2
 -1 10 -8 1516.05 532.387 4
 -1 -10 -8 3486.46 880.164 1
 -1 10 -9 6997.73 1115.95 4
 -1 10 -9 4904.62 1130.56 2
 -1 10 -10 23974.5 2372.72 2
 -1 10 -10 23890.5 2069.64 4
 -1 10 -11 448.898 387.011 4
 -1 10 -11 -373.997 516.278 2
 -1 10 -12 2092.28 668.99 4
 -1 10 -12 3446.11 951.042 2
 -1 10 -13 1378.02 677.947 2
 -1 10 -13 1043.47 608.811 4
 -1 10 -14 8944.13 1540.13 2
 -1 10 -14 6553.88 1239.98 4
 -1 10 -15 7829.53 1421 2
 -1 10 -15 7660.54 1329.53 4
 -1 10 -16 6887.67 1274.07 4
 -1 10 -16 7839.42 1458.51 2
 -1 10 -17 4166.9 1167.99 2
 -1 10 -18 2428.33 878.023 2
 -1 10 -19 -338.28 530.735 2
 1 11 -17 3192.21 941.075 2
 1 11 -16 5448.28 1221 2
 1 11 -15 433.457 424.61 2
 1 11 -14 4140.55 1139.66 2
 1 11 -13 -170.652 380.582 2
 1 11 -12 5273.52 1012.35 4
 1 11 -12 5808.21 1230.68 2
 1 11 -11 741.177 622.676 2
 1 11 -11 421.255 253.07 4
 1 11 -10 49.8104 288.552 4
 1 11 -10 -148.019 373.98 2
 1 11 -9 16994.2 1652.35 4
 1 11 -9 21378 2253.34 2
 1 -11 -9 18453.6 1977.97 1
 1 -11 -8 3619.42 901.99 1
 1 11 -8 2501.9 607.907 4
 1 11 -8 3125.81 885.316 2
 1 -11 -7 741.306 482.649 1
 1 11 -7 647.027 342.302 4
 1 11 -7 1525.93 579.826 2
 1 11 -6 3651.55 726.909 4
 1 11 -6 1284.04 661.073 2
 1 -11 -6 3746.45 927.862 1
 1 -11 -5 194.449 320.556 1
 1 11 -5 459.745 303.286 4
 1 11 -5 622.759 367.175 2
 1 11 -4 2845.88 619.561 4
 1 -11 -4 2684.51 794.652 1
 1 11 -4 3622.9 971.26 2
 -1 11 4 3687.96 713.433 4
 1 11 -3 -324.605 532.792 2
 1 -11 -3 -17.319 412.428 1
 -1 11 3 267.622 261.59 4
 1 -11 -2 4978.22 1060.56 1
 -1 11 2 6076.32 903.716 4
 1 11 -2 6269.87 1169.55 2
 -1 11 1 2982.03 663.971 4
 1 -11 -1 2178.48 816.27 1
 -1 11 0 3928.61 772.777 4
 -1 -11 0 2022.49 741.354 1
 -1 11 -1 -205.458 263.702 4
 -1 -11 -1 -663.579 637.317 1
 -1 -11 -2 1184.72 570.067 1
 -1 11 -2 2060.11 594.173 4
 -1 11 -3 460.257 321.542 4
 -1 -11 -3 556.091 484.797 1
 -1 11 -4 37143.5 2398.37 4
 -1 -11 -4 35812.6 2819.86 1
 -1 11 -5 2225.64 638.567 4
 -1 -11 -5 3539.82 911.636 1
 -1 11 -5 2970.34 891.098 2
 -1 -11 -6 2624.64 771.739 1
 -1 11 -6 1203.65 514.735 2
 -1 11 -6 2299.4 618.449 4
 -1 11 -7 176.669 455.095 2
 -1 11 -7 925.892 444.495 4
 -1 -11 -7 1349.07 581.957 1
 -1 -11 -8 923.294 583.341 1
 -1 11 -8 -455.926 416.254 4
 -1 11 -8 -427.132 589.229 2
 -1 11 -9 822.884 426.003 4
 -1 11 -9 272.361 394.257 2
 -1 11 -10 56.1422 273.827 4
 -1 11 -10 344.002 591.834 2
 -1 11 -11 429.909 576.257 2
 -1 11 -11 1187.27 611.452 4
 -1 11 -12 13268.4 1671.47 4
 -1 11 -12 15535.9 1984.08 2
 -1 11 -13 1131.46 517.711 4
 -1 11 -13 937.102 653.055 2
 -1 11 -14 1868.67 897.994 2
 -1 11 -14 1771.5 695.975 4
 -1 11 -15 428.201 474.188 4
 -1 11 -15 50.5151 565.508 2
 -1 11 -16 1103.05 645.205 2
 -1 11 -16 -917.262 626.253 4
 -1 11 -17 394.302 406.285 2
 1 12 -15 130.842 499.436 2
 1 12 -14 9166.22 1629.31 2
 1 12 -13 1410.07 705.205 2
 1 12 -12 10557.7 1736.72 2
 1 12 -11 3551.4 1087.61 2
 1 12 -10 2339.21 872.478 2
 1 12 -9 -137.313 430.838 2
 1 -12 -9 227.077 412.705 1
 1 -12 -8 237.199 316.491 1
 1 12 -8 -60.1333 394.645 2
 1 -12 -7 -79.8647 288.223 1
 1 12 -7 22.4091 372.153 2
 1 12 -6 10295.3 1678.6 2
 1 -12 -6 9242.94 1502.73 1
 1 -12 -5 316.093 448.459 1
 1 12 -5 289.411 470.133 2
 1 12 -4 10328 1571.11 2
 1 -12 -4 15316.1 1911.21 1
 1 -12 -3 95.3196 415.954 1
 1 12 -3 -637.076 631.024 2
 1 12 -2 142.782 382.387 2
 1 -12 -2 180.258 393.269 1
 -1 -12 1 1609.82 690.997 1
 1 12 -1 2296.98 787.83 2
 1 -12 -1 2527.32 856.496 1
 -1 -12 0 390.35 481.806 1
 1 -12 0 -678.969 637.565 1
 -1 -12 -1 1759.94 694.123 1
 -1 -12 -2 20471.3 2297.61 1
 -1 -12 -3 1772.14 755.505 1
 -1 -12 -4 10939.7 1675.14 1
 -1 12 -4 11051.9 1736.14 2
 -1 -12 -5 5669.15 1257.48 1
 -1 12 -5 5157.39 972.576 4
 -1 12 -5 4660.58 1171.94 2
 -1 12 -6 3016.81 921.25 2
 -1 12 -6 2877.56 741.057 4
 -1 -12 -6 2083.54 790.612 1
 -1 -12 -7 404.263 447.414 1
 -1 12 -7 -375.835 321.009 4
 -1 12 -7 -298.737 364.555 2
 -1 12 -8 805.146 604.663 2
 -1 -12 -8 860.042 565.994 1
 -1 12 -8 243.277 325.69 4
 -1 12 -9 551.555 414.561 4
 -1 12 -9 1462.35 827.804 2
 -1 12 -10 4596.78 1193.25 2
 -1 12 -10 2862.29 783.762 4
 -1 12 -11 2855.51 973.137 2
 -1 12 -11 2711.12 821.307 4
 -1 12 -12 1295.36 548.179 4
 -1 12 -12 1369.99 758.381 2
 -1 12 -13 -360.547 360.361 2
 -1 12 -13 655.735 433.102 4
 -1 12 -14 2785.5 857.237 4
 -1 12 -14 2679.96 917.711 2
 -1 12 -15 -686.171 554.866 4
 1 13 -12 248.363 512.206 2
 1 13 -11 2194.59 898.075 2
 1 13 -10 1159.41 764.064 2
 1 -13 -9 1060.46 706.547 1
 1 13 -9 -730.328 597.017 2
 1 -13 -8 3433.49 1004.02 1
 1 13 -8 4338.22 1224.29 2
 1 13 -7 3953.41 1086.43 2
 1 -13 -7 6091.01 1273.94 1
 1 13 -6 1993.26 838.523 2
 1 -13 -6 3332.1 999.516 1
 1 13 -5 8454.23 1524.08 2
 1 -13 -5 12096 1792.33 1
 1 13 -4 -94.2539 458.848 2
 1 -13 -4 -676.769 570.853 1
 1 13 -3 309.445 486.361 2
 1 -13 -3 503.026 333.348 1
 1 -13 -2 1112.63 598.126 1
 1 13 -2 2978.81 928.724 2
 1 13 -1 -446.679 538.409 2
 1 -13 -1 -102.681 548.49 1
 -1 -13 1 -261.043 424.069 1
 -1 -13 0 -1414.68 940.65 1
 1 -13 0 -466.423 633.988 1
 1 13 0 -653.16 497.241 2
 -1 -13 -1 2095.42 872.497 1
 1 -13 1 1232.07 749.275 1
 -1 -13 -2 -912.4 628.662 1
 -1 13 -3 10550.3 1756.37 2
 -1 -13 -3 13634.9 1948.62 1
 -1 -13 -4 3323.47 1077.28 1
 -1 13 -4 3992.5 1130.07 2
 -1 13 -5 616.454 475.71 2
 -1 -13 -5 -215.413 401.038 1
 -1 13 -6 -654.051 650.691 2
 -1 -13 -6 11.5071 437.107 1
 -1 13 -7 971.597 837.494 2
 -1 -13 -7 176.732 437.187 1
 -1 13 -8 1222.32 631.669 2
 -1 -13 -8 1058.71 669.519 1
 -1 13 -9 -250.559 441.686 2
 -1 13 -10 367.895 587.249 2
 -1 13 -11 991.867 728.658 2
 1 -14 -8 1143.28 665.507 1
 1 14 -8 1756.11 784.072 2
 1 14 -7 5121.87 1272.96 2
 1 -14 -7 6343.86 1381.28 1
 1 -14 -6 169.26 366.986 1
 1 14 -6 49.3829 396.801 2
 1 14 -5 1231.34 822.296 2
 1 -14 -5 1764.78 808.307 1
 1 14 -4 -242.077 505.768 2
 1 -14 -4 -170.713 450.217 1
 1 -14 -3 3459.44 1029.75 1
 1 14 -3 1818.39 845.548 2
 1 -14 -2 -605.872 641.832 1
 1 14 -2 1660.51 727.295 2
 -1 -14 2 1739.7 871.06 1
 1 -14 -1 156.073 384.709 1
 1 14 -1 230.464 498.099 2
 -1 -14 1 -270.046 671.05 1
 1 -14 0 40.703 543.972 1
 1 14 0 -414.909 619.711 2
 -1 -14 0 1162.05 708.361 1
 -1 -14 -1 -442.463 635.473 1
 1 14 1 531.268 508.084 2
 1 -14 1 666.181 671.701 1
 1 -14 2 -96.4392 621.65 1
 -1 -14 -2 517.708 638.365 1
 -1 14 -2 -286.427 498.812 2
 1 14 2 210.897 378.242 2
 -1 14 -3 -27.609 538.748 2
 -1 -14 -3 68.913 591.839 1
 -1 -14 -4 -283.371 584.874 1
 -1 14 -4 -498.567 647.284 2
 -1 -14 -5 340.239 502.795 1
 -1 14 -5 -508.857 686.367 2
 -1 -14 -6 565.933 568.333 1
 -1 14 -6 259.735 611.19 2
 -1 -14 -7 -132.942 385.596 1
 -1 14 -7 1217.44 798.45 2
 -1 -14 -8 1154.6 688.853 1
 1 15 -3 -452.293 526.679 2
 1 15 -2 148.031 441.911 2
 1 15 -1 132.125 456.964 2
 -1 15 0 699.812 510.805 2
 1 15 0 1281.78 768.133 2
 -1 15 -1 110.428 453.746 2
 1 15 1 -160.378 447.981 2
 1 15 2 -99.53 473.662 2
 1 15 3 1973.94 813.195 2
 2 0 -29 196.708 316.273 2
 2 0 -28 746.491 448.224 2
 2 0 -27 439.469 504.375 2
 2 0 -26 14270.1 1660.62 2
 2 0 -25 173.284 393.539 2
 2 0 -24 148.861 289.356 2
 2 0 -23 -326.098 396.39 2
 2 0 -22 -247.301 277.002 2
 2 0 -21 -413.128 441.262 2
 2 0 -20 1505.17 534.598 2
 2 0 -19 958.271 449.49 2
 2 0 -18 126781 3912.94 2
 2 0 -17 -292.414 354.213 2
 2 0 -16 14997.7 1268.62 2
 2 0 -15 -168.959 261.542 2
 2 0 -14 29934.6 1661.47 2
 2 0 -13 -85.5804 192.62 2
 2 0 -12 50957.9 2034.15 2
 2 0 -11 474.085 279.432 2
 2 0 -10 191117 3579.07 2
 2 0 -9 302.474 210.326 2
 2 0 -8 294008 4030.72 2
 2 0 -7 363.05 218.653 2
 2 0 -6 218767 3079.53 2
 2 0 -5 -13.7602 72.2891 2
 2 0 -4 629079 4517.22 2
 2 0 -3 35.2202 48.3753 2
 -2 0 -2 607.244 148.681 4
 -2 0 -2 253.245 96.6756 3
 -2 0 -3 23.7521 65.139 4
 -2 0 -4 2461.81 241.377 2
 -2 0 -4 2457.1 341.236 4
 2 0 5 17.9946 55.6645 2
 -2 0 -5 8.59413 48.0782 2
 -2 0 -6 55439 1367.55 2
 2 0 6 53720.6 1460.93 2
 -2 0 -6 56121.6 1842.8 4
 -2 0 -7 6.58357 70.5312 2
 2 0 7 11.7482 59.9524 2
 -2 0 -7 105.341 124.411 4
 2 0 8 136.425 113.35 2
 -2 0 -8 261.669 134.536 2
 -2 0 -8 146.228 135.468 4
 2 0 9 85.3914 149.558 2
 -2 0 -9 15.0127 100.715 2
 -2 0 -9 123.523 154.63 4
 2 0 10 13048.3 944.314 2
 -2 0 -10 14167.6 876.145 2
 -2 0 -11 -62.8821 145.899 2
 -2 0 -12 13729.6 951.922 2
 -2 0 -13 -81.6699 143.032 2
 -2 0 -14 -102.198 175.921 2
 -2 0 -15 -172.168 191.971 2
 -2 0 -16 27738.5 1566.51 2
 -2 0 -17 -286.041 288.117 2
 -2 0 -18 7216.79 870.407 2
 -2 0 -19 -84.3394 244.493 2
 -2 0 -20 550.434 258.36 2
 -2 0 -21 -434.149 294.664 2
 2 0 22 -994.249 630.626 3
 -2 0 -22 -253.409 237.575 2
 2 0 23 251.446 543.423 3
 -2 0 -23 465.534 361.838 2
 -2 0 -24 29042.7 2063.25 2
 2 0 24 30508.8 2935.02 3
 2 0 25 866.702 670.053 3
 2 0 26 3220.83 1047.44 3
 2 0 27 181.424 479.865 3
 -2 -1 29 -861.021 737.534 3
 2 1 -29 1080.21 609.36 2
 -2 -1 28 7257.39 1533.34 3
 2 1 -28 6783.93 1210.49 2
 2 -1 -28 7550.87 1262.88 2
 2 1 -27 645.737 392.182 2
 2 -1 -27 456.281 528.178 2
 2 1 -26 725.849 448.223 2
 2 -1 -26 103.128 422.427 2
 2 1 -25 194.233 368.55 2
 2 -1 -25 381.179 425.744 2
 2 -1 -24 248.923 333.228 2
 2 1 -24 -32.219 292.974 2
 2 -1 -23 2160.23 667.048 2
 2 1 -23 1329.82 537.798 2
 2 1 -22 860.034 387.901 2
 2 -1 -22 1426.52 548.221 2
 2 -1 -21 818.161 410.695 2
 2 1 -21 882.614 385.373 2
 2 -1 -20 41479.5 2380.9 2
 2 1 -20 41877.6 2422.37 2
 2 1 -19 15815.9 1461.19 2
 2 -1 -19 16417.8 1468.99 2
 2 -1 -18 2602.05 574.262 2
 2 1 -18 1807.35 500.636 2
 2 1 -17 -69.8214 240.588 2
 2 -1 -17 -296.967 353.05 2
 2 1 -16 26349.9 1724.66 2
 2 -1 -16 27528.9 1705.62 2
 2 -1 -15 760.714 335.553 2
 2 1 -15 626.569 295.012 2
 2 -1 -14 2544.04 491.054 2
 2 1 -14 2137.17 448.484 2
 2 -1 -13 45424.8 1979.36 2
 2 1 -13 40806.5 1922.41 2
 2 1 -12 31178.1 1636.99 2
 2 -1 -12 32622.3 1611.76 2
 2 -1 -11 53038.5 1974.34 2
 2 1 -11 53968.1 2042.4 2
 2 -1 -10 78184.6 2286.76 2
 2 1 -10 80291 2389.64 2
 2 -1 -9 133311 2894.77 2
 2 1 -9 139302 3012.22 2
 2 1 -8 35426.6 1446.39 2
 2 -1 -8 37651.3 1450.25 2
 2 -1 -7 -11.5953 98.7244 2
 2 1 -7 129.543 176.897 2
 2 -1 -6 11799.7 737.022 2
 2 1 -6 14315 825.656 2
 2 -1 -5 52448.6 1462.78 2
 2 1 -5 53875.3 1510.28 2
 2 1 -4 56070.3 1414.88 2
 2 -1 -4 56427.2 1437.75 2
 2 -1 -3 76493.8 1607.97 2
 2 1 -3 78158.3 1532.09 2
 2 1 -2 67280.6 1270.82 2
 -2 -1 -1 58268.2 1239.94 1
 -2 -1 -2 642.199 120.412 4
 -2 1 -2 720.911 180.243 4
 -2 1 -2 638.575 149.044 3
 -2 -1 -3 143629 2033.24 4
 -2 1 -3 145431 2505.05 3
 -2 1 -3 141277 2586.08 4
 -2 -1 -4 93912.8 1856.9 4
 -2 1 -4 94618.8 2150.99 3
 -2 1 -4 93626.8 2243.35 4
 -2 -1 -5 21958.5 600.215 2
 -2 -1 -5 20606.7 967.012 4
 2 1 5 20186.1 990.738 4
 2 1 5 20662.1 633.189 2
 -2 1 -5 23069.5 1186.24 4
 -2 1 -5 21359 982.649 2
 2 1 6 60249 1880.57 4
 -2 1 -6 58839.5 2012.23 4
 -2 1 -6 63675.7 1760.38 2
 -2 -1 -6 62281.2 1837.73 4
 -2 -1 -6 63417.8 1188.39 2
 2 1 6 60653.1 1270.84 2
 -2 1 -7 8371.14 808.843 4
 2 1 7 7993.17 519.364 2
 -2 -1 -7 8576.19 498.446 2
 2 1 7 7849.08 734.334 4
 -2 1 -7 8504.16 678.599 2
 2 1 8 231079 4248.49 4
 2 -1 8 222596 3903.21 2
 2 1 8 225888 3057.84 2
 -2 1 -8 226399 3589.55 2
 -2 -1 -8 215728 2777.39 2
 -2 1 -8 227316 4368.93 4
 2 -1 9 941.355 290.879 2
 -2 -1 -9 705.908 201.798 2
 -2 1 -9 618.701 219.983 2
 2 1 9 657.177 198.302 2
 -2 1 -9 598.971 317.358 4
 2 1 10 42481 1549.93 2
 -2 -1 -10 46279.1 1462.8 2
 -2 1 -10 44439.5 1732.95 2
 -2 1 -10 48125.2 2212.01 4
 -2 1 -11 610.775 337.338 4
 -2 -1 -11 569.855 185.415 2
 2 1 11 593.13 223.176 2
 -2 1 -11 435.964 189.94 2
 -2 -1 -12 -12.77 110.414 2
 -2 1 -12 43.0766 296.299 4
 -2 1 -12 249.182 179.522 2
 -2 -1 -13 2114.09 379.306 2
 2 -1 13 1547.26 490.612 3
 -2 1 -13 2407.95 468.943 2
 2 -1 14 78937 3308.4 3
 -2 -1 -14 77474.6 2337.69 2
 -2 1 -14 76732.7 2613.04 2
 2 -1 15 8753.43 1206.19 3
 -2 1 -15 7585.82 841.636 2
 -2 -1 -15 9688.87 872.5 2
 2 -1 16 41804 2617.04 3
 -2 1 -16 42468.3 2058.43 2
 -2 -1 -16 42221.9 1882.51 2
 -2 -1 -17 15132.7 1174.93 2
 2 -1 17 14681.8 1604.5 3
 -2 1 -17 16289.5 1321.11 2
 -2 1 -18 6750.37 890.519 2
 -2 -1 -18 5950.38 773.64 2
 2 -1 18 7381.14 1210.45 3
 -2 -1 -19 52.0362 265.696 2
 -2 1 -19 -170.823 257.769 2
 -2 -1 -20 5280.33 796.032 2
 -2 1 -20 4590.96 768.779 2
 2 -1 20 5089.96 1080.67 3
 2 -1 21 507.03 376.093 3
 -2 -1 -21 791.178 300.967 2
 -2 1 -21 650.518 321.988 2
 -2 -1 -22 4023.91 750.33 2
 -2 1 -22 3015.71 689.753 2
 2 -1 22 5418.67 1149.62 3
 -2 1 -23 11237.7 1283.27 2
 2 -1 23 11353.4 1701.32 3
 2 -1 24 4410.79 1171.98 3
 -2 1 -24 2114.54 621.262 2
 2 1 25 3790.64 1121.33 3
 2 -1 25 6172.39 1384.23 3
 -2 1 -25 4768.14 918.163 2
 2 -1 26 3052.06 971.482 3
 2 1 26 1629.48 799.441 3
 2 -1 27 620.909 555.649 3
 2 2 -29 2588.4 814.808 2
 2 2 -28 -104.609 266.891 2
 -2 -2 28 -158.181 498.068 3
 2 2 -27 3576.29 898.001 2
 2 -2 -27 3264.82 866.424 2
 2 2 -26 4654.11 994.847 2
 2 -2 -26 5688.66 1017.2 2
 -2 -2 26 4030.22 1074.79 3
 2 2 -25 496.301 457.809 2
 2 -2 -25 407.22 315.988 2
 -2 -2 25 363.945 430.686 3
 2 -2 -24 605.646 427.578 2
 2 2 -24 -220.534 371.57 2
 2 -2 -23 575.425 448.907 2
 2 2 -23 283.419 385.744 2
 2 2 -22 2148.2 680.71 2
 2 -2 -22 1940.16 623.293 2
 2 -2 -21 9298.79 1164.36 2
 2 2 -21 11238.4 1322.12 2
 2 -2 -20 -527.187 353.448 2
 2 2 -20 -867.924 427.572 2
 2 -2 -19 4148.4 761.835 2
 2 2 -19 4880.7 846.049 2
 2 2 -18 17580.3 1522.29 2
 2 -2 -18 18143.3 1485.95 2
 2 2 -17 1555.54 493.762 2
 2 -2 -17 1910.69 510.22 2
 2 -2 -16 1495.17 458.791 2
 2 2 -16 1996.25 494.527 2
 2 -2 -15 22767.3 1515.39 2
 2 2 -15 21767.8 1561.73 2
 2 2 -14 12189.4 1131.91 2
 2 -2 -14 12616.9 1087.02 2
 2 2 -13 12356.3 1106.81 2
 2 -2 -13 12250.9 1052.86 2
 2 -2 -12 1752.52 398.679 2
 2 2 -12 1428.96 424.195 2
 2 2 -11 418.088 242.722 2
 2 -2 -11 257.901 204.772 2
 2 2 -10 25210.7 1433.04 2
 2 -2 -10 24727.2 1338.98 2
 2 2 -9 47800.9 1868.03 2
 2 -2 -9 44832.7 1711.75 2
 2 -2 -8 269.174 157.295 2
 -2 2 8 455.023 189.191 2
 2 2 -8 222.991 186.437 2
 2 2 -7 72048.4 2110.36 2
 2 -2 -7 66022.5 1937.99 2
 2 -2 -6 54916.7 1694.83 2
 2 2 -6 56623.8 1786.77 2
 -2 -2 5 7699.39 625.723 4
 2 -2 -5 7229.16 606.246 2
 2 2 -5 8011.56 648.049 2
 -2 2 5 6630.73 525.913 1
 -2 2 4 194791 2724.58 1
 2 2 -4 201554 3059.18 2
 -2 -2 4 205002 2934.63 4
 2 -2 -4 205622 3128.84 2
 2 -2 -3 4245.06 438.062 2
 2 -2 -3 4074.24 346.526 1
 -2 2 3 3725.04 364.221 1
 2 2 -3 3662.42 389.06 2
 -2 -2 3 4154.29 368.332 4
 2 2 -2 134517 2158.38 2
 -2 -2 2 136970 1745.75 4
 2 -2 -2 136233 1997.75 1
 2 2 -1 4268.94 356.076 2
 2 2 0 1987.97 227.397 2
 -2 2 0 2200.46 319.31 4
 -2 -2 -1 382708 4039.04 1
 2 2 1 385997 2792.6 2
 -2 2 -1 381859 4260.46 4
 -2 -2 -2 602969 5182.99 1
 -2 2 -2 595387 5594.65 4
 -2 2 -3 647416 6096.41 4
 -2 2 -3 641995 5589.21 3
 2 2 3 632994 3917.12 4
 2 2 4 124018 1267.4 2
 2 2 4 128081 2057.21 4
 -2 2 -4 121858 2770.34 4
 -2 2 -4 126487 2599.51 3
 -2 -2 -5 79703.4 1219.44 2
 2 2 5 74719.2 1120.12 2
 2 2 5 78417.6 1824.37 4
 -2 2 -5 76474.3 2112.73 3
 -2 2 -5 75133.5 2298.57 4
 -2 -2 -6 3093.48 262.762 2
 -2 2 -6 2989.02 448.822 3
 -2 2 -6 3261.83 509.74 4
 -2 2 -6 3582.6 489.112 2
 2 2 6 3577.72 275.744 2
 2 2 6 3133.68 414.725 4
 -2 2 -7 37614.5 1608.11 2
 -2 2 -7 39102 1834.7 4
 -2 -2 -7 38962.2 1031.79 2
 2 2 7 35092.7 989.557 2
 2 2 7 36189.2 1520.48 4
 -2 2 -8 39803.6 1710.32 2
 -2 2 -8 41515.6 1945.43 4
 -2 -2 -8 42115.4 1172.66 2
 2 -2 8 40384.7 1841.81 3
 2 2 8 40445 1166.49 2
 2 2 8 43796.9 1792.46 4
 -2 2 -9 30347.9 1531.12 2
 -2 2 -9 28228.1 1692.55 4
 -2 -2 -9 27966.6 1035.76 2
 2 -2 9 25575.1 1544.24 3
 2 2 9 28851 1092.6 2
 -2 2 -10 76405.8 2906.62 4
 2 2 10 76358 1926.27 2
 -2 2 -10 77191 2521.65 2
 -2 -2 -10 78537.9 1873.41 2
 -2 -2 -11 161006 2855.18 2
 2 2 11 160264 2991.4 2
 -2 2 -11 159177 3707.37 2
 -2 2 -11 166107 4417.04 4
 2 2 12 3304.25 457.64 2
 -2 2 -12 1931.43 446.541 2
 -2 2 -12 3258.07 701.348 4
 -2 -2 -12 3098.48 445.837 2
 -2 -2 -13 21920.9 1187.01 2
 2 -2 13 20270 1622.34 3
 -2 2 -13 19257.1 1351.31 2
 -2 -2 -14 3650.91 511.251 2
 -2 2 -14 4365.2 662.499 2
 2 -2 14 4078.47 770.143 3
 -2 2 -15 20245 1484.14 2
 -2 -2 -15 21631.2 1281.66 2
 2 -2 15 20046.7 1749.03 3
 2 -2 16 -243.984 392.733 3
 -2 -2 -16 456.708 270.484 2
 -2 2 -16 583.189 274.602 2
 2 -2 17 2653.25 759.308 3
 -2 -2 -17 2204.08 463.054 2
 -2 2 -17 2326.44 548.905 2
 -2 -2 -18 22543 1462.31 2
 2 -2 18 20401.2 1955.26 3
 -2 2 -18 19338.1 1544.16 2
 2 -2 19 170.53 378.446 3
 -2 2 -19 -131.793 355.684 2
 -2 -2 -19 -11.8526 189.332 2
 -2 -2 -20 6976.64 893.62 2
 2 -2 20 6354.99 1192.57 3
 -2 2 -20 6807.27 970.239 2
 -2 2 -21 3076 740.232 2
 2 -2 21 2673.26 780.184 3
 -2 -2 -21 3234.54 651.718 2
 -2 2 -22 2894.24 692.385 2
 2 -2 22 1742.78 709.443 3
 -2 2 -23 60.3451 332.111 2
 2 -2 23 495.292 473.312 3
 -2 2 -24 1499.07 553.21 2
 2 -2 24 652.042 532.627 3
 -2 2 -25 701.395 298.8 2
 2 -2 25 -619.273 577.795 3
 -2 2 -26 305.694 376.453 2
 2 -2 26 509.624 495.522 3
 2 -2 27 774.116 689.21 3
 2 3 -28 -93.1989 403.771 2
 -2 -3 27 564.821 611.976 3
 2 3 -27 731.107 391.553 2
 -2 -3 26 826.807 627.428 3
 2 3 -26 74.2321 429.775 2
 2 3 -25 1025.27 498.02 2
 2 -3 -25 2011.2 649.197 2
 -2 -3 25 2773.36 885.448 3
 -2 -3 24 6858.07 1241.09 3
 2 -3 -24 4643.57 927.027 2
 2 3 -24 3673.59 876.303 2
 2 3 -23 -92.966 332.845 2
 -2 -3 23 901.701 598.624 3
 2 -3 -23 -157.494 399.492 2
 2 3 -22 577.528 495.658 2
 -2 -3 22 62.2708 294.211 3
 2 -3 -22 -1.25813 266.812 2
 2 3 -21 1535.59 512.97 2
 -2 -3 21 1035.25 478.648 3
 2 -3 -21 1125.42 491.435 2
 -2 -3 20 691.591 437.349 3
 2 3 -20 1000.17 483.915 2
 2 -3 -20 1087.03 451.536 2
 -2 -3 19 17902.5 1702.25 3
 2 3 -19 18037.7 1642.03 2
 2 -3 -19 16281.3 1466.72 2
 -2 -3 18 1262.9 498.548 3
 2 3 -18 1219.84 532.181 2
 2 -3 -18 631.665 344.177 2
 2 3 -17 2503.76 628.096 2
 2 -3 -17 3360.26 662.187 2
 2 -3 -16 5160.61 788.514 2
 2 3 -16 4683.91 807.939 2
 2 -3 -15 -304.627 304.953 2
 2 3 -15 833.901 517.332 2
 2 -3 -14 11037.7 1053 2
 2 3 -14 12507.5 1200.92 2
 2 -3 -13 58994.7 2349.22 2
 2 3 -13 58307.9 2519.06 2
 2 3 -12 10198.9 1042.46 2
 2 -3 -12 9939.91 951.834 2
 2 3 -11 47502 2137.07 2
 2 -3 -11 40242.8 1836.07 2
 2 3 -10 12143.4 1057.81 2
 2 -3 -10 13467.6 1034.26 2
 2 -3 -9 21628.5 1280.56 2
 2 3 -9 22603.5 1395.72 2
 -2 -3 9 24663.7 1193.97 3
 2 3 -8 49475.9 2001.54 2
 2 -3 -8 48959.9 1867.81 2
 -2 -3 8 50238.2 1547.13 3
 -2 -3 7 13410.6 1011.17 4
 2 3 -7 14267.6 1030.36 2
 -2 3 7 12485.9 905.198 1
 -2 3 7 13112 890.003 2
 -2 -3 7 14046.5 743.59 3
 2 -3 -7 13893.3 979.818 2
 -2 -3 6 4992.83 388.718 3
 -2 3 6 4498.9 533.619 1
 2 3 -6 4021.89 530.559 2
 2 -3 -6 4003.17 514.561 2
 -2 3 6 4564.88 513.379 2
 -2 -3 6 4404.78 540.556 4
 -2 -3 5 111540 2493.74 4
 -2 3 5 114741 2607.35 1
 2 3 -5 114755 2709.72 2
 -2 -3 4 74760.8 1857.49 4
 -2 3 4 73287.5 2039.48 1
 2 -3 -4 76775.2 1904.03 1
 2 3 -4 73680.8 2090.76 2
 2 -3 -3 9080.95 650.431 1
 2 3 -3 10143.8 753.356 2
 -2 -3 3 9428.52 583.897 4
 2 3 -2 127911 2512.42 2
 -2 -3 2 127277 1852.18 4
 -2 -3 1 2868.6 232.137 4
 2 3 -1 2824.94 367.581 2
 2 3 -1 2816.65 210.901 4
 2 3 0 9559 629.511 2
 -2 3 0 10482.4 767.497 4
 -2 3 -1 311674 4308.98 4
 -2 -3 -1 321950 4441.33 1
 -2 -3 -2 262253 4011.86 1
 -2 3 -2 266073 4125.48 4
 -2 -3 -3 2077.46 372.4 1
 -2 3 -3 2431.13 411.675 4
 -2 3 -4 546014 5674.64 3
 -2 3 -4 549958 6385.44 4
 2 3 4 535829 3820.7 2
 -2 3 -5 25522.4 1285.48 3
 2 3 5 25209.6 802.786 2
 2 3 5 27784.9 1069.57 4
 -2 3 -5 25395.3 1427.52 4
 2 3 6 111774 2393.42 4
 -2 3 -6 111660 3105.89 4
 2 3 6 114104 1756.74 2
 -2 3 -6 112738 2789.97 3
 -2 3 -6 111033 3052.25 2
 2 3 7 17049.2 709.605 2
 -2 3 -7 17464.8 1284.56 4
 2 3 7 16500.1 1001.41 4
 -2 3 -7 17742.8 1244.1 2
 -2 3 -8 10113.5 1010.4 4
 2 3 8 11361 899.507 4
 -2 3 -8 9848.12 952.452 2
 2 -3 8 9488.4 904.811 3
 2 3 8 10703.1 601.658 2
 -2 -3 -8 10073 632.65 2
 2 3 9 31972.4 1109.24 2
 -2 3 -9 31764.4 1726.61 2
 -2 -3 -9 32322.5 1190.48 2
 2 -3 9 33146.7 1776.68 3
 -2 3 -9 35580.5 1964.5 4
 -2 -3 -10 2290.51 332.916 2
 2 3 10 2409.06 334.073 2
 -2 3 -10 2724.8 583.332 4
 -2 3 -10 2612.98 517.287 2
 -2 3 -11 620.586 405.046 4
 2 3 11 115.148 108.684 2
 -2 3 -11 19.9328 293.074 2
 -2 -3 -11 93.2147 94.6595 2
 -2 -3 -12 208226 3488.1 2
 -2 3 -12 206277 4706.51 2
 -2 3 -12 201771 5245.82 4
 2 3 12 200018 3415.65 2
 -2 3 -13 5445.2 906.725 4
 -2 -3 -13 5643.33 610.211 2
 2 -3 13 5117.35 846.667 3
 -2 3 -13 5688.59 818.557 2
 -2 3 -14 369.672 260.726 2
 2 -3 14 511.451 330.679 3
 -2 -3 -14 960.66 311.927 2
 -2 3 -14 506.536 369.77 4
 -2 3 -15 8580.01 1205.55 4
 -2 -3 -15 8953.36 830.311 2
 2 -3 15 8195.98 1116.77 3
 -2 3 -15 8051.4 983.159 2
 2 -3 16 231.111 272.203 3
 -2 -3 -16 880.315 325.002 2
 -2 3 -16 209.444 259.144 2
 2 -3 17 14273.6 1562.05 3
 -2 -3 -17 14272.5 1133.42 2
 -2 3 -17 14485.7 1389.75 2
 -2 3 -18 24818.3 1835.78 2
 2 -3 18 23529.9 2096.5 3
 -2 -3 -18 25952.1 1571.98 2
 2 -3 19 18898 1941.72 3
 -2 -3 -19 17489 1343.98 2
 -2 3 -19 17106.5 1566.93 2
 2 -3 20 8219.75 1325.15 3
 -2 3 -20 7519.78 1073.79 2
 -2 -3 -20 8591.66 971.969 2
 -2 3 -21 1562.17 566.132 2
 2 -3 21 1946.3 714.479 3
 2 -3 22 2433.93 781.189 3
 -2 3 -22 1041.8 505.527 2
 2 -3 23 3631.13 1051.47 3
 -2 3 -23 2464.69 681.557 2
 -2 3 -24 4641.11 910.361 2
 2 -3 24 6266 1306.94 3
 -2 3 -25 892.641 462.83 2
 2 -3 25 1652.45 783.028 3
 -2 3 -26 521.917 419.175 2
 2 -3 26 1458.88 751.917 3
 2 -3 27 3053.49 1010.03 3
 2 4 -27 146.654 366.664 2
 2 4 -26 762.415 514.619 2
 2 4 -25 400.727 363.665 2
 -2 -4 25 1313.49 648.119 3
 2 -4 -24 -505.512 468.929 2
 2 4 -24 108.899 327.739 2
 -2 -4 23 4742.97 1022.82 3
 2 4 -23 3619.83 826.003 2
 2 -4 -23 4413.46 894.684 2
 2 4 -22 15317.2 1695.73 2
 -2 -4 22 14917.7 1737.43 3
 2 -4 -22 13529.5 1492.04 2
 2 -4 -21 1063.33 476.994 2
 2 4 -21 1709.84 635.514 2
 -2 -4 21 640.232 337.547 3
 2 4 -20 4584.33 913.717 2
 -2 -4 20 3520.33 806.545 3
 2 -4 -20 3815.95 781.701 2
 2 -4 -19 5112.22 892.629 2
 2 4 -19 7112.37 1106.2 2
 -2 -4 19 6403.4 1032.89 3
 2 4 -18 4029.14 819.729 2
 -2 -4 18 4260.97 801.691 3
 2 -4 -18 3734.41 700.673 2
 -2 -4 17 2453.89 603.074 3
 2 -4 -17 2450.08 592.755 2
 2 4 -17 3052.02 688.465 2
 2 -4 -16 13764.6 1300.76 2
 2 4 -16 15205.7 1465.6 2
 2 -4 -15 322.916 202.491 2
 2 4 -15 650.162 381.455 2
 2 -4 -14 39989.6 2097.31 2
 2 4 -14 42913.7 2339.89 2
 -2 -4 13 3663.49 595.783 3
 2 -4 -13 2849.12 541.09 2
 2 4 -13 3260.75 612.593 2
 2 -4 -12 27825.5 1660.04 2
 2 4 -12 26907.3 1744.31 2
 -2 -4 12 28385.1 1538.61 3
 -2 -4 11 5777.89 658.745 3
 2 4 -11 6246.28 843.858 2
 2 -4 -11 5720.5 740.311 2
 2 4 -10 47074.9 2212.64 2
 2 -4 -10 47545.8 2080.13 2
 -2 -4 10 45985.6 1736.89 3
 2 -4 -9 12815.4 1060.25 2
 -2 -4 9 12344 836.944 3
 2 4 -9 13369.9 1163.5 2
 2 4 -8 170670 3978.88 2
 -2 -4 8 175552 2875.49 3
 2 -4 -8 163565 3727.01 2
 2 4 -7 16201.9 1206.76 2
 -2 4 6 89302.5 2730.28 1
 2 4 -6 87918.6 2726.68 2
 -2 -4 6 94415.4 2618.57 4
 2 -4 -5 3842.69 506.467 1
 2 4 -5 4042.96 571.28 2
 -2 -4 5 4565.36 541.087 4
 2 4 -5 4523.58 510.089 4
 -2 -4 4 59822.2 1783.22 4
 2 -4 -4 58698.5 1927.8 1
 2 4 -4 58154.3 2090.31 2
 2 4 -4 59430.5 1683.84 4
 2 4 -4 59554.4 1092.05 3
 2 -4 -3 68297.3 2115.27 1
 2 4 -3 69563.6 1647.76 4
 -2 -4 3 64890.6 1704.04 4
 2 4 -3 67887.3 2193.81 2
 2 4 -2 95308.3 2529.08 2
 2 4 -2 94723.5 1715.13 4
 -2 -4 2 94006.3 1840.33 4
 -2 4 1 51444.2 1841.07 4
 -2 -4 1 52673.2 1174.78 4
 2 4 -1 56175.3 1861.06 2
 2 4 -1 52116.7 1110.02 4
 -2 4 0 137363 3053.73 4
 2 4 0 141295 1590.3 4
 -2 -4 -1 2618.54 451.651 1
 -2 4 -1 1942.01 382.895 4
 2 -4 1 2280.23 407.82 4
 2 -4 2 9335.82 844.799 4
 -2 4 -2 10478 891.25 4
 -2 -4 -2 9583.73 880.593 1
 -2 -4 -3 6881.61 730.582 1
 2 -4 3 7330.62 785.977 4
 -2 4 -3 6645.44 726.629 4
 -2 -4 -4 41086.3 1811.75 1
 -2 4 -4 39111.7 1835.57 4
 -2 4 -5 19622.8 1178.02 3
 -2 -4 -5 22251.6 1374.36 1
 -2 4 -5 20966.5 1379.35 4
 2 4 5 20768.1 917.871 2
 2 4 6 58447.3 1487.63 2
 -2 4 -6 53058.9 2267.49 4
 2 4 7 183005 2648.46 2
 -2 4 -7 179881 4307.15 4
 -2 4 -7 183891 4355.6 2
 -2 4 -8 50590 2375.37 4
 -2 4 -8 53952.2 2429.5 2
 2 4 8 54686.4 1495.1 2
 2 4 8 54311.3 1980.26 4
 2 4 9 11587.7 705.155 2
 -2 4 -9 10014.9 1099.26 4
 -2 4 -9 9530.09 1051.45 2
 2 4 10 57245 1655.74 2
 -2 4 -10 55475.2 2533.51 2
 -2 4 -10 57317.8 2681.58 4
 2 4 11 1434.43 273.586 2
 -2 4 -11 1617.38 510.651 4
 -2 -4 -11 1606.55 316.586 2
 -2 4 -11 1401.13 488.542 2
 -2 4 -12 19944.5 1707.89 4
 -2 4 -12 17854.5 1518.52 2
 2 4 12 18813.2 1037.86 2
 -2 -4 -12 20196.6 1158.9 2
 -2 4 -13 11605.2 1346.04 4
 2 -4 13 11569.1 1242.67 3
 -2 4 -13 12169.7 1260.75 2
 -2 -4 -13 11574.3 903.712 2
 -2 -4 -14 7885.94 796.06 2
 -2 4 -14 8149.47 1158.56 4
 2 -4 14 7900.36 1069.02 3
 -2 4 -14 8324.37 1068.22 2
 -2 -4 -15 10094.9 915.604 2
 2 -4 15 9660.04 1229.76 3
 -2 4 -15 9313.29 1144.68 2
 -2 4 -15 11389.5 1441.07 4
 2 -4 16 3193.51 692.608 3
 -2 -4 -16 2158.25 450.367 2
 -2 4 -16 2700.92 632.904 2
 -2 4 -16 1121.78 471.76 4
 -2 -4 -17 -127.781 176.216 2
 2 -4 17 -148.672 331.895 3
 -2 4 -17 528.805 371.208 2
 2 -4 18 2421.12 666.965 3
 -2 4 -18 1788.77 530.163 2
 -2 -4 -18 2475.59 501.635 2
 -2 -4 -19 2343.91 502.184 2
 2 -4 19 2212.48 732.984 3
 -2 4 -19 2036.96 574.314 2
 2 -4 20 12811.3 1651.9 3
 -2 4 -20 12528.7 1463.13 2
 2 -4 21 3132.37 864.362 3
 -2 4 -21 2526.92 716.148 2
 2 -4 22 6846.17 1325.37 3
 -2 4 -22 6920.73 1127.53 2
 -2 4 -23 4378.42 914.141 2
 2 -4 23 4088.76 1035.34 3
 -2 4 -24 700.718 483.15 2
 2 -4 24 1951.78 793.787 3
 2 -4 25 693.031 582.952 3
 -2 4 -25 599.533 507.812 2
 2 -4 26 -832.59 802.576 3
 -2 4 -26 89.5216 349.625 2
 2 -4 27 361.85 361.513 3
 -2 4 -27 104.642 314.959 2
 2 5 -26 1558.82 666.085 2
 2 5 -25 856.564 579.415 2
 2 5 -24 10892.7 1505.35 2
 2 5 -23 835.323 480.936 2
 2 -5 -23 82.3948 257.398 2
 2 -5 -22 82.3447 244.632 2
 -2 -5 22 206.86 344.821 3
 2 5 -22 594.64 518.555 2
 2 -5 -21 668.622 343.171 2
 -2 -5 21 445.581 389.62 3
 -2 -5 20 3523.79 784.396 3
 2 -5 -20 4257.99 843.125 2
 2 5 -20 4700.24 969.47 2
 -2 -5 19 4755.45 899.463 3
 2 5 -19 3624.86 871.402 2
 2 -5 -19 3547.37 762.573 2
 -2 -5 18 5784.49 923.91 3
 2 -5 -18 6209.03 1002.58 2
 2 5 -18 6742.76 1086.2 2
 2 -5 -17 1613.93 549.898 2
 -2 -5 17 1487.53 484.07 3
 2 5 -17 1584.42 594.057 2
 2 5 -16 23759.8 1921.94 2
 2 -5 -16 25000.5 1819.13 2
 2 -5 -15 28658 1920.64 2
 2 5 -15 27404.1 1993.76 2
 2 5 -14 437.614 275.775 2
 2 -5 -14 603.711 362.885 2
 2 -5 -13 5316.8 809.044 2
 2 5 -13 5632.49 905.246 2
 -2 -5 13 5726.26 729.578 3
 -2 -5 12 16052.3 1147.88 3
 2 5 -12 14973.9 1398.83 2
 2 -5 -12 16997.6 1397.43 2
 2 5 -11 -57.8682 351.029 2
 2 5 -10 -488.394 476.936 2
 2 5 -9 652.061 265.862 2
 2 5 -8 45064 2199.21 2
 2 5 -7 226644 4277.73 4
 2 5 -7 234078 4929.06 2
 -2 -5 6 -118.335 163.826 4
 2 5 -6 66.9589 151.62 4
 2 5 -6 -70.0973 194.62 2
 2 -5 -6 136.171 143.174 1
 2 -5 -5 1202.35 321.276 1
 -2 -5 5 2044.86 383.371 4
 2 5 -5 1719.56 333.441 4
 2 5 -5 2191.43 448.654 2
 2 5 -5 1397.2 206.588 3
 -2 -5 4 52075 1806.38 4
 2 5 -4 57157.8 1753.9 4
 2 5 -4 57327.7 2286.32 2
 2 -5 -4 55601.7 2138.01 1
 -2 -5 3 107258 2396.05 4
 2 5 -3 103613 2211.52 4
 2 5 -3 104584 3027.31 2
 2 -5 -3 105942 2968.1 1
 -2 -5 2 11357.1 706.924 4
 2 5 -2 10853.6 663.015 4
 2 5 -2 11694.8 1001.5 2
 -2 5 1 8798.85 834.79 4
 -2 -5 1 10058.5 591.593 4
 2 5 -1 9169.97 548.205 4
 -2 5 0 21860.9 1321.15 4
 2 5 0 23346.9 808.933 4
 -2 -5 -1 59921.5 2434.94 1
 -2 5 -1 55549.7 2145.6 4
 2 5 1 56513.1 1211.25 4
 2 5 2 109381 1708.66 4
 -2 -5 -2 102529 3188.4 1
 -2 5 -2 104876 3010.96 4
 -2 -5 -3 2023.7 455.913 1
 -2 5 -3 1575.45 408.097 4
 -2 5 -4 92927.3 2989.59 4
 -2 -5 -4 96795.6 3043.89 1
 -2 -5 -5 83054.3 2842.63 1
 -2 5 -5 81073.2 2859.23 4
 2 5 6 41495.7 1492.3 2
 -2 5 -6 42828.1 2144.53 4
 2 5 7 18012.1 962.905 2
 -2 5 -7 17555 1471.93 2
 -2 5 -7 17963 1431.9 4
 -2 5 -8 36204.9 2142.53 2
 2 5 8 38735.2 1405.37 2
 -2 5 -8 35594.3 2065.3 4
 -2 5 -9 20342.4 1618.11 2
 2 5 9 22048.9 1067.57 2
 -2 5 -9 22160.7 1680.23 4
 -2 5 -10 77854.5 3246.48 2
 -2 5 -10 81668.6 3324.05 4
 2 5 10 81111.2 2098 2
 -2 5 -11 775.956 409.567 2
 2 5 11 913.363 242.74 2
 -2 5 -11 803.776 458.377 4
 -2 5 -12 101980 3973.25 4
 -2 5 -12 102178 3806.9 2
 -2 5 -13 158169 5066.03 4
 -2 5 -13 157872 4763.03 2
 -2 5 -14 6534.64 1124.23 4
 -2 5 -14 7426.14 1067.4 2
 -2 5 -15 209.022 263.601 2
 -2 5 -15 146.422 318.947 4
 -2 5 -16 2040.61 627.371 2
 -2 5 -16 1556.49 574.243 4
 -2 -5 -16 1663.92 389.563 2
 -2 -5 -17 15924.6 1284.03 2
 -2 5 -17 12344.7 1426.34 2
 -2 5 -17 14344 1719.42 4
 2 -5 17 14419.9 1622.32 3
 2 -5 18 19367.6 1920.37 3
 -2 5 -18 14986.8 1634.76 2
 -2 5 -19 1002.07 506.394 2
 2 -5 19 1677.8 655.639 3
 -2 5 -20 5427.71 1028.78 2
 2 -5 20 5649.7 1125.01 3
 2 -5 21 17715.6 2026.36 3
 -2 5 -21 15541.1 1684.81 2
 -2 5 -22 349.577 470.349 2
 2 -5 22 -579.782 528.968 3
 -2 5 -23 -393.637 386.638 2
 2 -5 23 82.4113 392.807 3
 -2 5 -24 1387.26 597.539 2
 2 -5 24 95.8827 555.159 3
 -2 5 -25 2394.73 759.705 2
 2 -5 25 2727.89 977.451 3
 2 -5 26 2506.74 952.671 3
 -2 5 -26 2118.57 709.205 2
 -2 5 -27 -69.2168 316.765 2
 2 6 -25 5288.65 1188.76 2
 2 6 -24 944.251 558.657 2
 2 6 -23 15214.3 1825.11 2
 2 -6 -22 1013.82 528.326 2
 2 6 -22 2540.95 771.573 2
 2 -6 -21 2397.66 670.618 2
 2 6 -21 2724.28 812.591 2
 2 6 -20 -105.666 349.255 2
 2 -6 -20 -400.146 487.728 2
 2 -6 -19 3244.57 768.562 2
 2 6 -19 2600.73 755.004 2
 2 6 -18 1639.39 594.787 2
 2 -6 -18 2047.51 556.08 2
 -2 -6 18 2276.07 549.382 3
 2 6 -17 9369.18 1291.76 2
 2 6 -16 7627.25 1157.26 2
 2 6 -15 12647.3 1449.19 2
 2 6 -14 8962.88 1189.17 2
 2 6 -13 17186.6 1588.11 2
 2 6 -12 62.7455 370.458 2
 2 6 -11 9566.56 1159.52 2
 2 6 -10 2668.27 670.907 2
 2 6 -9 43703.7 2373.87 2
 2 6 -8 6986.6 827.614 4
 2 6 -8 6450.44 926.936 2
 2 6 -7 15549.7 1185.66 4
 2 -6 -7 16444.8 1287.37 1
 2 6 -7 18136.1 1497.16 2
 2 -6 -6 30093.4 1720.82 1
 2 6 -6 25928.4 1018.68 3
 2 6 -6 26254 1763.01 2
 2 6 -6 27403.3 1476.92 4
 2 6 -5 31074.6 1481.06 4
 2 -6 -5 31584.2 1760.39 1
 2 6 -5 31403.6 1094.37 3
 2 6 -5 31174.1 1889.24 2
 -2 -6 5 32249.4 1615.36 4
 2 6 -4 18253.3 1062.03 4
 2 6 -4 17936.8 1401.51 2
 2 -6 -4 14801.4 1221.76 1
 -2 -6 4 16446.6 1083.36 4
 2 6 -3 101812 2380.31 4
 2 6 -3 108018 3374.23 2
 -2 -6 3 101313 2497.54 4
 2 -6 -3 103995 3290.22 1
 -2 -6 2 937.148 219.081 4
 2 6 -2 699.913 186.969 4
 -2 6 2 1180.78 359.049 4
 2 6 -2 679.299 225.492 2
 -2 6 1 3225.98 548.423 4
 2 6 -1 2820.49 356.687 4
 -2 6 0 20626.7 1391.74 4
 2 6 0 20800.8 896.976 4
 -2 -6 -1 5846.28 873.071 1
 -2 6 -1 4240.51 650.997 4
 2 6 1 4194.16 392.612 4
 -2 6 -2 24699.3 1560.78 4
 2 6 2 23944 926.049 4
 -2 -6 -2 24156 1701.82 1
 -2 -6 -3 37681.5 2085.16 1
 -2 6 -3 32172.7 1847.91 4
 2 6 3 33790.8 1123.49 4
 -2 -6 -4 13211.5 1233.8 1
 -2 6 -4 13024.8 1197.16 4
 -2 6 -5 115464 3588.54 4
 -2 -6 -5 117326 3691.2 1
 2 6 6 21278 1229.92 2
 -2 6 -6 21513 1591.38 4
 -2 -6 -6 19991.9 1539.28 1
 2 6 7 19603.4 1160.53 2
 -2 6 -7 19472.6 1581.62 4
 -2 6 -7 21193.2 1726.32 2
 -2 6 -8 5053.08 880.93 2
 2 6 8 4768.28 557.051 2
 -2 6 -8 4146.78 759.616 4
 -2 6 -9 63140.6 2958.99 4
 -2 6 -9 68874.9 3196.67 2
 -2 6 -10 12359.8 1386.88 2
 -2 6 -10 15927.3 1535.06 4
 -2 6 -11 32358.8 2293.75 2
 -2 6 -11 32122.2 2229.04 4
 -2 6 -12 12291.4 1433.19 2
 -2 6 -12 11814.7 1407.29 4
 -2 6 -13 21619.6 1894.1 2
 -2 6 -13 18937.7 1806.82 4
 -2 6 -14 2753.28 694.817 4
 -2 6 -14 3068.9 714.612 2
 -2 6 -15 1847.85 640.784 4
 -2 6 -15 2217.86 700.163 2
 -2 6 -16 1466.57 587.868 2
 -2 6 -16 893.506 554.094 4
 -2 6 -17 5837.67 1156.66 4
 -2 6 -17 8344.08 1264.01 2
 -2 6 -18 -879.415 527.149 2
 -2 6 -19 7826.27 1243.19 2
 -2 6 -20 754.41 455.902 2
 -2 6 -21 1352.44 630.924 2
 -2 6 -22 4772.05 1023.34 2
 -2 6 -23 271.744 359.607 2
 -2 6 -24 140.728 421.401 2
 -2 6 -25 1437.99 629.508 2
 -2 6 -26 -353.91 490.146 2
 2 7 -24 -404.685 316.513 2
 2 7 -23 3665.34 938.71 2
 2 7 -22 536.877 497.738 2
 2 7 -21 3380.95 897.923 2
 2 7 -20 3914.89 953.054 2
 2 7 -19 49.2067 396.383 2
 2 7 -18 -280.556 429.52 2
 2 7 -17 -142.344 411.705 2
 2 7 -16 597.802 419.636 2
 2 7 -15 24453 2116.94 2
 2 7 -14 415.044 340.207 2
 2 7 -13 11906.6 1435.84 2
 2 7 -12 3154.25 749.207 2
 2 7 -11 12698.7 1423.95 2
 2 7 -10 823.562 501.454 2
 2 7 -9 5754.95 814.718 4
 2 7 -9 5733.86 925.118 2
 2 7 -8 1370.15 530.365 2
 2 7 -8 1844.29 465.229 4
 2 -7 -8 1118.54 414.314 1
 2 7 -7 134028 4323.83 2
 2 -7 -7 138402 4026.59 1
 2 7 -7 145544 3709.46 4
 2 7 -7 133644 2539.27 3
 2 7 -6 1804.29 405.658 4
 2 7 -6 2004.53 309.949 3
 2 7 -6 2216.36 636.319 2
 2 -7 -6 1999.8 503.654 1
 2 7 -5 52670.6 2645.13 2
 2 7 -5 51420.3 2005.88 4
 2 -7 -5 47264.8 2376.32 1
 2 -7 -4 817.213 402.152 1
 2 7 -4 345.359 215.877 4
 -2 -7 4 408.104 183.934 4
 2 7 -4 31.1493 229.131 2
 -2 -7 3 4493.52 567.206 4
 2 7 -3 4620.91 547.723 4
 2 -7 -3 3350.45 623.034 1
 2 7 -3 4249.71 716.367 2
 -2 7 3 3765.86 606.11 4
 2 7 -2 -108.308 112.648 4
 -2 7 2 -254.052 227.316 4
 2 7 -2 -230.948 360.401 2
 2 7 -1 748.433 221.131 4
 -2 7 1 1227.67 364.715 4
 -2 7 0 73297.6 2772.14 4
 2 7 0 72525.9 1859.56 4
 -2 -7 -1 37205.9 2295.23 1
 -2 7 -1 37754.5 2015.73 4
 2 7 1 37302.6 1292.85 4
 -2 -7 -2 4450.45 798.324 1
 2 7 2 3831.16 406.555 4
 -2 7 -2 3797.91 657.385 4
 2 7 3 28924.8 1155.24 4
 -2 7 -3 29115 1822.55 4
 -2 -7 -3 25190.4 1856.77 1
 -2 -7 -4 462.897 313.456 1
 2 7 4 126.973 125.898 4
 -2 7 -5 5249.63 835.068 4
 -2 -7 -5 5290.36 864.796 1
 -2 -7 -6 9828.63 1153.97 1
 -2 7 -6 7649 1001.49 4
 -2 -7 -7 189.872 295.315 1
 -2 7 -7 229.941 267.368 4
 -2 7 -8 3469.4 818.169 2
 -2 7 -8 5498.4 931.379 4
 -2 7 -9 25496.7 1957.3 4
 -2 7 -9 24531.8 2038.93 2
 -2 7 -10 348.401 316.984 2
 -2 7 -10 -428.761 404.402 4
 -2 7 -11 5879.05 1004.23 4
 -2 7 -11 5653.72 1023.7 2
 -2 7 -12 627.562 509.197 2
 -2 7 -12 373.74 351.601 4
 -2 7 -13 3511.57 790.893 4
 -2 7 -13 2999.45 742.17 2
 -2 7 -14 1694.33 617.416 4
 -2 7 -14 968.999 422.701 2
 -2 7 -15 377.527 442.148 4
 -2 7 -15 215.746 293.86 2
 -2 7 -16 942.032 551.778 4
 -2 7 -16 1961.18 740.565 2
 -2 7 -17 539.287 431.051 4
 -2 7 -17 -730.21 623.383 2
 -2 7 -18 350.773 446.023 4
 -2 7 -18 -564.249 538.91 2
 -2 7 -19 2833.66 740.753 2
 -2 7 -20 2790.11 809.141 2
 -2 7 -21 9872.59 1504.87 2
 -2 7 -22 262.544 375.092 2
 -2 7 -23 179.229 366.469 2
 -2 7 -24 201.566 392.561 2
 2 8 -23 2741.61 905.929 2
 2 8 -22 292.308 314.7 2
 2 8 -21 813.759 540.595 2
 2 8 -20 5414.12 1128.41 2
 2 8 -19 1943.26 785.223 2
 2 8 -18 -78.0871 342.586 2
 2 8 -17 7374.72 1614.32 2
 2 8 -16 1848.71 684.487 2
 2 8 -15 4931.56 990.997 2
 2 8 -14 446.133 436.113 2
 2 8 -13 782.959 384.035 2
 2 8 -12 99.6828 293.021 2
 2 8 -11 4401.61 931.044 2
 2 8 -10 4808.54 919.003 2
 2 8 -10 5354.01 861.268 4
 2 8 -9 8564.57 1230.21 2
 2 8 -9 8572.47 1042.24 4
 2 8 -8 158.083 131.199 3
 2 8 -8 -152.927 249.736 2
 2 8 -8 403.135 289.207 4
 2 -8 -7 459.569 279.049 1
 2 8 -7 241.478 234.778 2
 2 8 -7 -52.4327 82.8202 3
 2 8 -7 149.479 248.692 4
 2 -8 -6 2211.7 564.797 1
 2 8 -6 1791.28 328.657 3
 2 8 -6 2604.54 654.019 2
 2 8 -6 3229.79 566.651 4
 2 8 -5 35055.1 1742.28 4
 2 -8 -5 35837.3 2238.47 1
 2 8 -5 36232.5 2358.57 2
 2 8 -4 51955.4 2772.17 2
 2 8 -4 55531.1 2097.75 4
 -2 8 4 54830.1 2525.18 4
 2 -8 -4 53838.7 2767.27 1
 -2 8 3 3162.64 595.847 4
 2 -8 -3 3453.44 753.061 1
 2 8 -3 2623.81 640.734 2
 2 8 -3 2848.76 451.403 4
 2 8 -2 6568.04 954.551 2
 -2 8 2 6973.74 900.881 4
 2 8 -2 7702.02 710.104 4
 -2 8 1 5741.22 820.245 4
 2 8 -1 5626.41 597.673 4
 2 8 0 930.092 230.472 4
 -2 8 0 683.708 270.834 4
 -2 8 -1 675.991 318.316 4
 2 8 1 822.917 223.717 4
 -2 -8 -2 16599.4 1648.09 1
 -2 8 -2 16795.3 1442.35 4
 2 8 2 15912.1 919.086 4
 2 8 3 74606.9 2012.82 4
 -2 -8 -3 72522.4 3393.66 1
 -2 8 -3 70308.1 3007.35 4
 2 8 4 291.175 147.079 4
 -2 -8 -4 49.9549 409.518 1
 2 8 5 7894.6 688.712 4
 -2 -8 -5 10284.6 1241.15 1
 -2 8 -5 9123.6 1114.54 4
 -2 8 -6 3482.27 747.143 4
 -2 -8 -6 3546.38 808.1 1
 -2 8 -7 -199.788 555.981 2
 -2 -8 -7 438.572 419.637 1
 -2 8 -7 -560.288 365.525 4
 -2 8 -8 16679.5 1613.12 4
 -2 8 -8 15430.9 1701.84 2
 -2 8 -9 24129.1 2135.37 2
 -2 8 -9 22139.3 1909.18 4
 -2 8 -10 103.699 376.307 2
 -2 8 -10 575.383 443.814 4
 -2 8 -11 47478.7 2891.58 4
 -2 8 -11 50727.1 3176.15 2
 -2 8 -12 265.367 419.467 2
 -2 8 -12 -419.564 398.474 4
 -2 8 -13 8365.88 1364.39 2
 -2 8 -13 8419.39 1303.1 4
 -2 8 -14 9668.51 1421.32 4
 -2 8 -14 8190.2 1295.11 2
 -2 8 -15 7681.44 1252.44 2
 -2 8 -15 8329.01 1385.55 4
 -2 8 -16 5450.89 1104.8 2
 -2 8 -16 5238.43 1075.63 4
 -2 8 -17 2425.39 786.294 4
 -2 8 -17 3800.85 990.201 2
 -2 8 -18 5523.22 1205.55 4
 -2 8 -18 4589.29 1066.23 2
 -2 8 -19 6125.53 1238.84 2
 -2 8 -20 392.843 499.419 2
 -2 8 -21 330.415 415.822 2
 -2 8 -22 -460.585 470.809 2
 -2 8 -23 533.256 562.096 2
 2 9 -21 2263.17 812.742 2
 2 9 -20 96.676 375.809 2
 2 9 -19 2905.35 854.16 2
 2 9 -18 2303.44 754.953 2
 2 9 -17 2360.83 765.635 2
 2 9 -16 -297.283 395.45 2
 2 9 -15 1397.11 635.556 2
 2 9 -14 940.019 565.37 2
 2 9 -13 11120.1 1517.25 2
 2 9 -12 2569.79 741.535 2
 2 9 -11 642.906 377.773 2
 2 9 -10 2189.47 549.768 4
 2 9 -10 2857.43 768.302 2
 2 9 -9 808.766 365.816 4
 2 9 -9 861.196 496.167 2
 2 -9 -8 22074 1849.99 1
 2 9 -8 20263.2 1578.79 4
 2 9 -8 24571.8 2131.14 2
 2 9 -7 13170.7 1565.86 2
 2 9 -7 12577.3 1198.25 4
 2 -9 -7 11203.4 1335.55 1
 2 -9 -6 4177.05 797.391 1
 2 9 -6 3697.64 814.837 2
 -2 9 6 5297.8 862.752 4
 2 9 -6 5742.51 786.767 4
 2 9 -5 84.7354 297.46 2
 2 -9 -5 732.868 484.305 1
 -2 9 5 281.865 237.033 4
 2 9 -5 398.351 247.912 4
 2 9 -4 9571.5 920.483 4
 2 9 -4 9420.92 1253.68 2
 -2 9 4 8610.86 1052.9 4
 2 -9 -4 9237.19 1239.07 1
 -2 9 3 5538.14 845.93 4
 2 9 -3 6027.59 1002.26 2
 2 9 -3 5703.52 677.14 4
 2 -9 -3 6272.35 1062.91 1
 2 9 -2 4392.13 859.261 2
 2 -9 -2 4398.72 876.773 1
 -2 9 2 4886.7 780.339 4
 2 9 -2 4272.54 581.076 4
 -2 9 1 2485.87 592.824 4
 2 9 -1 3144.36 481.416 4
 2 9 0 17401.3 1059.27 4
 -2 9 0 15406.2 1422.34 4
 -2 9 -1 78675.8 3229.53 4
 2 9 1 74276.5 2138.22 4
 -2 -9 -1 78924.1 3825.19 1
 -2 -9 -2 18846.3 1870.11 1
 2 9 2 16959.2 1001.98 4
 -2 9 -2 17333.8 1531.66 4
 -2 9 -3 1391.34 487.663 4
 -2 -9 -3 1146.84 536.477 1
 2 9 3 1027.57 251.143 4
 2 9 4 5454.06 580.538 4
 -2 9 -4 4646.59 827.872 4
 -2 -9 -4 4902.09 976.094 1
 -2 9 -5 7118.7 1041.6 4
 2 9 5 8373.54 743.159 4
 -2 9 -6 13308.9 1438.93 4
 2 9 6 11156.2 889.478 4
 -2 -9 -6 13125.6 1519.94 1
 -2 -9 -7 294.363 479.817 1
 -2 9 -7 -512.741 586.782 2
 -2 9 -7 -453.924 437.895 4
 -2 9 -8 21944.2 2190.7 2
 -2 9 -8 25066.9 2048.35 4
 -2 -9 -8 26377 2163.15 1
 -2 9 -9 53537.9 3078.73 4
 -2 9 -9 51438.5 3325.72 2
 -2 9 -10 14501 1648.85 4
 -2 9 -10 12426.9 1648.65 2
 -2 9 -11 -491.927 488.746 4
 -2 9 -11 497.574 666.865 2
 -2 9 -12 4796.68 997.318 4
 -2 9 -12 8356.19 1391.2 2
 -2 9 -13 14972.9 1813.04 2
 -2 9 -13 10708.2 1514.78 4
 -2 9 -14 208.543 421.397 2
 -2 9 -14 243.021 394.552 4
 -2 9 -15 178.971 353.185 4
 -2 9 -15 161.15 365.525 2
 -2 9 -16 489.902 546.102 2
 -2 9 -16 713.007 614.713 4
 -2 9 -17 14066.1 1878.52 2
 -2 9 -17 11065.8 1666.58 4
 -2 9 -18 -320.574 472.59 2
 -2 9 -18 923.399 607.231 4
 -2 9 -19 566.754 414.893 2
 -2 9 -20 1091.97 539.84 2
 -2 9 -21 1337.86 679.24 2
 2 10 -19 1819.53 816.04 2
 2 10 -18 1988.23 802.48 2
 2 10 -17 2465.79 793.318 2
 2 10 -16 111.138 533.467 2
 2 10 -15 1696.59 511.378 2
 2 10 -14 5841.74 1165.75 2
 2 10 -13 7620.12 1340.82 2
 2 10 -12 6134.71 1231.42 2
 2 10 -11 398.34 383.443 2
 2 10 -10 12053.1 1597.53 2
 2 10 -9 3415.15 919.584 2
 2 -10 -9 4106.29 936.875 1
 2 10 -9 2930.18 671.485 4
 2 10 -8 3750.28 863.831 2
 2 -10 -8 3919.26 859.654 1
 2 10 -8 5489.19 855.503 4
 2 10 -7 4403.63 958.183 2
 -2 10 7 4525.21 812.683 4
 2 10 -7 5721.13 828.523 4
 2 -10 -7 4388.52 907.076 1
 2 10 -6 11217.1 1132.28 4
 2 10 -6 9899.88 1377.37 2
 2 -10 -6 10996.5 1426.03 1
 -2 10 6 9768.33 1188.13 4
 2 10 -5 7469.06 1223.1 2
 -2 10 5 7715.66 1058.65 4
 2 -10 -5 8753.71 1272.41 1
 2 10 -5 10119.4 1033.71 4
 -2 10 4 250.036 280.341 4
 2 10 -4 484.061 276.488 4
 2 10 -4 236.391 350.928 2
 2 -10 -4 87.2006 390.724 1
 -2 10 3 996.098 385.606 4
 2 10 -3 382.798 219.579 4
 2 -10 -3 304.083 396.97 1
 2 10 -2 8092.18 831.905 4
 -2 10 2 9942.85 1180.38 4
 2 -10 -2 9876.03 1387.27 1
 2 10 -2 7638.6 1201.93 2
 -2 10 1 21528.6 1744.12 4
 2 10 -1 18826.6 1199.19 4
 -2 10 0 121.036 258.485 4
 2 10 0 617.312 243.319 4
 -2 -10 0 27.5152 502.338 1
 -2 -10 -1 -206.655 577.711 1
 -2 10 -1 -77.5676 285.648 4
 -2 10 -2 3566.62 756.621 4
 -2 -10 -2 5621.75 1115.5 1
 -2 10 -3 11705.4 1359.7 4
 -2 -10 -3 10740.5 1483.08 1
 -2 -10 -4 294.635 448.37 1
 -2 10 -4 279.51 266.752 4
 -2 10 -5 6370.94 1047.22 4
 -2 -10 -5 5108.9 1020.78 1
 -2 -10 -6 1904.37 660.884 1
 -2 10 -6 2037.14 644.541 4
 -2 10 -7 28075.7 2194.77 4
 -2 10 -7 23426.2 2321.97 2
 -2 -10 -7 22518.6 2107.21 1
 -2 10 -8 2085.69 779.679 2
 -2 -10 -8 2356.46 750.941 1
 -2 10 -8 1990.54 696.078 4
 -2 10 -9 8897.51 1309.4 4
 -2 10 -9 8053.85 1403.91 2
 -2 10 -10 640.689 512.372 2
 -2 10 -10 417.08 477.716 4
 -2 10 -11 12512.8 1595.23 4
 -2 10 -11 14717 1907.13 2
 -2 10 -12 4011.81 1029.12 2
 -2 10 -12 4355.55 1018.16 4
 -2 10 -13 898.063 594.785 2
 -2 10 -13 408.034 336.549 4
 -2 10 -14 389.629 516.07 4
 -2 10 -14 -63.3345 507.124 2
 -2 10 -15 3081.41 893.352 2
 -2 10 -15 4239.13 1028.04 4
 -2 10 -16 1767.41 827.137 2
 -2 10 -16 1690.13 664.256 4
 -2 10 -17 255.861 374.805 4
 -2 10 -17 1419.75 696.677 2
 -2 10 -18 2644.21 979.284 2
 -2 10 -18 2398.87 791.839 4
 -2 10 -19 145.702 538.987 2
 2 11 -17 7458.01 1446.92 2
 2 11 -16 206.167 407.92 2
 2 11 -15 1238.22 685.393 2
 2 11 -14 104.804 417.683 2
 2 11 -13 637.489 478.608 2
 2 11 -12 1844.65 745.614 2
 2 11 -11 9446.72 1554.86 2
 2 11 -10 4728.82 1087.17 2
 -2 11 9 9556.52 1258.37 4
 2 -11 -9 8519.01 1343.09 1
 2 11 -9 12768.1 1744.84 2
 2 11 -9 9100.32 1168.13 4
 -2 11 8 474.819 226.339 4
 2 11 -8 221.937 420.533 2
 2 -11 -8 404.239 369.131 1
 2 -11 -7 2570.06 758.413 1
 -2 11 7 2820.66 669.777 4
 2 11 -7 3234.59 883.625 2
 2 11 -6 5069.53 1086.82 2
 2 -11 -6 7008.92 1206.58 1
 -2 11 6 5441.49 921.842 4
 2 -11 -5 4572.13 954.619 1
 2 11 -5 4118.12 970.095 2
 -2 11 5 5009.86 887.756 4
 2 11 -4 6786.74 1187.03 2
 2 -11 -4 8513.61 1369.08 1
 -2 11 4 7528.85 1063.17 4
 2 11 -3 15578.6 1804.71 2
 2 -11 -3 13821.1 1751.02 1
 -2 11 3 14194.3 1467.34 4
 2 -11 -2 1160.95 503.701 1
 -2 11 2 1850.11 594.214 4
 2 11 -2 495.679 327.712 2
 2 -11 -1 6645.34 1215.07 1
 -2 11 1 6063.26 972.646 4
 2 11 -1 4137.98 933.774 2
 2 11 0 906.707 374.437 2
 -2 11 0 1970.93 578.812 4
 -2 -11 0 2156.39 696.836 1
 -2 -11 -1 1771.62 647.819 1
 -2 11 -1 1254.16 483.689 4
 -2 -11 -2 8681.4 1403.84 1
 -2 11 -2 9816.02 1274 4
 -2 -11 -3 1181.84 657.447 1
 -2 11 -3 635.273 391.213 4
 -2 11 -4 3624.89 800.871 4
 -2 -11 -4 3597.14 952.989 1
 -2 11 -5 1246.28 561.771 4
 -2 -11 -5 614.271 474.908 1
 -2 11 -6 4363.64 918.379 4
 -2 -11 -6 3646.77 921.548 1
 -2 11 -6 3285.13 936.094 2
 -2 -11 -7 178.21 313.865 1
 -2 11 -7 33.2446 275.47 4
 -2 11 -7 269.476 398.467 2
 -2 11 -8 1977.59 671.626 4
 -2 11 -8 2696.87 835.32 2
 -2 -11 -8 3257.5 852.954 1
 -2 11 -9 3582.41 955.228 2
 -2 11 -9 5823.39 1079.1 4
 -2 11 -10 13557.8 1672.96 4
 -2 11 -10 12231.2 1811.95 2
 -2 11 -11 378.606 372.791 4
 -2 11 -11 671.101 519.989 2
 -2 11 -12 338.824 420.625 4
 -2 11 -12 569.692 553.658 2
 -2 11 -13 1699.35 679.343 4
 -2 11 -13 873.514 471.809 2
 -2 11 -14 -612.145 598.885 2
 -2 11 -14 -1.96191 324.918 4
 -2 11 -15 -30.6774 384.139 4
 -2 11 -15 541.959 713.137 2
 -2 11 -16 669.47 606 4
 -2 11 -16 1274.39 769.995 2
 -2 11 -17 1668.42 686.211 4
 2 12 -15 -939.586 636.647 2
 2 12 -14 1547.03 833.155 2
 2 12 -13 1290.36 657.157 2
 2 12 -12 618.551 636.945 2
 2 12 -11 918.132 547.927 2
 2 12 -10 4875.45 1164.33 2
 2 12 -9 5102.72 1183.03 2
 2 -12 -9 3574.93 933.366 1
 2 -12 -8 613.874 560.163 1
 2 12 -8 619.889 349.209 2
 2 -12 -7 800.232 544.713 1
 2 12 -7 465.4 510.221 2
 2 12 -6 43.6679 308.208 2
 2 -12 -6 1117.91 610.383 1
 2 -12 -5 1701.43 652.719 1
 2 12 -5 229.472 409.362 2
 2 -12 -4 -324.134 489.512 1
 2 12 -4 -66.0617 529.612 2
 2 -12 -3 1616.95 691.315 1
 2 12 -3 734.61 654.194 2
 2 -12 -2 2059.88 774.508 1
 2 12 -2 2191.48 739.058 2
 2 -12 -1 8216.99 1432.32 1
 -2 -12 1 8043.71 1499.49 1
 2 12 -1 6881.42 1255.13 2
 -2 -12 0 1265.36 699.721 1
 2 12 0 1235.97 579.473 2
 -2 -12 -1 7964.55 1506.12 1
 -2 12 -1 5495.02 993.534 4
 2 12 1 6406.04 1179.78 2
 -2 12 -2 1559.42 573.423 4
 -2 -12 -2 2085.48 741.036 1
 -2 -12 -3 563.603 439.726 1
 -2 12 -3 1526.14 577.548 4
 -2 -12 -4 393.035 529.22 1
 -2 12 -4 -108.315 304.17 4
 -2 12 -5 6679.25 1440.69 2
 -2 -12 -5 7277.64 1362.16 1
 -2 12 -5 6392.28 1116.83 4
 -2 12 -6 1611.62 600.284 4
 -2 -12 -6 2240.07 903.654 1
 -2 12 -6 776.689 559.371 2
 -2 12 -7 9498.06 1621.81 2
 -2 -12 -7 10699.6 1610.37 1
 -2 12 -7 10748.9 1470.29 4
 -2 12 -8 -225.953 504.654 2
 -2 -12 -8 504.431 472.839 1
 -2 12 -8 456.748 375.011 4
 -2 12 -9 3046.31 960.679 2
 -2 12 -9 2677.06 772.492 4
 -2 12 -10 0.88988 270.505 4
 -2 12 -10 -597.781 694.841 2
 -2 12 -11 2019.54 735.357 4
 -2 12 -11 1296.45 682.017 2
 -2 12 -12 454.328 616.87 2
 -2 12 -12 317.271 446.057 4
 -2 12 -13 4967.83 1295.24 2
 -2 12 -13 5095.74 1118.86 4
 -2 12 -14 97.8047 319.744 2
 -2 12 -14 -424.781 470.439 4
 -2 12 -15 1295.91 643.219 4
 -2 12 -16 1038.64 608.924 4
 -2 12 -17 1191.4 752.986 4
 2 13 -12 808.253 551.359 2
 2 13 -11 7875.21 1560.11 2
 2 13 -10 457.736 527.805 2
 2 13 -9 -402.667 490.284 2
 2 -13 -9 -515.117 437.146 1
 2 -13 -8 1002.53 560.778 1
 2 13 -8 241.737 432.712 2
 2 13 -7 632.517 685.06 2
 2 -13 -7 965.194 653.483 1
 2 -13 -6 418.259 484.747 1
 2 13 -6 568.637 541.971 2
 2 13 -5 1118.77 571.244 2
 2 -13 -5 244.815 453.257 1
 2 -13 -4 356.536 443.757 1
 2 13 -4 112.451 396.769 2
 2 -13 -3 5538.85 1229.17 1
 2 13 -3 5552.16 1205.51 2
 2 -13 -2 -114.87 440.908 1
 2 13 -2 -569.186 432.223 2
 -2 -13 1 -241.46 553.861 1
 2 13 -1 -1036.99 666.395 2
 2 -13 -1 -841.93 759.604 1
 2 13 0 1196.8 570.537 2
 2 -13 0 1322.43 665.249 1
 2 13 1 1327.49 589.706 2
 -2 -13 -1 256.404 341.037 1
 2 13 2 1237.36 674.054 2
 -2 -13 -2 3335.6 1090.61 1
 -2 -13 -3 -157.337 388.181 1
 -2 -13 -4 938.718 644.192 1
 -2 13 -4 197.92 377.388 2
 -2 13 -5 3084.74 1026.2 2
 -2 -13 -5 2725.84 876.744 1
 -2 13 -6 6033.71 1389.8 2
 -2 -13 -6 9500.25 1673.79 1
 -2 -13 -7 -443.698 459.964 1
 -2 13 -7 435.583 560.686 2
 -2 -13 -8 1319.46 630.119 1
 -2 13 -8 551.686 530.443 2
 -2 13 -9 829.515 511.846 2
 -2 13 -10 1478.51 765.077 2
 2 14 -8 -281.339 429.51 2
 2 -14 -8 274.646 574.647 1
 2 14 -7 574.621 565.125 2
 2 -14 -7 219.925 417.864 1
 2 -14 -6 75.2749 500.377 1
 2 14 -6 259.1 375.665 2
 2 14 -5 1625.69 761.387 2
 2 -14 -5 3524.24 1018.67 1
 2 14 -4 252.266 497.241 2
 2 -14 -4 36.247 415.386 1
 2 14 -3 2.25153 388.862 2
 2 -14 -3 -357.113 599.11 1
 -2 -14 3 1191.61 883.731 1
 -2 -14 2 3843.29 1140.1 1
 2 -14 -2 3453.44 1007.61 1
 2 14 -2 2322.08 864.856 2
 2 -14 -1 1406.26 729.417 1
 2 14 -1 254.586 415.085 2
 -2 -14 1 264.443 532.966 1
 2 -14 0 114.69 377.362 1
 2 14 0 1133.25 588.743 2
 -2 -14 -1 52.1626 669.292 1
 2 -14 1 -320.417 670.201 1
 2 14 1 322.35 330.142 2
 2 14 2 391.964 458.63 2
 -2 -14 -2 424.78 546.049 1
 2 14 3 2640.46 848.539 2
 -2 14 -3 3969.21 1167.73 2
 -2 14 -4 -409.725 463.139 2
 -2 -14 -4 1171.4 680.528 1
 -2 -14 -5 635.893 586.208 1
 -2 14 -5 -1220.46 867.882 2
 -2 -14 -6 1527.36 789.644 1
 -2 14 -6 2649.79 980.533 2
 2 15 -4 1096.09 672.03 2
 2 15 -3 -102.346 361.111 2
 2 15 -2 1930.89 882.508 2
 2 15 -1 -168.646 540.905 2
 2 15 0 1884.97 759.94 2
 2 15 1 461.486 423.795 2
 3 0 -29 1114.43 574.771 2
 3 0 -28 934.213 563.642 2
 3 0 -27 14137.4 1714.11 2
 3 0 -26 -59.6155 291.577 2
 3 0 -25 1741.87 679.719 2
 3 0 -24 262.592 243.246 2
 3 0 -23 -183.136 359.265 2
 3 0 -22 -102.961 243.754 2
 3 0 -21 19679.4 1741.37 2
 3 0 -20 -282.986 308.539 2
 3 0 -19 9350.14 1141.4 2
 3 0 -18 459.235 390.111 2
 3 0 -17 69821.6 2880.68 2
 3 0 -16 109.227 227.185 2
 3 0 -15 90567.9 3084.95 2
 3 0 -14 198.226 293.73 2
 3 0 -13 105634 3118.75 2
 3 0 -12 -112.351 238.614 2
 3 0 -11 23996.7 1385.32 2
 3 0 -10 123.786 192.994 2
 3 0 -9 75485.7 2242.11 2
 3 0 -8 121.24 195.001 2
 3 0 -7 147762 2831.47 2
 3 0 -6 5.89425 111.226 2
 3 0 -5 553476 4924.58 2
 3 0 -4 -11.7941 105.732 2
 3 0 -3 129189 2082.33 2
 3 0 -2 16.5952 54.1491 2
 3 0 -1 10631 515.341 2
 3 0 0 50.9469 57.7659 2
 -3 0 -1 469748 4137.34 4
 -3 0 -1 456099 4158.24 3
 -3 0 -2 0.16929 54.4823 3
 -3 0 -2 1.82752 67.8904 4
 -3 0 -3 22475 1045.83 3
 -3 0 -3 21263.7 998.946 4
 -3 0 -4 73.9942 90.5242 4
 -3 0 -5 77613.6 1541.05 2
 -3 0 -5 73302.7 2097.89 4
 -3 0 -6 -55.9184 150.734 4
 -3 0 -6 117.449 87.8375 2
 -3 0 -7 523.213 156.581 2
 -3 0 -7 413.144 246.032 4
 -3 0 -8 44.4899 155.672 4
 -3 0 -8 17.6075 94.8729 2
 3 0 9 195658 3494.24 2
 -3 0 -9 205756 4339.51 4
 -3 0 -9 205400 3139.83 2
 -3 0 -10 186.326 189.884 4
 -3 0 -10 -39.9263 132.922 2
 3 0 10 75.8958 125.297 2
 -3 0 -11 11030.4 804.805 2
 -3 0 -11 9736.07 1047.56 4
 3 0 11 11795.8 952.481 2
 -3 0 -12 161.361 167.043 2
 -3 0 -13 34906 1557.13 2
 -3 0 -14 211.249 168.184 2
 -3 0 -15 2006.36 428.124 2
 -3 0 -16 219.75 215.115 2
 -3 0 -17 22585 1447.07 2
 3 0 17 19597 1920.12 3
 3 0 18 743.562 509.05 3
 -3 0 -18 275.354 256.066 2
 -3 0 -19 5724.79 813.11 2
 3 0 19 6708.67 1207.92 3
 3 0 20 -288.578 314.655 3
 -3 0 -20 -81.739 200.822 2
 3 0 21 15146 1901.05 3
 -3 0 -21 11077.6 1165.14 2
 -3 0 -22 -84.1827 246.319 2
 3 0 22 388.162 562.37 3
 3 0 23 5952.52 1305.08 3
 3 0 24 -383.057 406.943 3
 3 0 25 107.442 420.13 3
 3 0 26 -1135.64 710.301 3
 3 -1 -29 162.89 325.236 2
 3 1 -29 3.74409 416.74 2
 3 1 -28 1340.64 616.569 2
 3 -1 -28 892.606 542.689 2
 3 -1 -27 722.546 459.284 2
 3 1 -27 196.835 328.244 2
 3 -1 -26 2644.96 779.951 2
 3 1 -26 -123.654 378.562 2
 3 -1 -25 2575.83 732.463 2
 3 1 -25 3485.82 842.173 2
 3 -1 -24 822.612 428.208 2
 3 1 -24 96.9548 282.645 2
 3 1 -23 12435.6 1463.8 2
 3 -1 -23 10994.3 1372.16 2
 3 -1 -22 173.618 396.47 2
 3 1 -22 89.03 311.571 2
 3 1 -21 627.576 425.162 2
 3 -1 -21 964.178 482.127 2
 3 1 -20 3204.23 706.431 2
 3 -1 -20 4042.11 811.242 2
 3 -1 -19 2492.02 630.915 2
 3 1 -19 3313.6 705.044 2
 3 -1 -18 234.231 232.291 2
 3 1 -18 776.35 414.16 2
 3 1 -17 14450.3 1342.59 2
 3 -1 -17 14029.2 1327.95 2
 3 -1 -16 12286.3 1204.03 2
 3 1 -16 13870.8 1275.27 2
 3 1 -15 136278 3812.84 2
 3 -1 -15 128130 3713.15 2
 3 1 -14 6630.11 834.265 2
 3 -1 -14 4760.55 729.315 2
 3 1 -13 10170.8 993.035 2
 3 -1 -13 11367.2 1040.27 2
 3 1 -12 23425.4 1443.44 2
 3 -1 -12 22021.5 1386.88 2
 3 1 -11 7043.89 769.446 2
 3 -1 -11 7763.74 800.964 2
 3 -1 -10 28034 1443.46 2
 3 1 -10 27320.2 1431.98 2
 3 1 -9 50244.3 1867.27 2
 3 -1 -9 48358.1 1824.23 2
 3 1 -8 10074.3 809.615 2
 3 -1 -8 9314.54 759.647 2
 3 -1 -7 184917 3269.71 2
 3 1 -7 192546 3288.9 2
 3 -1 -6 11981.7 797.68 2
 3 1 -6 11947.7 782.715 2
 3 1 -5 2715.6 355.408 2
 3 -1 -5 2317.54 339.343 2
 3 1 -4 6540.75 501.474 2
 3 -1 -4 7313.15 564.636 2
 3 1 -3 2299.23 281.251 2
 3 -1 -3 1913.03 283.186 2
 3 -1 -2 8782.44 587.938 2
 3 1 -2 7658.67 463.082 2
 3 1 -1 89674.7 1385.19 2
 -3 1 0 3256.27 396.678 4
 -3 -1 0 2998.05 288.32 3
 -3 -1 0 3494.03 313.663 1
 -3 -1 0 3013.84 226.893 2
 3 1 0 2947.24 217.406 2
 -3 -1 -1 35676.9 959.571 4
 -3 -1 -1 34028.5 1053.44 3
 -3 1 -1 34519.1 1284.48 4
 3 1 1 35443.8 961.124 4
 -3 1 -2 1060.89 233.555 3
 3 1 2 897.691 172.293 4
 -3 1 -3 103065 2351.16 3
 -3 -1 -3 102637 1952.09 4
 3 1 3 99697.7 1981.09 4
 -3 1 -3 102829 2416.61 4
 -3 -1 -4 192256 2933.76 4
 -3 1 -4 193810 3364.24 3
 3 1 4 192483 3000.16 4
 -3 1 -4 187772 3457.36 4
 -3 1 -5 20852.1 1162.1 3
 -3 -1 -5 19683.1 530.534 2
 -3 -1 -5 19754.5 1021.5 4
 3 1 5 18358.9 1008.85 4
 -3 1 -5 21828.5 1239.27 4
 3 1 6 1855.78 349.517 4
 -3 -1 -6 1828.47 188.625 2
 -3 1 -6 1275 265.725 2
 3 1 6 1705.85 214.955 2
 -3 -1 -6 1548.08 316.487 4
 -3 1 -6 1567.38 360.897 4
 -3 1 -7 37079.3 1437.04 2
 3 1 7 34241 1058.88 2
 3 1 7 34496.2 1594.57 4
 -3 -1 -7 36769.4 963.37 2
 -3 1 -7 35163.9 1724.73 4
 -3 -1 -7 37768.3 1606.8 4
 -3 -1 -8 34877.9 1648.02 4
 -3 -1 -8 34387.6 1034.13 2
 -3 1 -8 36799 1467.11 2
 -3 1 -8 34203.7 1780.91 4
 3 1 8 33591.1 1172.96 2
 -3 -1 -9 7779.96 538.51 2
 -3 1 -9 8154.2 729.834 2
 -3 -1 -9 7274.96 796.347 4
 -3 1 -9 7709.94 876.217 4
 3 1 9 7642.18 602.236 2
 3 1 10 10037.5 747.938 2
 -3 1 -10 9010.24 790.071 2
 -3 -1 -10 8555.67 618.901 2
 -3 1 -10 9906.55 1048.42 4
 -3 1 -11 69739.6 2244.18 2
 -3 1 -11 71806.7 2899.2 4
 3 1 11 71847.4 2122.86 2
 -3 -1 -11 74585.8 1891.6 2
 -3 1 -12 1280.27 328.138 2
 -3 -1 -12 1579.47 307.259 2
 3 -1 12 1234.4 434.801 3
 3 1 12 1903.98 384.073 2
 -3 1 -12 1267.46 418.232 4
 -3 1 -13 2754.49 485.862 2
 -3 1 -13 2782.94 681.053 4
 -3 -1 -13 3581.56 480.775 2
 3 -1 13 2271.56 587.229 3
 3 -1 14 114.479 261.514 3
 -3 -1 -14 244.118 198.168 2
 -3 1 -14 589.995 271.641 2
 -3 1 -15 3912.58 594.192 2
 -3 -1 -15 4457.49 570.269 2
 3 -1 15 2979.06 707.594 3
 -3 -1 -16 373.507 238.237 2
 3 -1 16 6.81547 270.316 3
 -3 -1 -17 12717.1 1055.74 2
 -3 1 -17 12375.8 1145.86 2
 3 -1 17 13216.3 1596.23 3
 3 -1 18 12787.4 1592.24 3
 -3 1 -18 14289.8 1245.31 2
 -3 -1 -18 12154.9 1058.26 2
 3 -1 19 22857 2193.29 3
 -3 1 -19 21858.5 1586.92 2
 -3 -1 -19 22954.5 1509.71 2
 -3 1 -20 1720.61 534.186 2
 -3 -1 -20 1185.8 387.574 2
 3 -1 20 1737.14 654.962 3
 -3 -1 -21 6291.34 839.851 2
 3 -1 21 7780.55 1378.79 3
 -3 1 -21 5818.51 902.091 2
 -3 1 -22 1406.01 537.179 2
 3 1 22 846.403 608.069 3
 3 -1 22 357.963 387.199 3
 3 -1 23 3834.43 1085.97 3
 -3 1 -23 3756.43 717.98 2
 3 1 23 3522.95 1004.23 3
 3 -1 24 1075.06 653.271 3
 3 1 24 -376.993 691.141 3
 3 1 25 1819.95 818.083 3
 3 -1 25 928.797 518.053 3
 3 1 26 513.341 568.726 3
 3 -1 26 -1185.94 850.135 3
 3 2 -29 308.622 481.337 2
 3 -2 -28 -5.23955 273.028 2
 -3 -2 28 270.554 739.849 3
 3 2 -28 -48.8108 326.062 2
 3 -2 -27 1663.99 625.084 2
 3 2 -27 1186.87 506.874 2
 -3 -2 27 1542.75 694.695 3
 3 2 -26 283.147 342.634 2
 3 -2 -26 844.132 478.983 2
 3 -2 -25 2685.11 741.023 2
 3 2 -25 3678.43 891.246 2
 3 2 -24 7247.43 1171.79 2
 3 -2 -24 6598.34 1129.99 2
 3 -2 -23 2513.2 705.543 2
 3 2 -23 1489.35 601.184 2
 3 2 -22 2738.78 698.072 2
 3 -2 -22 5729.2 1006.85 2
 3 2 -21 51.2299 251.333 2
 3 -2 -21 244.428 343.243 2
 3 -2 -20 588.229 395.303 2
 3 2 -20 901.225 460.266 2
 3 -2 -19 21966.6 1728.07 2
 3 2 -19 22961.9 1808.97 2
 3 -2 -18 304.578 308.412 2
 3 2 -18 734.864 403.434 2
 3 2 -17 4676.5 791.872 2
 3 -2 -17 4605.68 767.605 2
 3 2 -16 57594.5 2626.24 2
 3 -2 -16 57561.1 2552.02 2
 3 2 -15 42156.8 2196.77 2
 3 -2 -15 41522.7 2124.66 2
 3 -2 -14 51982.4 2286.9 2
 3 2 -14 47945.7 2259.08 2
 3 2 -13 33934.7 1858.66 2
 3 -2 -13 35219.3 1825.36 2
 3 2 -12 39351.5 1931.27 2
 3 -2 -12 42525.8 1945.93 2
 3 2 -11 112335 3132.52 2
 3 -2 -11 111968 3055.27 2
 3 -2 -10 40338.4 1772.04 2
 3 2 -10 39165.3 1797.34 2
 3 2 -9 518.165 263.646 2
 3 -2 -9 32.8037 177.945 2
 3 -2 -8 184665 3546.06 2
 3 2 -8 179028 3537.48 2
 3 -2 -7 146472 3069.08 2
 3 2 -7 147189 3061.65 2
 3 -2 -6 36765.9 1490.81 2
 3 2 -6 39940.1 1508.8 2
 -3 2 5 46525.6 1299.79 1
 3 -2 -5 47240 1648.13 2
 3 2 -5 49953.8 1609.79 2
 3 2 -4 34011 1246.84 2
 -3 2 4 34007 1058.07 1
 3 -2 -4 33038.2 1350.96 2
 3 -2 -3 29889.1 1260.51 2
 3 -2 -3 31635.6 885.689 1
 3 2 -3 30422.6 1110.46 2
 3 2 -2 124990 2063.54 2
 3 2 -1 148460 1514.15 3
 -3 -2 1 146339 2208.34 2
 3 2 -1 143313 2009.72 2
 -3 -2 0 997174 5169.77 2
 3 2 0 999999 4786.22 3
 3 2 0 973485 4702.36 2
 -3 2 0 979189 7433.47 4
 -3 -2 0 963243 6693.49 1
 -3 2 -1 604769 5984.95 4
 -3 -2 -1 610361 5335.38 1
 -3 -2 -1 622693 3557.56 2
 3 2 2 567569 3470.08 4
 -3 -2 -2 563903 5261.34 1
 -3 2 -2 565257 5975.92 4
 -3 -2 -2 577758 3340.69 4
 3 2 3 49622.9 1213.33 4
 -3 2 -3 49885 1850.71 4
 -3 -2 -3 48136.4 1146.63 4
 -3 -2 -4 65093.5 1508.98 4
 -3 2 -4 66928.4 2073.58 3
 -3 2 -4 63046.7 2161.9 4
 3 2 4 63421.2 1558.7 4
 -3 -2 -5 107699 2201.89 4
 -3 2 -5 111416 3004.56 4
 3 2 5 105983 2245.45 4
 -3 2 -5 111612 2764.96 3
 -3 2 -6 18562.9 1263.11 4
 -3 -2 -6 17582.2 521.231 2
 3 2 6 16738.4 517.511 2
 3 2 6 18959.8 1043.52 4
 -3 2 -7 102752 3088.74 4
 -3 2 -7 98585 2703.52 2
 3 2 7 99329.9 2592.04 4
 3 2 7 95276.1 1477.51 2
 -3 -2 -7 100483 1442.29 2
 -3 -2 -8 27922.5 847.012 2
 3 2 8 28580.3 1504.56 4
 3 2 8 27250.9 904.393 2
 -3 2 -8 28751.9 1707.04 4
 -3 2 -8 25771.6 1408.68 2
 -3 -2 -9 64598.2 1426.31 2
 3 2 9 64375 1532.11 2
 -3 2 -9 63476.4 2245.39 2
 -3 2 -9 64602.2 2650.49 4
 -3 2 -10 848.882 378.048 4
 -3 2 -10 509.007 259.412 2
 -3 -2 -10 1067.71 209.588 2
 3 2 10 1304.16 253.013 2
 -3 2 -11 75457.7 2564.79 2
 3 2 11 74819.1 1980.48 2
 -3 2 -11 80113.1 3160.29 4
 -3 -2 -11 79304.9 1875.06 2
 -3 -2 -12 35433.7 1352.37 2
 3 -2 12 37741.5 2206.62 3
 -3 2 -12 36936.8 1856.42 2
 -3 2 -12 36169.1 2215.07 4
 3 2 12 34335.1 1445.62 2
 3 2 13 3223.84 476.136 2
 3 -2 13 3196.23 705.081 3
 -3 -2 -13 2524.45 393.627 2
 -3 2 -13 2826.43 542.567 2
 -3 2 -13 2803.12 651.898 4
 -3 -2 -14 -29.5943 143.03 2
 -3 2 -14 100.786 203.076 2
 3 -2 14 71.815 256.96 3
 -3 2 -14 -101.665 339.356 4
 -3 -2 -15 8580.38 768.715 2
 -3 2 -15 7266.87 1124.13 4
 -3 2 -15 9591.94 1041.69 2
 3 -2 15 10504 1325.8 3
 -3 2 -16 20657.3 1512.37 2
 3 -2 16 16940.3 1703.26 3
 -3 -2 -16 17276.4 1148.91 2
 -3 2 -17 3047.81 619.706 2
 3 -2 17 2123.21 584.809 3
 -3 -2 -17 2677.24 486.499 2
 -3 2 -18 -128.585 277.303 2
 3 -2 18 -146.029 378.706 3
 -3 -2 -18 -73.9607 161.951 2
 3 -2 19 450.505 272.34 3
 -3 2 -19 927.312 346.415 2
 3 -2 20 6493.07 1210.05 3
 -3 2 -20 7006.02 1017.52 2
 -3 -2 -20 7037.04 872.531 2
 3 -2 21 11959.2 1688.8 3
 -3 2 -21 12149.5 1339.17 2
 -3 2 -22 570.218 414.642 2
 3 -2 22 257.556 413.969 3
 -3 2 -23 1316.6 491.191 2
 3 -2 23 698.263 429.168 3
 -3 2 -24 3554.07 770.45 2
 3 -2 24 3725.87 1024.54 3
 3 2 25 1900.58 854.018 3
 3 -2 25 1796.64 727.772 3
 3 -2 26 3000.32 1024.46 3
 3 2 26 5173.1 1358.36 3
 3 -2 27 -121.391 482.811 3
 3 3 -28 522.21 550.258 2
 3 3 -27 2261.96 729.09 2
 3 -3 -27 2710.78 808.397 2
 3 3 -26 1163.5 587.222 2
 -3 -3 26 1698.99 638.372 3
 3 -3 -26 128.968 354.947 2
 3 3 -25 965.452 561.114 2
 3 -3 -25 290.706 395.515 2
 -3 -3 25 608.215 524.478 3
 3 -3 -24 6466.04 1117.51 2
 3 3 -24 5396.43 1038.14 2
 -3 -3 24 5730.77 1151.84 3
 -3 -3 23 1044.47 562.228 3
 3 3 -23 1996.3 707.91 2
 3 -3 -23 995.987 462.654 2
 3 -3 -22 757.069 431.134 2
 3 3 -22 500.179 457.105 2
 -3 -3 22 403.048 428.321 3
 3 3 -21 3045.67 785.899 2
 3 -3 -21 1367.7 482.707 2
 3 3 -20 893.378 450.719 2
 3 -3 -20 791.773 410.007 2
 3 3 -19 2939.3 727.483 2
 3 -3 -19 3188.43 723.622 2
 3 3 -18 1846.97 588.861 2
 3 -3 -18 2011.54 570.881 2
 3 -3 -17 8561.14 1044.53 2
 3 3 -17 8578.52 1079.95 2
 3 -3 -16 104.521 247.057 2
 3 3 -16 348.361 404.107 2
 3 3 -15 370.716 347.878 2
 3 -3 -15 -153.115 294.427 2
 3 -3 -14 310.022 257.155 2
 3 3 -14 848.595 277.905 2
 3 -3 -13 29522.3 1729.52 2
 3 3 -13 29236.3 1778.5 2
 3 3 -12 16089.4 1302.09 2
 3 -3 -12 14907.7 1201.56 2
 3 3 -11 63201.1 2469.16 2
 3 -3 -11 62042.4 2382.78 2
 3 -3 -10 6908.35 793.406 2
 3 3 -10 6325.94 777.668 2
 3 -3 -9 43630.8 1912.41 2
 3 3 -9 45743 1980.4 2
 3 -3 -8 233898 4322.69 2
 3 3 -8 242274 4399.09 2
 3 3 -7 266.273 230.854 2
 -3 -3 7 312.414 223.089 4
 3 -3 -7 35.7165 153.845 2
 -3 3 7 230.137 123.388 1
 -3 3 6 11154 806.024 1
 -3 -3 6 11164.2 501.077 3
 3 -3 -6 10820.5 907.664 2
 3 3 -6 9778.83 827.679 2
 -3 -3 6 11538.6 863.039 4
 3 -3 -5 74845.3 2302.84 2
 -3 3 5 75330.2 2042.73 1
 3 3 -5 77549.4 2207.17 2
 -3 -3 5 76078.9 2011.87 4
 3 -3 -4 22870.3 995.366 1
 3 3 -4 24630.2 1185.35 2
 -3 -3 4 24183.2 1022.3 4
 3 3 -3 841.593 255.809 2
 -3 -3 3 752.779 178.018 4
 -3 -3 3 939.104 269.724 2
 3 -3 -3 669.67 204.265 1
 -3 -3 2 92524.7 2270.04 2
 3 3 -2 91289.2 2053.93 2
 -3 -3 2 91747.7 1465.87 4
 3 3 -1 6853.25 534.92 2
 -3 -3 1 6547.67 570.686 2
 3 3 0 581150 4578.16 2
 -3 -3 0 562592 6065.31 1
 -3 3 0 585698 6271.22 4
 -3 3 -1 6261.33 672.226 4
 -3 -3 -1 6388.68 642.066 1
 3 3 1 6882.81 467.341 2
 3 3 2 409753 3384.5 2
 -3 -3 -2 409536 5128.33 1
 -3 3 -2 411830 5527.14 4
 -3 3 -3 181843 3824.69 4
 3 3 3 180047 2019.87 4
 -3 -3 -3 189467 3551.25 1
 -3 3 -4 38276.6 1643.52 3
 3 3 4 37742.1 838.76 2
 3 3 4 38308.2 1098.76 4
 -3 3 -4 36822.9 1769.86 4
 3 3 5 61249.2 1602.33 4
 3 3 5 62430.7 1004.74 2
 -3 3 -5 59378.7 2325.27 4
 3 3 6 47.0842 44.0882 2
 3 3 6 15.261 87.4435 4
 -3 3 -7 45354.2 2042.49 2
 3 3 7 44437.2 1671.01 4
 3 3 7 43201.1 964.736 2
 -3 3 -7 47109.1 2209.09 4
 3 3 8 55322.4 1208.65 2
 -3 3 -8 55441.9 2291.46 2
 -3 3 -8 59406 2566.29 4
 3 3 8 57865.8 2056.66 4
 -3 -3 -8 59838.1 1354.15 2
 -3 3 -9 18610.8 1505.11 4
 -3 -3 -9 20396.4 843.346 2
 -3 3 -9 19543.9 1386.55 2
 3 3 9 20109.2 798.576 2
 -3 -3 -10 20986 916.855 2
 3 3 10 19957.2 875.776 2
 -3 3 -10 20866.6 1449.27 2
 -3 3 -10 20525.3 1606.21 4
 -3 3 -11 526.489 403.937 4
 -3 3 -11 103.075 202.451 2
 3 3 11 122.567 92.0564 2
 -3 -3 -11 126.567 136.665 2
 3 3 12 23335 1122.78 2
 -3 -3 -12 24568.7 1127.31 2
 -3 3 -12 25650.7 1666.99 2
 -3 3 -12 27198.8 1965.28 4
 3 -3 12 26078.3 1847.02 3
 -3 3 -13 3990.53 697.673 2
 -3 3 -13 2548.22 646.718 4
 -3 -3 -13 3657.23 457.572 2
 3 3 13 2454.31 386.514 2
 3 -3 13 3060.39 712.08 3
 -3 3 -14 5639.91 817.946 2
 3 -3 14 6292.21 949.363 3
 -3 -3 -14 4723.54 552.123 2
 -3 3 -15 31675.5 2345.71 4
 3 -3 15 28437.6 2126.83 3
 -3 3 -15 30828.5 1925.47 2
 -3 -3 -15 28080.2 1402.5 2
 -3 3 -16 178.407 314.96 4
 -3 -3 -16 683.459 268.86 2
 3 -3 16 548.496 390.164 3
 -3 3 -16 271.626 255.699 2
 -3 -3 -17 41.3154 139.002 2
 -3 3 -17 -227.461 347.604 2
 3 -3 18 10252.4 1463.07 3
 -3 3 -18 9873.75 1182.46 2
 -3 -3 -18 8531.48 872.792 2
 -3 3 -19 51.4236 340.225 2
 3 -3 19 229.003 291.498 3
 3 -3 20 5077.29 1079.28 3
 -3 3 -20 6464.23 1009.54 2
 -3 3 -21 678.656 453.768 2
 3 -3 21 322.214 476.206 3
 3 -3 22 17.0925 410.895 3
 -3 3 -22 -222.897 301.019 2
 3 -3 23 14535.6 1973.61 3
 -3 3 -23 12042.9 1410.47 2
 -3 3 -24 477.895 350.257 2
 3 -3 24 640.034 477.539 3
 -3 3 -25 275.469 333.97 2
 3 -3 25 51.3115 509.258 3
 3 -3 26 -122.393 335.674 3
 3 -3 27 -1121.34 771.886 3
 3 4 -27 208.936 401.113 2
 3 4 -26 -729.972 529.843 2
 3 4 -25 901.654 463.456 2
 3 -4 -25 222.367 274.231 2
 -3 -4 24 3525.93 888.473 3
 3 -4 -24 3617.89 894.119 2
 3 4 -24 5319 1068.84 2
 3 -4 -23 807.586 525.292 2
 3 4 -23 1003.16 439.238 2
 -3 -4 23 984.316 452.574 3
 -3 -4 22 1139.22 539.952 3
 3 4 -22 1448.35 572.412 2
 3 -4 -22 179.546 283.251 2
 3 -4 -21 8779.48 1212.86 2
 -3 -4 21 11016.7 1379.57 3
 3 4 -21 8978.78 1286.58 2
 -3 -4 20 3910.41 831.701 3
 3 4 -20 2681.09 721.422 2
 3 -4 -20 2056.58 611.132 2
 3 -4 -19 -23.4911 282.557 2
 -3 -4 19 -166.182 255.108 3
 3 4 -19 -48.5575 296.062 2
 3 -4 -18 1511.13 497.965 2
 3 4 -18 1283.19 495.068 2
 -3 -4 18 810.769 319.792 3
 3 -4 -17 5139.9 858.332 2
 3 4 -17 4819.53 871.592 2
 -3 -4 17 5303.98 826.809 3
 3 4 -16 54197.4 2748.97 2
 3 -4 -16 52728.3 2614.01 2
 3 -4 -15 -267.82 325.613 2
 3 4 -15 -132.697 257.647 2
 3 -4 -14 298.138 255.141 2
 -3 -4 14 309.151 257.04 3
 3 4 -14 -22.1424 261.375 2
 -3 -4 13 33742.6 1698.4 3
 3 4 -13 36296.9 2078.68 2
 3 -4 -13 35364.4 1990.25 2
 -3 -4 12 7190.67 740.665 3
 3 -4 -12 4689.31 724.67 2
 3 4 -12 7473.27 961.442 2
 3 -4 -11 53500.9 2362.96 2
 -3 -4 11 50179.7 1815.4 3
 3 4 -11 46514.6 2237.56 2
 3 -4 -10 90.6426 242.959 2
 -3 -4 10 -108.825 120.199 3
 3 4 -10 23.3303 262.291 2
 3 4 -9 97404 3056.66 2
 -3 -4 9 100745 2149.08 3
 3 -4 -9 92716.1 3039.58 2
 3 4 -8 5957.12 749.4 2
 3 -4 -8 5309.05 714.934 2
 -3 -4 8 5204.19 450.455 3
 -3 -4 7 42162.2 1830.29 4
 3 4 -7 43209.1 1928.24 2
 -3 4 7 37448 1760.68 1
 3 4 -6 47.3522 217.83 2
 -3 -4 6 941.151 245.294 4
 -3 4 6 865.355 243.323 1
 3 4 -5 19352.3 1220.37 2
 -3 -4 5 18590.9 1048.43 4
 3 -4 -5 19828 1095.22 1
 3 -4 -4 60452.1 1895.23 1
 3 4 -4 61971.2 2085.15 2
 -3 -4 4 56221.5 1657.41 4
 3 -4 -3 225828 3738.86 1
 -3 -4 3 227924 2962.06 4
 3 4 -3 223917 3861.22 2
 -3 -4 2 50550.7 1199.05 4
 3 4 -2 48015 1726.08 2
 -3 -4 1 22979.7 625.948 4
 -3 4 1 24658.1 1400.93 4
 3 4 -1 22110.1 1125.18 2
 3 4 0 30790.4 1278.09 2
 -3 4 0 28822.1 1522.81 4
 -3 -4 -1 19463.7 1277.87 1
 -3 4 -1 21259 1318.81 4
 3 4 1 19819.6 982.591 2
 -3 -4 -2 19236.9 1267.13 1
 -3 4 -2 18777.2 1288.1 4
 -3 -4 -3 17477.4 1216.31 1
 3 4 3 15409.8 517.674 4
 -3 4 -3 16683.5 1230.68 4
 -3 -4 -4 285318 4892.15 1
 3 4 4 283211 2769.83 4
 -3 4 -4 268457 5102.39 4
 -3 4 -5 88233.7 2979 4
 3 4 5 88673 1816.27 4
 3 4 5 85281.3 1662.41 2
 -3 4 -6 42980.3 2136.68 4
 3 4 6 43119.3 1113.4 2
 3 4 6 41410.2 1424.61 4
 -3 4 -7 188903 4639.7 4
 3 4 7 183011 2317.3 2
 3 4 7 181329 3281.88 4
 3 4 8 3842.75 513.146 4
 -3 4 -8 4154.32 733.031 4
 -3 4 -8 3412.8 636.161 2
 3 4 8 4194.73 355.012 2
 -3 4 -9 15968.9 1348.9 2
 -3 4 -9 17572.7 1502.9 4
 3 4 9 14541.4 708.549 2
 3 4 10 2010.35 282.073 2
 -3 4 -10 1678.55 463.782 2
 -3 4 -10 2158.89 582.409 4
 -3 4 -11 33024.1 2011.68 2
 3 4 11 32938.1 1201.75 2
 -3 4 -11 32236.7 2165.45 4
 -3 -4 -12 12775.4 861.367 2
 3 4 12 11380.3 762.151 2
 -3 4 -12 11971.1 1351.45 4
 -3 4 -12 11639.1 1227.69 2
 -3 4 -13 12253.4 1431.81 4
 3 -4 13 12429.8 1352.39 3
 -3 4 -13 11772.7 1295.24 2
 -3 -4 -13 13987.3 934.188 2
 3 4 13 11733 820.121 2
 -3 -4 -14 3253.96 482.77 2
 -3 4 -14 3496.46 846.482 4
 -3 4 -14 3428.54 712.773 2
 3 -4 14 4075.77 816.959 3
 -3 4 -15 29149.7 2308.49 4
 -3 4 -15 27537.5 1945.39 2
 3 -4 15 25471 2064.97 3
 -3 -4 -15 29242.6 1461.44 2
 -3 4 -16 546.854 378.704 2
 -3 -4 -16 184.975 209.677 2
 3 -4 16 -154.066 337.962 3
 -3 4 -16 9.91678 405.843 4
 -3 4 -17 11459.6 1544.91 4
 -3 4 -17 11274.7 1313.55 2
 3 -4 17 10179.4 1394.21 3
 -3 -4 -17 9446.08 906.74 2
 3 -4 18 -147.209 291.587 3
 -3 4 -18 -2.46238 406.552 2
 -3 4 -19 3077.68 736.479 2
 3 -4 19 2035.7 730.941 3
 -3 4 -20 4442.74 881.919 2
 3 -4 20 6448.21 1247.13 3
 3 -4 21 143.644 392.666 3
 -3 4 -21 72.9927 292.883 2
 3 -4 22 -353.1 420.119 3
 -3 4 -22 -105.963 295.012 2
 -3 4 -23 3.66445 267.534 2
 3 -4 23 -51.5485 481.632 3
 -3 4 -24 1551.85 609.831 2
 3 -4 24 342.892 407.085 3
 -3 4 -25 3006.04 782.051 2
 3 -4 25 1399.29 664.085 3
 3 -4 26 1658.19 736.861 3
 -3 4 -26 1406.88 653.052 2
 3 -4 27 1539.71 808.522 3
 3 5 -26 1248.75 595.974 2
 3 5 -25 1658.7 669.411 2
 3 5 -24 592.169 513.63 2
 3 -5 -24 399.311 402.008 2
 3 -5 -23 1850.31 636.152 2
 3 5 -23 955.959 533.083 2
 3 5 -22 792.254 507.593 2
 3 -5 -22 883.931 445.91 2
 -3 -5 21 11686.4 1413.76 3
 3 5 -21 11526.6 1484.93 2
 3 -5 -21 12873.6 1531.55 2
 -3 -5 20 11022.8 1319.53 3
 3 -5 -20 9733.26 1307.23 2
 3 5 -20 10252.8 1385.33 2
 -3 -5 19 4622.15 843.86 3
 3 -5 -19 4392.36 847.88 2
 3 5 -19 3672.58 825.368 2
 3 5 -18 833.477 441.854 2
 3 -5 -18 1315.25 480.138 2
 -3 -5 18 1629.87 526.008 3
 3 -5 -17 -178.156 279.162 2
 3 5 -17 791.676 517.558 2
 3 -5 -16 68.8032 226.244 2
 3 5 -16 -0.60319 313.938 2
 3 5 -15 554.386 374.988 2
 3 -5 -15 501.008 301.545 2
 3 5 -14 553.606 333.172 2
 -3 -5 14 1096.21 352.654 3
 3 -5 -14 1372.92 472.437 2
 -3 -5 13 6219.86 730.181 3
 3 5 -13 4322.18 760.897 2
 3 -5 -13 4509.27 768.722 2
 -3 -5 12 563.315 238.733 3
 3 5 -12 390.581 293.887 2
 3 -5 -12 5.47759 218.581 2
 -3 -5 11 66137.7 2033.38 3
 3 5 -11 66374.3 2840.59 2
 3 5 -10 688.974 237.545 2
 3 5 -9 6274.97 838.719 2
 3 5 -8 4312.77 674.023 2
 3 5 -7 2516.58 564.074 2
 3 -5 -6 13464.5 1015.37 1
 3 5 -6 11951.5 1091.04 2
 -3 -5 6 11790.2 953.993 4
 -3 -5 5 38638.5 1594.13 4
 3 5 -5 41611.8 1936.75 2
 3 -5 -5 40994.3 1785.31 1
 3 5 -4 16828.6 504.232 3
 3 -5 -4 17585.1 1178.78 1
 -3 -5 4 17241.5 973.534 4
 3 5 -4 17165.4 1230.43 2
 3 5 -3 13733.1 1063.71 2
 3 -5 -3 14222.4 1073.3 1
 -3 -5 3 12637 758.77 4
 -3 -5 2 297.931 116.753 4
 3 5 -2 365.596 210.737 2
 -3 -5 1 5410.51 354.122 4
 -3 5 1 4719.61 656.72 4
 3 5 -1 5287.32 628.788 2
 3 5 0 29910.8 1437.79 2
 -3 5 0 31932 1719.57 4
 -3 5 -1 35455.8 1833.64 4
 -3 -5 -1 35487.3 1903.16 1
 -3 5 -2 136.02 179.286 4
 -3 -5 -2 209.6 214.74 1
 -3 -5 -3 31359.2 1776.37 1
 -3 5 -3 30255.7 1769.78 4
 3 5 3 28494.5 700.564 4
 -3 -5 -4 431.663 255.242 1
 -3 5 -4 387.677 251.613 4
 3 5 4 172.027 84.1861 4
 3 5 5 12694.5 684.774 4
 -3 5 -5 12928.5 1200.07 4
 -3 -5 -5 11690.1 1113.23 1
 3 5 6 27404.6 1125.05 4
 3 5 6 28065.2 1114.95 2
 -3 5 -6 27604.3 1819.42 4
 3 5 7 31270.8 1323.86 4
 3 5 7 29483.2 1122.03 2
 -3 5 -7 30635.1 1960.09 4
 -3 5 -8 2543.53 573.921 4
 3 5 8 3638.3 500.423 4
 3 5 8 3815.09 403.106 2
 -3 5 -8 3905.29 726.645 2
 -3 5 -9 39392.8 2290.72 2
 -3 5 -9 44084.4 2493.86 4
 3 5 9 42781.6 1827.81 4
 3 5 9 45247.8 1402.08 2
 -3 5 -10 1910.27 607.65 4
 3 5 10 1830.17 289.322 2
 -3 5 -10 2325.2 563.482 2
 3 5 11 2157.32 322.208 2
 -3 5 -11 1712.4 484.764 4
 -3 5 -11 2038.92 572.173 2
 -3 5 -12 13226.4 1374.82 2
 -3 5 -12 12181.4 1399.92 4
 3 5 12 11834.8 781.485 2
 -3 5 -13 1064.37 465.746 4
 -3 5 -13 2356.72 638.508 2
 -3 5 -14 443.219 397.71 2
 -3 5 -14 5.74027 320.632 4
 -3 5 -15 36832.8 2382.09 2
 -3 5 -15 29932.3 2421.27 4
 -3 5 -16 1421.08 547.224 2
 -3 5 -16 1920.62 718.96 4
 -3 5 -17 4702.17 873.752 2
 -3 5 -17 5170.61 1066.49 4
 -3 5 -18 1601.06 529.374 2
 -3 5 -18 1091.96 644.359 4
 -3 5 -19 474.656 678.794 2
 -3 5 -20 5689.58 1017.01 2
 -3 5 -21 665.389 429.352 2
 3 -5 22 1870.37 751.572 3
 -3 5 -22 2009.55 703.208 2
 3 -5 23 5354.05 1236.26 3
 -3 5 -23 6930.87 1215.36 2
 -3 5 -24 1175.21 546.156 2
 -3 5 -25 3236.89 848.545 2
 -3 5 -26 3045.41 848.928 2
 3 6 -25 1375.67 670.799 2
 3 6 -24 2667.2 843.614 2
 3 6 -23 -9.50762 338.451 2
 3 -6 -23 -20.1391 297.615 2
 3 6 -22 -74.7552 420.587 2
 3 -6 -22 -165.38 363.825 2
 3 -6 -21 122.466 277.903 2
 3 6 -21 651.21 505.796 2
 3 -6 -20 10565.9 1418.32 2
 3 6 -20 10474.9 1453.86 2
 3 -6 -19 183.893 276.439 2
 3 6 -19 379.618 294.389 2
 3 -6 -18 2592.46 756.48 2
 -3 -6 18 824.69 338.966 3
 3 6 -18 1656.52 681.248 2
 3 6 -17 9675.2 1311.88 2
 3 -6 -17 7091.73 1091.54 2
 3 6 -16 1230.91 487.262 2
 3 6 -15 5683.89 995.531 2
 3 6 -14 1308.21 521.042 2
 3 6 -13 1523.71 499.626 2
 3 6 -12 91425.4 3629.21 2
 3 6 -11 833.826 358.881 2
 3 6 -10 -2.10059 342.627 2
 3 6 -9 42935.8 2313.93 2
 3 6 -8 23251.8 1678.36 2
 3 6 -7 9667.09 1065.53 2
 3 -6 -7 8659.75 906.855 1
 -3 -6 6 4408.92 609.703 4
 3 -6 -6 5350.85 712.658 1
 3 6 -6 5247.19 802.317 2
 3 -6 -5 28617.5 1653.49 1
 3 6 -5 26315.8 786.735 3
 3 6 -5 28297.4 1743.84 2
 -3 -6 5 27509.7 1410.86 4
 3 6 -4 128482 3657.09 2
 3 -6 -4 128084 3531.15 1
 -3 -6 4 129177 2831.61 4
 -3 -6 3 49181.5 1607.51 4
 3 6 -3 51956.7 1529.37 4
 3 6 -3 53348 2301.38 2
 3 -6 -3 47706.5 2182.79 1
 -3 -6 2 1045.69 218.638 4
 3 6 -2 1051.6 199.73 4
 -3 6 2 1598.28 445.975 4
 3 6 -2 513.318 213.34 2
 3 6 -1 143.457 70.1921 4
 3 6 -1 -203.482 217.416 2
 -3 6 1 420.294 292.594 4
 -3 6 0 1684.87 414.055 4
 3 6 0 1988.41 204.655 4
 3 6 0 1326.25 361.704 2
 -3 6 -1 9795.97 1032.3 4
 -3 -6 -1 8621.86 1030.29 1
 -3 -6 -2 -50.3567 270.508 1
 -3 6 -2 71.1217 190.598 4
 3 6 3 76.0609 59.0573 4
 -3 -6 -3 236.512 279.658 1
 -3 -6 -4 55428.3 2559.75 1
 -3 6 -4 57088.3 2628.63 4
 -3 -6 -5 57949.9 2616.53 1
 -3 6 -5 53639.1 2594.33 4
 -3 -6 -6 11142.5 1190.35 1
 -3 6 -6 14020.3 1360.73 4
 3 6 6 11724.8 859.955 2
 3 6 6 11919 750.506 4
 -3 6 -7 14522.6 1401.36 4
 3 6 7 12028 831.462 4
 3 6 7 13890.4 904.471 2
 -3 6 -8 51373.2 2712.29 4
 3 6 8 47582.6 1785.35 4
 -3 6 -8 46490.6 2632.55 2
 3 6 8 48539.9 1640.2 2
 -3 6 -9 3632.79 776.707 2
 -3 6 -9 4544.34 823.929 4
 3 6 9 4471.48 498.32 2
 3 6 9 4552.5 600.472 4
 -3 6 -10 10175.1 1305.17 4
 3 6 10 8372.86 678.264 2
 -3 6 -10 8269.01 1159.06 2
 -3 6 -11 10276.9 1297.49 2
 -3 6 -11 10549.5 1343.26 4
 -3 6 -12 4119.43 903.947 4
 -3 6 -12 5288.67 1029.55 2
 -3 6 -13 44545.4 2839.79 4
 -3 6 -13 43552.5 2717.82 2
 -3 6 -14 2658.76 737.032 2
 -3 6 -14 3171.59 828.153 4
 -3 6 -15 1603 655.915 2
 -3 6 -15 1640.11 632.113 4
 -3 6 -16 16060.1 1851.07 4
 -3 6 -16 18421.3 1855.38 2
 -3 6 -17 -365.235 462.502 2
 -3 6 -17 -59.6199 325.386 4
 -3 6 -18 233.18 393.777 2
 -3 6 -18 1326.08 544.157 4
 -3 6 -19 1453.35 552.97 2
 -3 6 -20 193.871 343.846 2
 -3 6 -21 3127.34 832.555 2
 -3 6 -22 5588.48 1116.36 2
 -3 6 -23 1406.63 642.856 2
 -3 6 -24 5380.56 1119.74 2
 -3 6 -25 -30.3376 479.638 2
 -3 6 -26 186.435 380.269 2
 3 7 -24 1733.91 729.194 2
 3 7 -23 -504.627 500.568 2
 3 7 -22 7794.16 1359.02 2
 3 7 -21 -415.364 424.135 2
 3 7 -20 1049.93 585.08 2
 3 7 -19 151.195 368.711 2
 3 7 -18 6849.09 1153.53 2
 3 7 -17 8263.07 1301.57 2
 3 7 -16 3669.12 835.373 2
 3 7 -15 203.092 304.345 2
 3 7 -14 660.711 365.364 2
 3 7 -13 234.591 325.566 2
 3 7 -12 -509.28 443.302 2
 3 7 -11 15857 1586.63 2
 3 7 -10 43830.9 2562.09 2
 3 7 -9 11151.8 1301.4 2
 3 7 -8 11545 1282.21 2
 3 -7 -8 10388.5 1108.67 1
 3 7 -7 806.643 438.303 2
 3 -7 -7 -78.765 202.679 1
 3 7 -6 431.666 232.775 2
 3 -7 -6 186.18 257.364 1
 3 7 -6 367.996 118.607 3
 3 -7 -5 15514.7 1336.59 1
 3 7 -5 16775.7 1472.57 2
 3 7 -5 17070.2 746.589 3
 -3 -7 5 16115.7 1141.61 4
 -3 -7 4 24848.7 1316.36 4
 3 -7 -4 23705.3 1665.01 1
 3 7 -4 24716.4 1751.19 2
 3 7 -4 23671.1 1194.5 4
 3 7 -3 24659 1124.79 4
 -3 7 3 24483.6 1684.6 4
 3 -7 -3 21010.1 1593.91 1
 3 7 -3 23892.3 1689.84 2
 -3 -7 3 22310.8 1156.07 4
 3 7 -2 100499 3362.91 2
 3 7 -2 96501.7 2033.89 4
 -3 7 2 99686.4 3385.45 4
 3 7 -1 20825.7 852.528 4
 3 7 -1 20701.5 1513.64 2
 -3 7 1 21389 1582.38 4
 3 7 0 5142.06 734.674 2
 -3 7 0 5349.39 789.772 4
 3 7 0 4844.28 375.328 4
 -3 -7 -1 386.888 324.069 1
 3 7 1 627.731 125.7 4
 -3 7 -1 477.199 236.306 4
 -3 7 -2 3112.91 662.336 4
 -3 -7 -2 2459.58 606.739 1
 3 7 2 2780.92 257.099 4
 -3 7 -3 2874.92 635.462 4
 3 7 3 2436.16 257.627 4
 -3 -7 -3 2351.5 584.646 1
 -3 7 -4 57562.9 2755.4 4
 -3 -7 -4 60096.1 2886.53 1
 3 7 4 57137.9 1370.43 4
 -3 -7 -5 75456.1 3217.01 1
 -3 7 -5 76905.2 3237.67 4
 -3 -7 -6 49231.4 2592.09 1
 -3 7 -6 46995 2572.99 4
 -3 7 -7 883.38 377.399 4
 -3 7 -8 2632.99 668.745 4
 3 7 8 2599.41 421.821 4
 -3 7 -8 1930.25 533.919 2
 -3 7 -9 461.138 292.031 2
 -3 7 -9 841.697 412.479 4
 -3 7 -10 -27.0778 311.105 2
 -3 7 -10 1752.47 579.513 4
 -3 7 -11 1992.37 658.776 4
 -3 7 -11 1662.78 571.14 2
 -3 7 -12 61128.3 3348.17 4
 -3 7 -12 60893.7 3367.88 2
 -3 7 -13 90.4535 444.067 4
 -3 7 -13 139.172 385.618 2
 -3 7 -14 19424.9 1936.76 2
 -3 7 -14 17400.1 1899.82 4
 -3 7 -15 -20.3791 335.123 4
 -3 7 -15 315.292 471.749 2
 -3 7 -16 3709.51 882.234 2
 -3 7 -16 3478.5 934.894 4
 -3 7 -17 804.201 570.661 2
 -3 7 -17 1334.01 660.503 4
 -3 7 -18 4000.83 944.603 2
 -3 7 -18 3120.05 912.621 4
 -3 7 -19 1569.57 545.687 2
 -3 7 -19 2959.41 938.207 4
 -3 7 -20 3785.47 975.934 2
 -3 7 -21 222.463 485.631 2
 -3 7 -22 858.375 502.897 2
 -3 7 -23 370.786 400.645 2
 -3 7 -24 638.714 403.255 2
 3 8 -22 744.92 543.281 2
 3 8 -21 5430.69 1155.24 2
 3 8 -20 15163 1867.78 2
 3 8 -19 619.932 491.45 2
 3 8 -18 5425.93 1104.82 2
 3 8 -17 129.252 440.492 2
 3 8 -16 1291.08 566.696 2
 3 8 -15 5297.55 1031.22 2
 3 8 -14 4693.64 954.362 2
 3 8 -13 -44.7997 358.11 2
 3 8 -12 8263.48 1236.51 2
 3 8 -11 1321.03 624.468 2
 3 8 -10 8051.74 1173.37 2
 3 8 -9 1179.79 504.027 2
 3 8 -8 29993.5 2161.74 2
 3 -8 -8 27279.2 1914.95 1
 3 -8 -7 25764.4 1844.04 1
 3 8 -7 27841.1 2048.64 2
 3 8 -6 22595 1820.54 2
 3 8 -6 20579.1 890.297 3
 3 -8 -6 19662.6 1625.42 1
 3 8 -5 12566.9 988.792 4
 3 8 -5 11578.8 1298.96 2
 3 -8 -5 10910.4 1208.11 1
 3 8 -5 10844 673.167 3
 3 -8 -4 93440.8 3572.65 1
 -3 8 4 90745.9 3438.12 4
 3 8 -4 85951.4 2415.87 4
 3 8 -4 91997.7 3586.51 2
 3 8 -3 13230.4 890.859 4
 3 -8 -3 11767.4 1299.26 1
 3 8 -3 10590 1210.81 2
 -3 8 3 11868.2 1245.45 4
 -3 8 2 1769.68 471.149 4
 3 8 -2 1985.6 521.716 2
 3 8 -2 1872.54 315.487 4
 -3 8 1 4319.02 749.357 4
 3 8 -1 5020.22 816.012 2
 3 8 -1 4563.15 443.112 4
 -3 8 0 5704.26 876.64 4
 3 8 0 7701.05 999.62 2
 3 8 0 6580.81 489.943 4
 -3 8 -1 264.439 251.781 4
 3 8 1 129.059 87.0745 4
 -3 -8 -1 43.6024 296.917 1
 -3 -8 -2 3749.97 793.524 1
 3 8 2 3465.22 320.644 4
 -3 8 -2 3703.24 761.657 4
 -3 8 -3 28251.2 1990.51 4
 -3 -8 -3 28965.3 2142.44 1
 3 8 3 26744.1 907.527 4
 -3 -8 -4 15083.8 1549.8 1
 -3 8 -4 15679.8 1536.79 4
 3 8 4 14308.2 713.783 4
 3 8 5 1041.01 207.973 4
 -3 8 -5 1901.91 554.695 4
 -3 -8 -5 1103.86 447.338 1
 -3 -8 -6 23206.7 1904.45 1
 -3 8 -6 21520 1846.83 4
 -3 -8 -7 9911.65 1291.37 1
 -3 8 -7 10321.2 1304.84 4
 -3 8 -8 9152.69 1354.31 2
 -3 8 -8 11369.6 1399.54 4
 -3 8 -9 1399.02 523.133 4
 -3 8 -9 2350.38 742.559 2
 -3 8 -10 2706.3 758.432 4
 -3 8 -10 3627.06 866.423 2
 -3 8 -11 18123.8 1951.02 2
 -3 8 -11 19039.6 1886.2 4
 -3 8 -12 9931.62 1429.46 4
 -3 8 -12 8806.4 1371.79 2
 -3 8 -13 9492.38 1393.03 4
 -3 8 -13 6930.97 1232.78 2
 -3 8 -14 3750.6 937.473 4
 -3 8 -14 5087.63 1076.54 2
 -3 8 -15 1020.36 503.954 2
 -3 8 -15 491.196 534.345 4
 -3 8 -16 10776.6 1547.13 2
 -3 8 -16 10518.1 1593.63 4
 -3 8 -17 2843.93 939.969 2
 -3 8 -17 1374.67 605.507 4
 -3 8 -18 -431.615 385.827 2
 -3 8 -18 290.884 516.97 4
 -3 8 -19 1958.83 671.259 2
 -3 8 -19 1017.91 621.601 4
 -3 8 -20 93.8117 279.75 2
 -3 8 -21 336.024 439.589 2
 -3 8 -22 3297.16 945.965 2
 3 9 -21 -483.127 564.912 2
 3 9 -20 821.438 572.338 2
 3 9 -19 3296.46 951.052 2
 3 9 -18 7130.98 1291.29 2
 3 9 -17 13834.4 1756.38 2
 3 9 -16 1724.1 694.596 2
 3 9 -15 643.794 344.334 2
 3 9 -14 4371.04 1020.14 2
 3 9 -13 -13.5667 489.553 2
 3 9 -12 341.572 383.863 2
 3 9 -11 112.949 383.618 2
 3 9 -10 32527 2457.28 2
 3 9 -9 50210.7 2997.61 2
 3 -9 -8 1795.29 592.846 1
 3 9 -8 1291.72 547.266 2
 3 9 -7 105.701 357.74 2
 3 -9 -7 251.073 360.46 1
 -3 9 6 20390.6 1728.09 4
 3 -9 -6 20481.7 1768.6 1
 3 9 -6 22203.2 1952.05 2
 3 9 -5 7237.51 779.535 4
 -3 9 5 6204.21 960.015 4
 3 9 -5 7054.12 1091.3 2
 3 -9 -5 8291.97 1159.22 1
 3 9 -4 391.115 219.829 4
 -3 9 4 140.952 209.773 4
 3 -9 -4 487.323 284.709 1
 3 9 -4 742.004 378.648 2
 -3 9 3 993.156 424.699 4
 3 9 -3 1414.82 545.54 2
 3 -9 -3 261.179 319.223 1
 3 9 -3 427.434 183.055 4
 -3 9 2 21143.7 1736.18 4
 3 9 -2 24653 1942.47 2
 3 9 -2 21109.5 1106.07 4
 -3 9 1 1372.41 458.662 4
 3 9 -1 869.248 397.891 2
 3 9 -1 1113.74 252.117 4
 3 9 0 1048.19 392.299 2
 -3 9 0 1619.04 532.977 4
 -3 -9 0 2143.92 692.066 1
 3 9 0 2584.37 334.656 4
 -3 -9 -1 3196.4 779.292 1
 3 9 1 3452.35 369.301 4
 -3 9 -1 3492.28 736.708 4
 -3 -9 -2 865.32 483.668 1
 3 9 2 813.019 198.664 4
 -3 9 -2 390.966 267.231 4
 -3 9 -3 1210.56 438.468 4
 3 9 3 1123.29 202.237 4
 -3 -9 -4 -68.1189 279.254 1
 -3 9 -4 190.145 296.36 4
 -3 -9 -5 2740.9 734.579 1
 -3 9 -5 2164.84 605.266 4
 -3 -9 -6 14373.7 1633.12 1
 -3 9 -6 10624.3 1339.49 4
 -3 -9 -7 9309.34 1319.99 1
 -3 9 -7 11221.9 1401.58 4
 -3 9 -8 1534.86 576.339 2
 -3 9 -8 884.377 495.412 4
 -3 9 -9 -679.008 662.917 2
 -3 9 -9 -581.74 473.676 4
 -3 9 -10 16993.8 1941.91 2
 -3 9 -10 17472.8 1857.35 4
 -3 9 -11 65.1216 365.681 2
 -3 9 -11 739.623 604.343 4
 -3 9 -12 861.534 536.842 4
 -3 9 -12 2234.18 898.421 2
 -3 9 -13 5691.81 1138.14 4
 -3 9 -13 5837.37 1205.79 2
 -3 9 -14 9992.41 1542.49 2
 -3 9 -14 7733.47 1343.15 4
 -3 9 -15 6837.77 1305.65 4
 -3 9 -15 5765.87 1218 2
 -3 9 -16 -298.446 560.749 4
 -3 9 -16 1813.73 795.49 2
 -3 9 -17 -238.012 486.401 2
 -3 9 -17 184.492 362.456 4
 -3 9 -18 751.118 552.703 4
 -3 9 -18 306.052 530.365 2
 -3 9 -19 -299.075 594.977 2
 -3 9 -19 893.096 531.214 4
 -3 9 -20 578.93 504.524 2
 -3 9 -21 2165.45 786.137 2
 3 10 -19 489.694 477.546 2
 3 10 -18 -154.909 388.385 2
 3 10 -17 2056.95 786.421 2
 3 10 -16 10434.1 1567.48 2
 3 10 -15 -189.671 451.949 2
 3 10 -14 1108.74 545.049 2
 3 10 -13 -131.243 446.695 2
 3 10 -12 741.221 523.174 2
 3 10 -11 2789.42 829.555 2
 3 10 -10 5770.85 1137.09 2
 3 -10 -9 17132.3 1738.84 1
 3 10 -9 18995.8 1978.02 2
 3 10 -8 11820 1557.03 2
 3 -10 -8 13100.7 1512.57 1
 3 -10 -7 938.177 450.366 1
 -3 10 7 483.726 280.174 4
 3 10 -7 228.99 366.253 2
 3 10 -6 -298.59 421.707 2
 -3 10 6 0.6444 344.14 4
 3 -10 -6 -151.926 386.751 1
 3 -10 -5 5873.08 1039.41 1
 3 10 -5 6697.2 1166.68 2
 3 10 -5 6397.36 755.198 4
 -3 10 5 5790.33 989.261 4
 -3 10 4 9780.9 1241.96 4
 3 -10 -4 8650.64 1298.79 1
 3 10 -4 8538.89 837.187 4
 3 10 -4 9817.69 1357.54 2
 -3 10 3 24415.1 1963.99 4
 3 -10 -3 18285.3 1866.03 1
 3 10 -3 22034 1970.32 2
 3 10 -2 1683.44 577.854 2
 -3 10 2 658.285 331.053 4
 3 -10 -2 1255.74 511.753 1
 -3 10 1 27310.5 2071.2 4
 3 10 -1 24547.7 2075.1 2
 -3 10 0 24011.7 1951.67 4
 3 10 0 21991.7 1913.57 2
 -3 -10 0 20782.8 2117.22 1
 -3 10 -1 245.976 341.242 4
 -3 -10 -1 -261.659 579.09 1
 3 10 1 162.004 367.572 2
 -3 -10 -2 1122.68 500.768 1
 -3 10 -2 543.755 395.063 4
 -3 10 -3 -78.2482 266.945 4
 -3 -10 -3 -365.565 435.206 1
 -3 -10 -4 5872.13 1100.03 1
 -3 10 -4 5979.41 1017.96 4
 -3 -10 -5 262.126 496.219 1
 -3 10 -5 29.1344 302.191 4
 -3 10 -6 4266.89 943.79 4
 -3 -10 -6 4008.04 921.03 1
 -3 -10 -7 24184 2214.77 1
 -3 10 -7 26418.4 2205.59 4
 -3 10 -8 4339.34 935.931 4
 -3 10 -8 1956.16 710.753 2
 -3 10 -9 1418.34 659.826 2
 -3 10 -9 2649.04 815.873 4
 -3 10 -10 5317.46 1113.58 2
 -3 10 -10 6658.34 1213.84 4
 -3 10 -11 -40.9344 271.004 4
 -3 10 -11 321.754 467.52 2
 -3 10 -12 23969.4 2485.52 2
 -3 10 -12 17444 1981.46 4
 -3 10 -13 2679.65 907.663 2
 -3 10 -13 1545.23 694.106 4
 -3 10 -14 -327.225 474.184 4
 -3 10 -14 432.904 472.734 2
 -3 10 -15 1574.78 642.545 4
 -3 10 -15 793.323 471.305 2
 -3 10 -16 1774.02 801.024 2
 -3 10 -16 1980 794.008 4
 -3 10 -17 -467.73 504.64 2
 -3 10 -17 192.587 435.049 4
 -3 10 -18 814.285 627.363 4
 -3 10 -18 520.322 681.02 2
 -3 10 -19 -240.293 480.687 2
 -3 10 -19 -1049.06 629.5 4
 3 11 -17 356.891 543.151 2
 3 11 -16 378.809 518.444 2
 3 11 -15 -633.259 576.732 2
 3 11 -14 6210.62 1257.92 2
 3 11 -13 796.929 600.057 2
 3 11 -12 1679.11 638.618 2
 3 11 -11 780.207 527.844 2
 3 11 -10 -56.1506 431.156 2
 3 11 -9 966.824 734.861 2
 3 -11 -9 556.439 444.79 1
 -3 11 9 32.9991 253.339 4
 -3 11 8 1203.48 512.506 4
 3 11 -8 1848.61 701.663 2
 3 -11 -8 825.674 432.004 1
 3 11 -7 848.239 481.35 2
 -3 11 7 312.183 228.93 4
 3 -11 -7 167.73 429.037 1
 3 -11 -6 44014.6 2930.21 1
 -3 11 6 49586.8 2905.9 4
 3 11 -6 48178.8 3188.66 2
 -3 11 5 10339.5 1330.7 4
 3 -11 -5 9103.03 1416.02 1
 3 11 -5 9491.28 1409.43 2
 3 -11 -4 8334.38 1326.71 1
 -3 11 4 10219.5 1332.39 4
 3 11 -4 10715 1478.08 2
 -3 11 3 832.269 468.967 4
 3 -11 -3 499.544 379.925 1
 3 11 -3 751.623 516.573 2
 -3 11 2 156.703 267.201 4
 3 11 -2 -48.8617 390.643 2
 -3 11 1 2507.29 685.092 4
 3 11 -1 3213.91 752.984 2
 -3 -11 1 1325.69 657.293 1
 -3 -11 0 5342.14 1172.79 1
 -3 11 0 5831.12 989.641 4
 3 11 0 6092.54 1102.95 2
 -3 -11 -1 3675.07 967.607 1
 3 11 1 1861.79 572.894 2
 -3 11 -1 2126.44 616.557 4
 3 11 2 18525.7 1846.32 2
 -3 -11 -2 20787.9 2223.23 1
 -3 11 -2 20796.3 1936.21 4
 -3 11 -3 -27.7574 271.657 4
 -3 -11 -3 305.066 349.919 1
 -3 -11 -4 900.401 519.479 1
 -3 11 -4 598.597 462.307 4
 -3 11 -5 1169.87 521.389 4
 -3 -11 -5 438.546 525.11 1
 -3 11 -6 730.391 417.551 4
 -3 -11 -6 1630.94 784.955 1
 -3 -11 -7 6819.76 1253.82 1
 -3 11 -7 4935.51 1110.01 2
 -3 11 -7 5587.02 1074.32 4
 -3 -11 -8 1844.24 734.17 1
 -3 11 -8 1038.25 684.922 2
 -3 11 -8 2519.61 713.99 4
 -3 11 -9 -253.259 404.501 4
 -3 11 -9 493.396 390.386 2
 -3 11 -10 10925.1 1561.61 4
 -3 11 -10 16125.9 2095.7 2
 -3 11 -11 3428.93 929.643 4
 -3 11 -11 3848.67 1081.01 2
 -3 11 -12 267.589 310.924 4
 -3 11 -12 -107.835 325.848 2
 -3 11 -13 1404.52 713.199 2
 -3 11 -13 1048.31 574.453 4
 -3 11 -14 2947.84 957.616 2
 -3 11 -14 1378.05 587.427 4
 -3 11 -15 2631.18 917.35 4
 -3 11 -15 1984.64 788.487 2
 -3 11 -16 404.178 515.468 2
 -3 11 -16 270.853 502.411 4
 -3 11 -17 2833.19 964.084 4
 -3 11 -18 900.119 628.609 4
 3 12 -15 2084.98 899.311 2
 3 12 -14 3788.17 1026.4 2
 3 12 -13 -887.915 699.981 2
 3 12 -12 2450.83 808.661 2
 3 12 -11 -2.04013 396.961 2
 3 12 -10 2725.23 888.29 2
 3 12 -9 182.966 490.856 2
 3 -12 -9 208.918 361.548 1
 3 -12 -8 3725.97 913.59 1
 3 12 -8 3120.52 877.433 2
 3 12 -7 7535.55 1359.68 2
 3 -12 -7 7155.4 1334.91 1
 3 -12 -6 9555.64 1469.55 1
 3 12 -6 7351.45 1336.84 2
 3 12 -5 10890.5 1619.35 2
 3 -12 -5 11532.2 1640.83 1
 -3 12 4 155.283 265.774 4
 3 12 -4 270.784 379.297 2
 3 -12 -4 344.845 426.892 1
 -3 12 3 -240.446 405.691 4
 3 -12 -3 -2.82182 432.968 1
 3 12 -3 -231.936 422.214 2
 -3 12 2 927.031 452.195 4
 -3 -12 2 93.4748 619.753 1
 3 12 -2 899.855 453.506 2
 3 -12 -2 1214.67 615.619 1
 3 12 -1 139.1 380.531 2
 -3 -12 1 -47.7674 560.688 1
 -3 12 1 -14.0675 318.43 4
 3 -12 -1 -670.126 587.299 1
 -3 12 0 4067.22 861.071 4
 3 12 0 2306.71 682.121 2
 -3 -12 0 2017.25 852.42 1
 -3 12 -1 1556.89 519.305 4
 3 12 1 1646.99 618.752 2
 -3 -12 -1 852.621 659.313 1
 3 12 2 2558.26 777.369 2
 -3 12 -2 2117.11 697.795 4
 -3 -12 -2 2017.26 780.687 1
 -3 12 -3 4283.13 913.826 4
 -3 -12 -3 3756.13 1017.39 1
 3 12 3 2151.72 662.085 2
 -3 -12 -4 1972.03 827.103 1
 3 12 4 1948.86 619.126 2
 -3 12 -4 1649.83 600.829 4
 -3 12 -5 410.329 379.011 4
 -3 -12 -5 556.273 474.959 1
 -3 -12 -6 2150.59 877.569 1
 -3 12 -6 269.819 304.654 4
 -3 12 -6 2427.31 920.43 2
 -3 -12 -7 645.203 537.695 1
 -3 12 -7 866.19 514.221 4
 -3 12 -7 627.572 551.715 2
 -3 12 -8 767.612 507.178 2
 -3 12 -8 -61.8566 350.593 4
 -3 -12 -8 105.775 530.496 1
 -3 12 -9 5495.59 1125.63 4
 -3 12 -9 3229.8 1004.28 2
 -3 12 -10 8458.67 1587.42 2
 -3 12 -10 6741.32 1252.35 4
 -3 12 -11 -42.1249 646.505 2
 -3 12 -11 -451.346 476.93 4
 -3 12 -12 5116.25 1318.97 2
 -3 12 -12 3435.01 949.759 4
 -3 12 -13 2577.46 874.528 2
 -3 12 -13 182.417 429.694 4
 -3 12 -14 1740.44 806.275 4
 -3 12 -15 2042.04 848.807 4
 -3 12 -16 82.1341 334.051 4
 -3 12 -17 -98.7946 412.998 4
 3 13 -12 -720.838 663.706 2
 3 13 -11 -505.706 447.283 2
 3 13 -10 1726.29 767.402 2
 3 13 -9 6493.04 1331.8 2
 3 -13 -9 5734.9 1216.86 1
 3 -13 -8 -487.869 442.351 1
 3 13 -8 1786.01 824.054 2
 3 13 -7 749.123 506.662 2
 3 -13 -7 1661.03 721.734 1
 3 -13 -6 4767.32 1126.01 1
 3 13 -6 5019.8 1143.89 2
 3 -13 -5 -764.933 619.981 1
 3 13 -5 416.82 408.073 2
 3 13 -4 51.9559 327.453 2
 3 -13 -4 342.948 602.393 1
 -3 -13 3 192.235 468.984 1
 3 13 -3 523.853 506.084 2
 3 -13 -3 -102.012 296.7 1
 3 13 -2 2473.74 841.188 2
 3 -13 -2 2329.75 859.497 1
 -3 -13 2 3165.87 1011.64 1
 3 -13 -1 -13.2195 564.063 1
 -3 -13 1 -911.607 775.36 1
 3 13 -1 105.444 278.617 2
 -3 -13 0 396.685 477.828 1
 3 13 0 -306.602 491.612 2
 3 -13 0 216.311 432.322 1
 -3 -13 -1 1025.71 625.953 1
 3 13 1 925.381 418.054 2
 -3 -13 -2 11491.6 1815.35 1
 3 13 2 12889.8 1732.13 2
 -3 -13 -3 1427.02 718.333 1
 3 13 3 826.341 416.152 2
 3 13 4 23.2445 314.999 2
 -3 -13 -4 -288.054 656.614 1
 -3 -13 -5 199.257 373.781 1
 -3 -13 -6 1551.42 700.791 1
 -3 13 -6 -521.994 674.293 2
 -3 -13 -7 172.049 566.117 1
 -3 13 -7 774.291 695.304 2
 -3 13 -8 293.782 590.964 2
 -3 13 -9 2987.01 915.487 4
 -3 13 -9 2092.65 850.786 2
 -3 13 -10 5711.99 1428.52 2
 -3 13 -10 4733.19 1102.84 4
 -3 13 -11 7058.94 1358.24 4
 -3 13 -12 863.163 603.856 4
 -3 13 -13 272.55 484.354 4
 -3 13 -14 591.834 619.511 4
 3 14 -9 664.078 614.962 2
 3 -14 -8 53.9007 370.533 1
 3 14 -8 914.305 653.125 2
 3 14 -7 2621.05 884.983 2
 3 -14 -7 2602.32 884.694 1
 3 14 -6 669.067 567.341 2
 3 -14 -6 -406.728 563.574 1
 3 -14 -5 7433.01 1457.62 1
 3 14 -5 7596.48 1490.15 2
 3 -14 -4 1107.41 692.585 1
 -3 -14 4 378.694 582.424 1
 3 14 -4 808.806 543.036 2
 -3 -14 3 -475.986 655.94 1
 3 14 -3 32.3669 319.077 2
 3 -14 -3 361.501 383.058 1
 3 -14 -2 -372.812 480.182 1
 -3 -14 2 106.654 514.515 1
 3 14 -2 682.418 489.144 2
 3 14 -1 -178.269 426.41 2
 3 -14 -1 -419.124 578.195 1
 -3 -14 1 -622.116 720.858 1
 3 -14 0 1373.3 761.892 1
 3 14 0 1315.13 607.312 2
 -3 -14 0 1449.89 805.955 1
 3 14 1 1867.92 675.607 2
 -3 -14 -1 3346.62 1045.47 1
 3 -14 1 2824.34 907.282 1
 -3 -14 -2 334.977 467.322 1
 3 14 2 -74.6867 326.449 2
 -3 -14 -3 6871.55 1493.58 1
 -3 -14 -4 2051.73 936.139 1
 -3 14 -4 -503.636 748.657 2
 -3 -14 -5 1009.95 806.674 1
 -3 14 -5 -764.909 853.352 2
 3 15 -5 746.388 594.034 2
 3 15 -4 908.68 641.391 2
 3 15 -3 256.467 384.497 2
 3 15 -2 1907.28 792.721 2
 3 15 -1 1813.48 818.251 2
 4 0 -29 332.941 462.678 2
 4 0 -28 4687.68 1043.81 2
 4 0 -27 883.677 609.818 2
 4 0 -26 1698.57 693.044 2
 4 0 -25 265.588 360.583 2
 4 0 -24 3222.8 772.77 2
 4 0 -23 -400.225 437.069 2
 4 0 -22 1562.72 559.571 2
 4 0 -21 103.672 271.759 2
 4 0 -20 32465 2208.37 2
 4 0 -19 -105.776 274.515 2
 4 0 -18 1113.47 440.027 2
 4 0 -17 65.353 239.519 2
 4 0 -16 985.198 346.93 2
 4 0 -15 106.403 215.498 2
 4 0 -14 76679.3 2825.28 2
 4 0 -13 -53.1164 187.847 2
 4 0 -12 7560.28 844.626 2
 4 0 -11 -125.501 166.656 2
 4 0 -10 19118.3 1229.44 2
 4 0 -9 77.3998 154.602 2
 4 0 -8 25024.5 1299.71 2
 4 0 -7 44.9307 121.527 2
 4 0 -6 6718.36 615.707 2
 4 0 -5 117.125 108.966 2
 4 0 -4 7774.82 595.476 2
 4 0 -3 -2.75387 78.145 2
 4 0 -2 560.929 162.405 2
 4 0 -1 81.7356 41.1071 1
 4 0 -1 194.39 88.7361 2
 -4 0 0 160521 2180.8 2
 -4 0 0 161759 2735.82 4
 4 0 0 155343 2231.24 2
 -4 0 -1 -10.3043 54.189 2
 -4 0 -1 -103.238 121.469 4
 -4 0 -2 51227.8 1631.24 4
 -4 0 -2 47602.4 1604.42 3
 -4 0 -3 73.3794 128.756 3
 -4 0 -3 130.408 163.688 4
 -4 0 -4 115.22 94.9326 3
 -4 0 -4 300.967 170.399 4
 4 0 5 121.107 183.203 4
 -4 0 -5 262.341 179.642 4
 4 0 6 137855 3339.65 4
 -4 0 -6 138974 3253.18 4
 -4 0 -6 136113 2264.49 2
 -4 0 -7 -149.702 158.241 4
 -4 0 -7 66.164 73.9867 2
 -4 0 -8 13215.3 1086.76 4
 -4 0 -8 12835 763.087 2
 -4 0 -9 -38.783 128.475 2
 -4 0 -9 -14.9099 192.22 4
 -4 0 -10 103969 3354.37 4
 -4 0 -10 107755 2382.07 2
 -4 0 -11 260.072 303.776 4
 -4 0 -11 78.4979 169.43 2
 -4 0 -12 39308 1562.78 2
 -4 0 -12 36734 2148 4
 -4 0 -13 32.5387 128.686 2
 -4 0 -13 302.597 396.646 4
 4 0 13 807.502 509.38 3
 4 0 14 148026 4808.57 3
 -4 0 -14 146552 3254.69 2
 4 0 15 268.447 376.025 3
 -4 0 -15 -182.055 145.595 2
 4 0 16 39153.7 2666.3 3
 -4 0 -16 35967.5 1736.95 2
 -4 0 -17 -32.296 169.839 2
 4 0 17 98.0812 478.779 3
 4 0 18 4220.1 975.558 3
 -4 0 -18 4213.94 644.729 2
 4 0 19 -57.0902 328.231 3
 -4 0 -19 357.329 252.064 2
 -4 0 -20 933.128 358.589 2
 4 0 20 543.931 395.31 3
 -4 0 -21 22.681 217.011 2
 4 0 21 698.392 585.704 3
 4 0 22 36067.2 3080.33 3
 4 0 23 205.926 499.369 3
 4 0 24 257.348 495.463 3
 4 0 25 -391.154 452.315 3
 4 0 26 862.229 587.138 3
 4 1 -29 1236.82 582.258 2
 4 -1 -29 811.431 519.488 2
 4 1 -28 -220.317 379.364 2
 4 -1 -28 1756.83 737.942 2
 4 1 -27 3287.1 881.691 2
 4 -1 -27 2613.05 762.912 2
 4 1 -26 2461.86 759.331 2
 4 -1 -26 1504.77 616.23 2
 4 1 -25 303.279 415.25 2
 4 -1 -25 -311.938 308.027 2
 4 1 -24 3893.58 900.864 2
 4 -1 -24 4966.16 993.396 2
 4 -1 -23 3390.72 845.828 2
 4 1 -23 1229.38 521.206 2
 4 -1 -22 2925.91 776.075 2
 4 1 -22 170.651 378.33 2
 4 -1 -21 2384.59 645.695 2
 4 1 -21 2940.78 712.578 2
 4 1 -20 2929.24 735.187 2
 4 -1 -20 3593.67 764.28 2
 4 -1 -19 16240.9 1533.33 2
 4 1 -19 13574.3 1398.04 2
 4 -1 -18 38644.7 2271.38 2
 4 1 -18 40504.6 2335.16 2
 4 1 -17 4737.77 823.998 2
 4 -1 -17 6328.68 925.567 2
 4 1 -16 9510.28 1073.27 2
 4 -1 -16 8756.11 1054.22 2
 4 1 -15 2999.1 605.109 2
 4 -1 -15 2020.75 478.643 2
 4 1 -14 4464.93 703.905 2
 4 -1 -14 6036.93 800.843 2
 4 1 -13 8219.25 919.14 2
 4 -1 -13 8472.31 949.741 2
 4 1 -12 48041.2 2105.58 2
 4 -1 -12 48270.9 2109.63 2
 4 -1 -11 5732.82 735.11 2
 4 1 -11 5724.95 726.829 2
 4 -1 -10 235885 4370.14 2
 4 1 -10 230455 4251.69 2
 4 -1 -9 71676.6 2326.65 2
 4 1 -9 70434.4 2267.65 2
 4 -1 -8 426.734 216.719 2
 4 1 -8 510.906 204.496 2
 4 1 -7 3822.53 498.377 2
 4 -1 -7 3467.15 465.147 2
 4 -1 -6 306.229 158.829 2
 4 1 -6 235.006 116.618 2
 4 1 -5 34601.2 1305.55 2
 4 -1 -5 32994.3 1363.19 2
 4 1 -4 7286.05 567.105 2
 4 -1 -4 8371.38 663.217 2
 4 -1 -3 135602 2572.53 2
 4 1 -3 138342 2282.07 2
 4 1 -2 150680 2224.99 2
 4 -1 -2 150528 2667.63 2
 4 1 -1 3449.96 308.846 2
 -4 -1 1 3590.1 323.154 2
 4 -1 -1 3273.7 397.613 2
 -4 -1 1 3543.77 332.395 1
 4 1 0 5031.64 430.117 1
 -4 -1 0 4734.22 419.969 3
 -4 -1 0 4297.08 316.2 2
 -4 1 0 3571.19 456.461 4
 4 1 0 4818.02 331.044 2
 -4 -1 0 5220.67 411.154 1
 -4 -1 -1 93966.2 1888.66 4
 4 1 1 97241.8 1939.98 1
 -4 -1 -1 95804.2 2020.37 3
 4 1 1 94576.2 2016.53 3
 -4 1 -1 94435.5 2354.43 4
 4 1 1 98902 1340.87 2
 -4 -1 -1 92714.9 1264.63 2
 4 1 2 52017.4 1482.49 4
 -4 1 -2 49162.5 1770.61 4
 -4 -1 -2 53585.6 1620.48 3
 -4 -1 -2 52351.3 1475.22 4
 -4 -1 -2 51135.3 818.67 2
 4 1 2 54054 1513.38 1
 -4 -1 -3 100766 2166.79 4
 -4 1 -3 103777 2587.69 3
 4 1 3 106048 2271.74 4
 -4 1 -3 102516 2637.14 4
 -4 1 -4 134462 3080.53 3
 -4 -1 -4 133015 2642.74 4
 4 1 4 133504 2734.02 4
 -4 1 -4 132714 3116.21 4
 -4 1 -5 49104.3 1987.83 4
 4 1 5 47937.7 1757.48 4
 -4 -1 -5 49431.3 851.552 2
 -4 -1 -5 46764 1681.11 4
 -4 -1 -6 128523 1534.27 2
 -4 -1 -6 124880 2883.99 4
 -4 1 -6 125509 3303.42 4
 4 1 6 122662 2971.02 4
 -4 1 -7 39082.5 1536.09 2
 -4 -1 -7 37520.9 1678.25 4
 -4 1 -7 34623.8 1789.21 4
 4 1 7 36924.6 1728.79 4
 -4 -1 -7 39601.9 951.431 2
 -4 1 -8 20914.9 1151.45 2
 -4 -1 -8 22508.9 1356 4
 -4 1 -8 22955.8 1517.98 4
 -4 -1 -8 23254.9 809.09 2
 -4 -1 -9 3850.85 361.036 2
 -4 -1 -9 2718.46 507.432 4
 -4 1 -9 3454.24 613.274 4
 -4 1 -9 3186.84 471.262 2
 -4 1 -10 146.886 192.036 2
 -4 -1 -10 116.361 91.4398 2
 -4 -1 -10 -38.0037 180.016 4
 -4 -1 -11 5434.94 771.276 4
 -4 1 -11 4144.66 744.644 4
 -4 -1 -11 5217.14 484.525 2
 -4 1 -11 5055.52 617.68 2
 -4 -1 -12 23876.5 1094.5 2
 -4 1 -12 22533.7 1323.63 2
 -4 1 -12 20392.5 1667.37 4
 -4 -1 -13 26002.4 1205.56 2
 4 -1 13 23825.4 1885.84 3
 4 1 13 22573.5 1330.73 2
 -4 1 -13 26732.2 1486.93 2
 -4 1 -13 23477 1836.41 4
 -4 -1 -14 318.93 168.05 2
 4 -1 14 38.9412 385.08 3
 -4 1 -14 621.396 335.275 4
 -4 1 -14 705.618 295.377 2
 -4 1 -15 29248.9 2173.92 4
 4 -1 15 34782.4 2430.49 3
 -4 -1 -15 32531.7 1483.33 2
 -4 1 -15 33216.4 1747.11 2
 -4 -1 -16 189.523 186.296 2
 4 -1 16 -249.934 356.001 3
 -4 1 -16 -75.3857 177.876 2
 4 -1 17 8219.4 1280.66 3
 -4 1 -17 7565.18 888.838 2
 -4 -1 -17 8177.21 822.519 2
 -4 -1 -18 5754.96 726.522 2
 4 -1 18 5352.53 1074.73 3
 -4 1 -18 5862.27 814.192 2
 4 1 18 4718.17 981.24 3
 -4 -1 -19 9279.6 945.281 2
 4 1 19 9599.59 1476.3 3
 -4 1 -19 7245.4 930.956 2
 4 -1 19 8134.14 1343.29 3
 -4 1 -20 13670.4 1282.21 2
 4 1 20 16515.1 2018.8 3
 4 -1 20 13842.7 1803.02 3
 4 1 21 1469.57 685.111 3
 -4 1 -21 1128.09 410.997 2
 4 -1 21 1396.59 737.01 3
 -4 1 -22 1221.73 415.204 2
 4 1 22 1328.94 647.501 3
 4 -1 22 380.267 426.504 3
 4 1 23 784.446 693.781 3
 4 -1 23 -375.124 533.861 3
 4 -1 24 5404.06 1278.07 3
 4 1 24 3747.35 1095.79 3
 4 1 25 432.26 640.928 3
 4 -1 25 355.362 610.036 3
 4 -1 26 -145 423.946 3
 4 -2 -28 1435.92 697.114 2
 4 2 -28 1619.23 687.549 2
 4 2 -27 -148.908 325.33 2
 4 -2 -27 376.658 366.432 2
 4 2 -26 318.892 464.648 2
 4 -2 -26 434.997 359.43 2
 4 2 -25 -988.954 545.179 2
 4 -2 -25 702.854 495.576 2
 4 2 -24 560.907 486.023 2
 4 -2 -24 1504.87 570.442 2
 4 2 -23 128.101 362.769 2
 4 -2 -23 404.841 410.234 2
 4 2 -22 3461.79 805.598 2
 4 -2 -22 5838.68 1039.59 2
 4 -2 -21 -5.76436 253.693 2
 4 2 -21 -325.951 385.111 2
 4 2 -20 673.707 414.082 2
 4 -2 -20 92.4649 344.75 2
 4 2 -19 14115.4 1434.14 2
 4 -2 -19 13592.8 1398.27 2
 4 -2 -18 194.783 407.469 2
 4 2 -18 26.5425 310.953 2
 4 2 -17 29039.1 1957.08 2
 4 -2 -17 27262.9 1869.06 2
 4 -2 -16 1472.71 486.079 2
 4 2 -16 1427.33 528.539 2
 4 2 -15 23124.7 1657.8 2
 4 -2 -15 22568 1627.14 2
 4 2 -14 55904 2476.39 2
 4 -2 -14 54145.3 2432.75 2
 4 2 -13 815.259 403.334 2
 4 -2 -13 722.427 349.542 2
 4 2 -12 17108.2 1290.79 2
 4 -2 -12 17056.6 1300.28 2
 4 2 -11 19207.5 1316.61 2
 4 -2 -11 20328.8 1359.09 2
 4 -2 -10 12587.6 1039 2
 4 2 -10 11210.6 988.164 2
 4 2 -9 12248.4 986.021 2
 4 -2 -9 13271.7 1041.16 2
 4 2 -8 13513.5 982.28 2
 4 -2 -8 13664.5 1028.25 2
 4 2 -7 217317 3759.98 2
 4 -2 -7 211016 3950.14 2
 4 2 -6 5581.5 599.521 2
 4 -2 -6 5220.16 625.434 2
 -4 2 6 5092.41 438.83 1
 4 2 -5 400763 4631.9 2
 -4 2 5 392300 3527.19 1
 4 -2 -5 393084 5128.49 2
 4 2 -4 3755.21 435.367 2
 4 -2 -4 3344.63 467.814 2
 4 2 -3 2359.85 323.378 2
 4 -2 -3 2003.19 359.578 2
 4 -2 -3 1432.03 170.173 1
 -4 -2 3 1769.08 312.376 2
 -4 -2 2 60216 1117.68 3
 -4 -2 2 61284.5 1595.7 2
 4 2 -2 61337.4 1475.11 2
 4 2 -1 232377 2609.55 2
 -4 -2 1 232089 2457.27 3
 -4 -2 1 233665 2862.78 2
 -4 -2 1 234751 3400.14 1
 4 2 0 117431 1665.25 2
 -4 2 0 120332 2859.92 4
 4 2 0 117993 1952.51 3
 -4 -2 0 117914 2394.77 1
 -4 -2 0 117412 1702.23 4
 -4 -2 0 118326 1823.13 2
 4 2 1 45977.3 1356.3 3
 -4 2 -1 47986.5 1852.28 4
 4 2 1 47331.7 1647.41 1
 -4 -2 -1 49186.8 1118.31 4
 -4 -2 -1 49139.6 1021.45 2
 -4 -2 -1 47948.4 1547.7 1
 4 2 1 47639.8 901.017 2
 4 2 2 229433 2696.6 4
 4 2 2 231450 3289.6 3
 -4 2 -2 230787 4172.58 4
 -4 -2 -2 231436 2614.4 4
 4 2 3 324720 3554.51 4
 4 2 3 335338 4279.04 3
 -4 -2 -3 327521 3400.67 4
 -4 2 -3 323229 5064.82 4
 -4 2 -4 12014.2 1026.4 4
 -4 2 -4 13279.3 998.337 3
 4 2 4 13239.4 783.008 4
 -4 -2 -4 12930.6 742.968 4
 4 2 5 30091 1294.64 4
 -4 2 -5 30807.5 1673.4 4
 -4 -2 -5 31613.9 1262.28 4
 -4 -2 -6 139231 2829.09 4
 4 2 6 144047 3021.86 4
 -4 2 -6 139004 3673.24 4
 4 2 7 317.004 247.976 4
 -4 -2 -7 55.6044 158.904 4
 -4 2 -7 402.058 300.101 4
 -4 -2 -7 210.81 54.7207 2
 -4 -2 -8 7864.57 778.503 4
 4 2 8 7505.42 440.878 2
 -4 2 -8 9019.8 860.508 2
 -4 -2 -8 8291.24 402.581 2
 -4 2 -8 8458 950.925 4
 4 2 9 85747.4 1702.31 2
 -4 2 -9 88719.2 3240.95 4
 -4 2 -9 87846.5 2723.68 2
 -4 -2 -9 89968.5 1527.75 2
 -4 2 -10 319.506 249.185 4
 -4 2 -10 470.152 259.114 2
 -4 -2 -10 320.74 128.622 2
 4 2 10 292.398 108.918 2
 4 2 11 22338.2 1042.48 2
 -4 2 -11 23590.6 1794.78 4
 -4 -2 -11 22506.3 936.828 2
 4 -2 11 24207.9 1789.99 3
 -4 2 -11 24026.3 1477.39 2
 4 2 12 35265.9 1427.63 2
 -4 2 -12 37947.5 2316.82 4
 4 -2 12 36564.4 2267.73 3
 -4 2 -12 42495 2019.87 2
 -4 -2 -12 39746.9 1317.99 2
 -4 -2 -13 1920.17 324.833 2
 -4 2 -13 1552.57 379.058 2
 4 -2 13 2225.91 674.826 3
 4 2 13 1292.57 309.441 2
 -4 2 -13 601.629 275.868 4
 -4 2 -14 71122 2696.99 2
 4 -2 14 69284.6 3320.22 3
 -4 2 -14 71372.8 3380.59 4
 -4 -2 -14 70397.7 2010.29 2
 -4 2 -15 505.959 316.11 2
 -4 -2 -15 -50.9467 168.2 2
 4 -2 15 257.286 277.099 3
 -4 2 -15 311.216 432.515 4
 -4 2 -16 8368.24 1258.76 4
 -4 -2 -16 5529.73 631.468 2
 4 -2 16 6364.36 1104.43 3
 -4 2 -16 6343.68 850.406 2
 -4 2 -17 16157.1 1371.2 2
 4 -2 17 13769.2 1617.9 3
 -4 -2 -17 15570 1093.3 2
 -4 -2 -18 1695.85 396.236 2
 -4 2 -18 1040.02 318.048 2
 4 -2 19 1559.95 626.193 3
 -4 2 -19 1784.6 501.689 2
 4 -2 20 1302.84 618.687 3
 -4 2 -20 -332.567 369.425 2
 4 -2 21 649.851 325.374 3
 -4 2 -21 533.85 463.204 2
 4 2 22 16470.5 2129.71 3
 4 -2 22 13766.5 1895.68 3
 -4 2 -22 13637.5 1417.67 2
 -4 2 -23 437.815 373.03 2
 4 -2 23 628.794 451.494 3
 4 2 23 862.496 588.091 3
 4 2 24 1542.58 715.112 3
 4 -2 24 682.748 540.62 3
 4 2 25 5604.93 1398.51 3
 4 -2 25 3443.81 1122.7 3
 4 -2 26 1958.44 948.293 3
 4 -3 -28 687.305 517.27 2
 4 3 -27 3027.71 880.212 2
 4 -3 -27 3330.02 878.914 2
 4 3 -26 662.625 352.194 2
 4 -3 -26 795.252 542.683 2
 4 3 -25 437.56 333.254 2
 -4 -3 25 365.787 414.068 3
 4 -3 -25 250.651 392.025 2
 4 3 -24 1859.91 718.999 2
 4 -3 -24 1383.18 524.408 2
 -4 -3 24 2318.94 781.739 3
 4 -3 -23 7769.77 1195.65 2
 4 3 -23 7521.66 1192.54 2
 4 3 -22 3332.91 817.996 2
 4 -3 -22 3974.92 889.359 2
 4 3 -21 11175.3 1393.93 2
 4 -3 -21 11454.9 1387.38 2
 4 3 -20 2290.8 659.93 2
 4 -3 -20 3111.24 741.304 2
 4 -3 -19 1340.33 491.491 2
 4 3 -19 1543.08 481.628 2
 4 -3 -18 1316.42 467.077 2
 4 3 -18 369.468 376.771 2
 4 -3 -17 3719.65 762.864 2
 4 3 -17 4448.46 815.392 2
 4 3 -16 61463.8 2854.49 2
 4 -3 -16 56624.5 2708.12 2
 4 -3 -15 1254.5 450.668 2
 4 3 -15 1973.85 571.902 2
 4 -3 -14 41606.6 2201.76 2
 4 3 -14 43213.1 2269.24 2
 4 3 -13 76291.5 2912.38 2
 4 -3 -13 71445.3 2808.68 2
 4 3 -12 9555.85 999.81 2
 4 -3 -12 9431.93 1006.08 2
 4 3 -11 2281.15 527.68 2
 4 -3 -11 1978.4 440.1 2
 4 3 -10 56462.6 2282.43 2
 4 -3 -10 57751.9 2364.91 2
 4 -3 -9 -83.6224 276.655 2
 -4 3 9 11.9344 92.0895 1
 4 3 -9 -105.946 222.294 2
 -4 3 8 139787 2967.19 1
 4 -3 -8 145327 3583.96 2
 -4 3 7 21832 1128.69 1
 4 3 -7 22218.3 1275.84 2
 4 -3 -7 21387 1345.19 2
 -4 3 6 37370.3 1433.15 1
 4 3 -6 37395.5 1602.72 2
 4 -3 -6 38671.9 1794.59 2
 4 3 -5 27699.6 1306.37 2
 4 -3 -5 27773.7 1504.18 2
 -4 -3 4 15387.6 1024.58 2
 4 3 -4 14905.6 920.744 2
 4 -3 -4 15478.8 770.871 1
 -4 -3 3 30.6802 96.8083 2
 4 3 -3 60.9519 158.282 2
 4 -3 -3 139.15 95.3302 1
 4 3 -2 57991.1 1611.29 2
 -4 -3 2 58733.8 1790.77 2
 4 3 -1 59228.2 1534.04 2
 4 3 -1 62207.4 1167.09 3
 -4 -3 1 62196.9 1730.21 2
 -4 3 0 152647 3519.83 4
 -4 -3 0 154215 2541.69 2
 4 3 0 154835 2167.06 3
 -4 -3 0 153898 3238.18 1
 4 3 0 156667 2274.33 2
 -4 -3 -1 9782.24 820.848 1
 -4 3 -1 8506.25 848.089 4
 4 3 1 9779.89 510.587 2
 4 3 2 357.995 94.6698 2
 -4 -3 -2 578.836 228.202 1
 -4 -3 -2 505.1 95.7186 4
 4 3 2 390.877 81.3918 4
 -4 3 -2 519.658 290.808 4
 4 3 3 52895.5 898.075 2
 4 3 3 53707.7 1214.26 4
 -4 3 -3 52541.5 2201.29 4
 -4 -3 -3 53996.2 1140.95 4
 -4 -3 -3 54354.5 1986.67 1
 -4 3 -4 6387.93 791.852 4
 4 3 4 6539.32 493.649 4
 -4 3 -5 99386.1 3158.18 4
 4 3 5 94729.7 2111.77 4
 -4 3 -6 158782 4106.81 4
 4 3 6 165387 3030.41 4
 4 3 7 52189.3 1859.54 4
 -4 3 -7 54051.3 2467.74 4
 -4 3 -8 18841.5 1361.89 2
 4 3 8 18752.5 584.393 2
 -4 3 -8 21733 1609.74 4
 4 3 8 19040.6 1224.57 4
 -4 3 -9 25269.7 1610.28 2
 4 3 9 22826.6 757.904 2
 -4 3 -9 27580.8 1870.12 4
 -4 -3 -10 15015.7 683.998 2
 4 3 10 13879.7 664.829 2
 -4 3 -10 15094.9 1417.33 4
 -4 3 -10 13635.3 1199.67 2
 -4 3 -11 1776.26 522.237 4
 4 3 11 1418.03 241.59 2
 -4 3 -11 1693.55 465.55 2
 4 -3 11 1442.79 453.555 3
 -4 -3 -11 1365.75 221.067 2
 4 3 12 514.505 145.682 2
 -4 3 -12 905.368 433.314 2
 -4 3 -12 1000.55 473.024 4
 4 -3 12 1010.78 423.115 3
 -4 -3 -12 811.402 189.356 2
 -4 3 -13 8384.69 1192.43 4
 4 -3 13 8324.17 1138.29 3
 -4 -3 -13 9050.52 667.893 2
 -4 3 -13 9800.22 1076.15 2
 4 3 13 8979.09 701.365 2
 4 -3 14 20587.2 1838.61 3
 -4 3 -14 19883 1551.08 2
 -4 -3 -14 21047.4 1077.23 2
 -4 3 -14 23119.9 1982.61 4
 -4 3 -15 75196.5 3675.86 4
 4 -3 15 80700.1 3741.97 3
 -4 3 -15 79252.3 3134.9 2
 -4 -3 -15 76364.4 2154 2
 -4 3 -16 3451.46 678.486 2
 4 -3 16 3071.13 769.257 3
 -4 3 -16 4909.35 1045.09 4
 -4 -3 -16 4256.35 536.408 2
 -4 3 -17 33291.3 2106.4 2
 -4 -3 -17 36730.1 1644.59 2
 -4 3 -17 35687.5 2684.24 4
 -4 3 -18 2667.37 647.986 2
 4 -3 18 3452.08 946.223 3
 -4 3 -19 4595.39 844.254 2
 4 -3 19 3366.63 853.55 3
 4 -3 20 10796.4 1599.72 3
 -4 3 -20 9363.68 1196.65 2
 -4 3 -21 3355.53 752.402 2
 4 -3 21 1284.22 625.254 3
 4 -3 22 971.529 556.943 3
 -4 3 -22 2447.42 676.012 2
 -4 3 -23 4186.26 856.876 2
 4 -3 23 4124.33 1062 3
 4 -3 24 -491.096 698.091 3
 -4 3 -24 345.379 428.833 2
 4 3 25 313.861 461.006 3
 4 -3 25 -757.654 487.105 3
 4 -3 26 1795.27 816.126 3
 4 -4 -27 -192.796 342.356 2
 4 4 -27 844.973 538.694 2
 4 4 -26 4291 1039.95 2
 4 -4 -26 5332.9 1079.37 2
 4 4 -25 1376.76 612.461 2
 4 -4 -25 2111.46 722.435 2
 4 4 -24 10023.1 1456.75 2
 4 -4 -24 10631.3 1479.19 2
 4 4 -23 -177.493 420.218 2
 4 -4 -23 -273.395 376.94 2
 4 4 -22 74.3727 335.646 2
 -4 -4 22 21.1311 240.678 3
 4 -4 -22 -597.462 533.926 2
 -4 -4 21 156.317 281.859 3
 4 4 -21 -404.915 429.941 2
 4 -4 -20 -30.0869 268.043 2
 -4 -4 20 104.507 232.141 3
 4 4 -20 546.58 349.179 2
 -4 -4 19 9325.32 1159.76 3
 4 4 -19 10443.7 1327.68 2
 4 -4 -19 9642.4 1256.57 2
 4 4 -18 19089.3 1731.99 2
 4 -4 -18 21113.7 1810.93 2
 -4 -4 18 23018.2 1734.7 3
 4 -4 -17 9337.44 1164.74 2
 4 4 -17 9771.6 1229.39 2
 4 -4 -16 41209.8 2414.46 2
 4 4 -16 39696 2372.59 2
 4 4 -15 23621.3 1796.11 2
 4 -4 -15 23201.5 1753.89 2
 -4 -4 14 7130.29 796.563 3
 4 4 -14 7063.28 990.948 2
 4 -4 -14 8711.43 1070.16 2
 -4 -4 13 9980.59 889.843 3
 4 4 -13 9844.35 1104.97 2
 4 -4 -13 9370.72 1070.26 2
 -4 -4 12 7336 711.349 3
 4 4 -12 6401.53 872.594 2
 4 -4 -12 6018.39 844.318 2
 4 4 -11 41744.7 2118.54 2
 -4 -4 11 41556.6 1554.61 3
 4 -4 -11 39836 2127.49 2
 -4 -4 10 2932.84 383.909 3
 4 -4 -10 3822.08 639.008 2
 4 4 -10 3940.07 649.552 2
 -4 -4 9 832.57 186.313 3
 4 -4 -9 1045.28 395.602 2
 4 4 -9 700.426 264.633 2
 4 4 -8 29004.4 1622.9 2
 -4 -4 8 28650.8 894.643 3
 4 -4 -8 27945.4 1711.51 2
 -4 -4 7 101587 2786.27 4
 4 4 -7 106836 3001.69 2
 -4 4 7 101510 2820.78 1
 4 4 -6 4320.49 575.996 2
 -4 -4 6 5035.77 581.411 4
 4 -4 -5 79468 2080.69 1
 4 4 -5 77518.8 2401.83 2
 -4 -4 5 77343.2 2080.64 4
 4 -4 -4 2187.69 358.2 1
 4 4 -4 1703.45 321.841 2
 -4 -4 4 2030.43 308.53 4
 -4 -4 3 33802.3 1087.13 4
 4 -4 -3 32401.9 1380.65 1
 4 4 -3 34901.9 1473.79 2
 -4 -4 3 34992.6 1647.97 2
 -4 -4 2 49136.3 1858.64 2
 -4 -4 2 51264.2 1130.74 4
 4 4 -2 50875.6 1704.2 2
 4 4 -1 39207.5 1439.47 2
 -4 4 1 37721.4 1854.89 4
 -4 4 0 47431.8 2102.03 4
 -4 -4 0 44969.5 1987.44 1
 4 4 0 44794.6 1462.5 2
 -4 4 -1 3495.6 609.889 4
 4 4 1 3172.94 368.467 2
 -4 -4 -1 3198.57 514.316 1
 4 4 2 174225 2559.96 2
 -4 -4 -2 184934 3981.62 1
 -4 4 -2 176169 4175.32 4
 -4 4 -3 27655.7 1678.04 4
 4 4 3 26241.2 925.567 2
 -4 -4 -3 25879 1512.31 1
 4 4 4 162825 2166.28 2
 -4 -4 -4 165918 3876.37 1
 4 4 4 162426 2137.76 4
 -4 4 -4 164204 4196.3 4
 -4 4 -5 39595.2 2107.17 4
 4 4 5 38705.5 942.426 2
 4 4 5 38562.8 1219.47 4
 -4 4 -6 4237.2 700.587 4
 4 4 6 4980.46 305.742 2
 4 4 6 5256.33 511.454 4
 4 4 7 21827 1149.69 4
 -4 4 -7 23503.8 1693.8 4
 4 4 7 21715.4 630.005 2
 4 4 8 16778.1 584.844 2
 -4 4 -8 19400.5 1591.36 4
 4 4 8 16447.4 1081.41 4
 -4 4 -9 -178.498 397.689 4
 4 4 9 280.867 92.6282 2
 -4 4 -9 -257.934 342.721 2
 -4 4 -10 16701.3 1443.86 2
 -4 4 -10 14328.4 1451.16 4
 4 4 10 15002.8 661.692 2
 4 4 11 50530.4 1338.26 2
 -4 4 -11 48695.3 2483.06 2
 -4 4 -12 66764.9 2950.56 2
 4 4 12 66520.2 1664.98 2
 -4 4 -12 70990.9 3376.02 4
 -4 4 -13 15307.8 1445.64 2
 4 4 13 14287 836.849 2
 -4 4 -13 16068.8 1671.46 4
 -4 -4 -14 14706.4 912.04 2
 -4 4 -14 14613.2 1438.84 2
 -4 4 -14 12794.2 1520.78 4
 4 -4 15 20885.7 1939.58 3
 -4 4 -15 17316 1815.86 4
 -4 -4 -15 19320.6 1109.02 2
 -4 4 -15 19063.7 1665.79 2
 4 -4 16 66537.7 3536.79 3
 -4 4 -16 62751 3557 4
 -4 4 -16 66713.5 3114.48 2
 -4 4 -17 295.684 293.481 2
 4 -4 17 -340.895 438.701 3
 4 -4 18 28805.1 2479.85 3
 -4 4 -18 27867.2 2066.14 2
 -4 4 -18 24685.4 2321.05 4
 -4 4 -19 3480.86 796.566 2
 4 -4 19 1942.78 629.111 3
 4 -4 20 3254.12 867.533 3
 -4 4 -20 2144.28 637.053 2
 4 -4 21 499.699 412.845 3
 -4 4 -21 -492.775 440.006 2
 4 -4 22 -302.661 437.117 3
 -4 4 -22 1394.78 540.414 2
 -4 4 -23 1601.14 576.68 2
 4 -4 23 1585.05 571.751 3
 4 -4 24 -516.289 657.217 3
 -4 4 -24 -164.583 248.445 2
 4 -4 25 -933.755 751.298 3
 -4 4 -25 509.071 523.562 2
 4 -4 26 6088.46 1461.15 3
 4 5 -26 2979.72 906.876 2
 4 5 -25 3426.18 910.552 2
 4 -5 -25 2159.35 726.947 2
 4 5 -24 664.689 446.682 2
 4 -5 -24 359.939 315.687 2
 4 5 -23 3717.35 890.947 2
 4 -5 -23 2984.25 812.51 2
 4 5 -22 1855.69 584.486 2
 4 -5 -22 2682.53 760.29 2
 4 -5 -21 14155.8 1626.56 2
 4 5 -21 14454.7 1677.69 2
 4 5 -20 2690.72 798.519 2
 4 -5 -20 1855.91 643.959 2
 4 5 -19 2051.28 659.904 2
 -4 -5 19 2097.76 546.816 3
 4 -5 -19 2929.4 728.918 2
 -4 -5 18 430.427 297.23 3
 4 5 -18 604.37 482.385 2
 4 -5 -18 -318.353 500.189 2
 4 5 -17 12125 1425.6 2
 4 -5 -17 13495.9 1477.08 2
 4 5 -16 1234.28 577.957 2
 4 -5 -16 327.562 284.574 2
 4 -5 -15 12792 1381.32 2
 -4 -5 15 12891.4 1102.43 3
 4 5 -15 13204.4 1424.83 2
 -4 -5 14 13288.1 1047.59 3
 4 -5 -14 10836.9 1266.51 2
 4 5 -14 10289.2 1200.26 2
 4 5 -13 62675.8 2887.16 2
 -4 -5 13 67385.4 2189.95 3
 -4 -5 12 16331.2 1008.02 3
 4 -5 -12 17036.9 1522.5 2
 4 5 -12 17760.6 1485.06 2
 -4 -5 11 4097.55 472.698 3
 4 -5 -11 4337.34 732.509 2
 4 5 -11 3974.65 705.597 2
 4 5 -10 9334.39 1053.14 2
 4 5 -9 28347.2 1764.81 2
 4 5 -8 30073.3 1778.82 2
 4 5 -7 3772.4 638.07 2
 -4 -5 7 3353.05 533.914 4
 -4 -5 6 11898.3 919.551 4
 4 -5 -6 13663.5 994.007 1
 4 5 -6 11501.8 1018.58 2
 4 -5 -5 90322.7 2558.25 1
 -4 -5 5 94431.5 2374.37 4
 4 5 -5 90067.7 2801.07 2
 4 -5 -4 18626 1180.26 1
 4 5 -4 16690.4 1186.27 2
 -4 -5 4 19864.7 983.972 4
 4 5 -3 464.625 225.727 2
 -4 -5 3 278.385 115.979 4
 4 5 -2 124909 3006.73 2
 -4 -5 2 124030 1819.31 4
 4 5 -1 6649.29 694.279 2
 -4 5 1 6121.29 795.065 4
 -4 5 0 227342 4867.99 4
 -4 -5 0 233761 4985.22 1
 4 5 0 230962 3815.8 2
 -4 -5 -1 -78.8518 322.705 1
 -4 5 -1 421.062 232.026 4
 4 5 1 80.6924 139.555 2
 -4 -5 -2 10761.2 1062.23 1
 -4 5 -2 9787.5 1052.26 4
 4 5 2 9697.11 732.451 2
 4 5 3 81599.3 2053.73 2
 -4 -5 -3 83995.2 2961.89 1
 -4 5 -3 80528.1 3044.53 4
 -4 5 -4 436.679 246.795 4
 4 5 4 395.178 94.1889 4
 -4 -5 -4 313.614 249.94 1
 4 5 5 15811.2 720.294 4
 -4 5 -5 16738.6 1437.31 4
 -4 -5 -5 17739.8 1403.05 1
 -4 5 -6 10477.3 1188.15 4
 4 5 6 11003.3 692.251 4
 4 5 6 11713.2 648.414 2
 -4 5 -7 2591.71 578.977 4
 4 5 7 3328.65 432.112 4
 4 5 7 3527.86 332.766 2
 4 5 8 34020.2 1514.99 4
 -4 5 -8 32089.1 2117.96 4
 4 5 8 36877 1063.97 2
 4 5 9 37234.1 1710.33 4
 -4 5 -9 37607.6 2398.55 4
 -4 5 -9 41112.8 2393.63 2
 4 5 9 39270.8 1100.45 2
 -4 5 -10 25268.5 1906.48 2
 4 5 10 23698.7 885.659 2
 -4 5 -10 24605.7 1969.71 4
 4 5 11 21043 876.145 2
 -4 5 -11 20652.5 1867.39 4
 -4 5 -11 19174.3 1670.98 2
 -4 5 -12 1924.05 580.045 2
 -4 5 -12 2473.91 702.717 4
 4 5 12 2026.4 291.895 2
 -4 5 -13 1883.71 653.774 4
 -4 5 -13 1402.88 534.845 2
 -4 5 -14 505.833 437.284 2
 -4 5 -14 439.481 385.05 4
 -4 5 -15 4651.75 1021.86 4
 -4 5 -15 5024.56 906.932 2
 -4 5 -16 21756.2 1904.96 2
 -4 5 -16 21887.7 2142.49 4
 -4 5 -17 10587.6 1543.15 4
 -4 5 -17 6645.76 1047.78 2
 -4 5 -18 609.49 370.844 2
 -4 5 -18 661.872 488.173 4
 -4 5 -19 1461.98 666.792 4
 -4 5 -19 899.687 441.272 2
 -4 5 -20 7361.54 1181.62 2
 -4 5 -21 1843.54 646.073 2
 -4 5 -22 1499.59 627.277 2
 -4 5 -23 45.5462 414.927 2
 -4 5 -24 797.955 458.916 2
 -4 5 -25 1100.46 576.292 2
 4 6 -25 -671.518 504.785 2
 4 6 -24 4614.41 1078.25 2
 4 -6 -24 2557.9 772.36 2
 4 -6 -23 1369.83 612.896 2
 4 6 -23 3550.51 915.86 2
 4 6 -22 561.569 458.593 2
 4 -6 -22 -654.406 552.058 2
 4 6 -21 867.593 539.067 2
 4 -6 -21 406.215 286.143 2
 4 6 -20 90.395 421.397 2
 4 -6 -20 -216.981 431.47 2
 4 6 -19 667.311 368.2 2
 4 -6 -19 211.966 372.757 2
 4 -6 -18 7781.03 1178.82 2
 4 6 -18 9555.69 1324.56 2
 4 -6 -17 4228.45 900.876 2
 4 6 -17 4924.63 946.165 2
 -4 -6 16 139.919 177.842 3
 4 6 -16 284.797 324.084 2
 4 6 -15 2496.01 733.735 2
 4 6 -14 11985.7 1342.44 2
 4 6 -13 6937.32 1051.11 2
 4 6 -12 -124.165 397.165 2
 4 6 -11 284.383 295.703 2
 4 6 -10 1254.53 429.345 2
 4 6 -9 13036.5 1286.07 2
 4 6 -8 6627.24 893.873 2
 4 -6 -7 35058.1 1774.29 1
 4 6 -7 34437.6 1986.29 2
 -4 -6 6 4140.18 569.044 4
 4 6 -6 3612.36 667.078 2
 4 -6 -6 4371.72 633.658 1
 4 6 -5 22649.9 1542.19 2
 -4 -6 5 23865.7 1267.45 4
 4 -6 -5 25109.8 1502.49 1
 4 -6 -4 18942.1 1325.41 1
 4 6 -4 18128 1349.15 2
 -4 -6 4 17678.5 996.219 4
 -4 -6 3 16554.4 842.754 4
 4 6 -3 16355.5 1250.74 2
 -4 -6 2 35726.8 1033.14 4
 -4 6 2 35908.2 2058.78 4
 4 6 -2 37312.9 1814.85 2
 -4 6 1 91169.4 3281.3 4
 4 6 -1 88313 2740.01 2
 -4 6 0 15237.9 1349.64 4
 4 6 0 15516.7 1124.27 2
 -4 -6 0 17403.5 1495.62 1
 -4 6 -1 87285 3254.77 4
 -4 -6 -1 86601.2 3291.6 1
 4 6 1 87370.9 2593.82 2
 -4 6 -2 10271.5 1147.36 4
 -4 -6 -2 11140.7 1186.99 1
 4 6 2 12372.2 955.791 2
 -4 -6 -3 10892.1 1160.17 1
 4 6 3 11451.2 893.622 2
 -4 6 -3 11335.3 1196.78 4
 -4 6 -4 14884.7 1429.4 4
 -4 -6 -4 15365.8 1382.95 1
 -4 -6 -5 249.058 316.723 1
 -4 6 -5 239.655 311.827 4
 4 6 5 -20.881 60.9443 4
 4 6 6 7416.3 541.596 4
 4 6 6 7184.82 623.509 2
 -4 6 -6 7998.12 1086.98 4
 4 6 7 27341.9 1179.57 4
 4 6 7 27278.1 1141.9 2
 -4 6 -7 26393.3 1970.86 4
 4 6 8 11286.7 850.275 4
 4 6 8 10056 676.047 2
 -4 6 -8 12442.4 1400.17 4
 -4 6 -9 28633 2151.09 2
 -4 6 -9 29208 2185.04 4
 4 6 9 30976.3 1513.02 4
 4 6 9 30255.9 1129.87 2
 4 6 10 50047.7 1450.55 2
 -4 6 -10 48320 2856.86 4
 -4 6 -10 43007.5 2668.28 2
 -4 6 -11 13660.1 1553.8 2
 -4 6 -11 15889.1 1690.17 4
 -4 6 -12 36975.4 2524.34 2
 -4 6 -12 40891.4 2763.42 4
 -4 6 -13 16280.9 1782.43 4
 -4 6 -13 19405.9 1842.84 2
 -4 6 -14 2342.64 779.492 4
 -4 6 -14 2742.67 769.872 2
 -4 6 -15 14530.6 1773.28 4
 -4 6 -15 12752.9 1533.39 2
 -4 6 -16 1370.86 578.648 2
 -4 6 -16 855.335 560.765 4
 -4 6 -17 12996.4 1568.98 2
 -4 6 -17 11832.2 1654.23 4
 -4 6 -18 2481.8 688.937 2
 -4 6 -18 2038.88 725.09 4
 -4 6 -19 9395.42 1552.81 4
 -4 6 -19 10074.9 1408.89 2
 -4 6 -20 2985.9 953.274 4
 -4 6 -20 1389.4 551.947 2
 -4 6 -21 2204.28 751.081 2
 -4 6 -22 -85.3869 354.858 2
 -4 6 -23 1009.56 493.671 2
 -4 6 -24 1204.2 548.549 2
 -4 6 -25 1832.91 718.288 2
 4 7 -24 3507.4 1001.29 2
 4 7 -23 5003.86 1088.12 2
 4 7 -22 888.093 569.873 2
 4 7 -21 163.12 329.149 2
 4 7 -20 500.761 496.945 2
 4 7 -19 3855.21 933.926 2
 4 7 -18 426.972 485.515 2
 4 7 -17 19259.7 1918.19 2
 4 7 -16 289.653 421.847 2
 4 7 -15 1050.13 530.728 2
 4 7 -14 3593.37 834.028 2
 4 7 -13 1359.37 540.704 2
 4 7 -12 1902.77 610.815 2
 4 7 -11 593.559 320.87 2
 4 7 -10 -179.55 374.985 2
 4 7 -9 28579.3 2009.31 2
 4 -7 -8 -36.0071 209.839 1
 4 7 -8 -353.112 484.127 2
 4 -7 -7 1347.09 423.12 1
 4 7 -7 934.273 411.49 2
 4 -7 -6 9826.19 1020.19 1
 4 7 -6 9179.95 1070.87 2
 -4 -7 6 9415.05 891.73 4
 4 -7 -5 37943.4 2048.63 1
 -4 -7 5 37712.9 1656.94 4
 4 7 -5 39598.9 2173.36 2
 -4 -7 4 35244.3 1444.19 4
 4 -7 -4 36740.5 2044.17 1
 4 7 -4 34369.4 1990.84 2
 -4 7 3 6508.75 936.976 4
 4 -7 -3 6419.54 858.838 1
 -4 -7 3 7624.3 599.247 4
 4 7 -3 8872.11 1005 2
 -4 7 2 15473.9 1424.84 4
 4 7 -2 16433.9 1319.38 2
 -4 7 1 4659.89 790.33 4
 4 7 -1 4713.8 702.514 2
 -4 7 0 4262.33 785.487 4
 4 7 0 5938.12 786.809 2
 -4 -7 0 5443.39 890.393 1
 -4 7 -1 171.219 268.575 4
 -4 -7 -1 401.389 284.163 1
 4 7 1 157.719 219.966 2
 -4 7 -2 41755.7 2409.76 4
 -4 -7 -2 46186.9 2576.63 1
 4 7 2 45295.6 2032.92 2
 4 7 3 61996 2354.71 2
 -4 -7 -3 62690.7 2985.81 1
 -4 7 -3 62840.4 2975.41 4
 -4 7 -4 8514.25 1125.56 4
 -4 -7 -4 6930.15 998.509 1
 -4 7 -5 611.277 319.898 4
 4 7 5 141.217 65.121 4
 -4 -7 -5 393.207 346.072 1
 4 7 5 275.744 77.7913 4
 4 7 6 878.915 178.709 4
 -4 7 -6 1617.81 534.649 4
 -4 -7 -6 1214.22 527.164 1
 4 7 7 2667.8 357.85 4
 -4 7 -7 3526.38 773.003 4
 4 7 7 2844.02 444.723 2
 -4 7 -8 2128.74 612.308 4
 4 7 8 2196.87 363.781 4
 -4 7 -9 12793.2 1489.89 4
 -4 7 -9 13077.1 1549.96 2
 -4 7 -10 1661.77 633.142 2
 -4 7 -10 1464.2 588.271 4
 -4 7 -11 72137.7 3684.6 2
 -4 7 -11 69563 3640.21 4
 -4 7 -12 13.7603 365.696 2
 -4 7 -12 75.5039 395.852 4
 -4 7 -13 8322 1294.26 2
 -4 7 -13 9429.09 1411.22 4
 -4 7 -14 5598.56 1088.97 2
 -4 7 -14 5381.15 1089.66 4
 -4 7 -15 1688.04 644.288 2
 -4 7 -15 2134.71 743.432 4
 -4 7 -16 869.091 658.021 4
 -4 7 -16 1480.26 683.888 2
 -4 7 -17 13241.3 1665.82 2
 -4 7 -17 14643.1 1901.44 4
 -4 7 -18 347.156 403.05 2
 -4 7 -18 414.211 520.494 4
 -4 7 -19 10083.9 1487.3 2
 -4 7 -19 12452.4 1835.61 4
 -4 7 -20 -649.642 491.016 2
 -4 7 -20 1051.39 659.973 4
 -4 7 -21 -531.918 561.999 2
 -4 7 -22 -86.7596 453.346 2
 -4 7 -23 -119.081 354.513 2
 -4 7 -24 1678.8 707.805 2
 4 8 -22 2242.61 809.542 2
 4 8 -21 70.4339 360.437 2
 4 8 -20 6625.52 1253.61 2
 4 8 -19 1930.23 770.099 2
 4 8 -18 620.787 513.381 2
 4 8 -17 5455.28 1076.61 2
 4 8 -16 -112.021 340.086 2
 4 8 -15 13574.7 1621.43 2
 4 8 -14 465.893 355.47 2
 4 8 -13 22.0294 312.653 2
 4 8 -12 12421.2 1458.76 2
 4 8 -11 5044.3 897.842 2
 4 8 -10 7803.68 1115.78 2
 4 8 -9 5398.87 930.33 2
 4 8 -8 215.05 368.089 2
 4 -8 -8 96.7847 250.966 1
 4 8 -7 42967.7 2518.2 2
 4 -8 -7 41769.7 2296.82 1
 4 -8 -6 -440.592 308.292 1
 4 8 -6 781.524 441.582 2
 4 8 -5 11202.1 498.209 3
 4 -8 -5 11262.8 1213.71 1
 4 -8 -4 244.18 222.439 1
 -4 8 4 11.0327 270.994 4
 -4 -8 4 323.149 172.178 4
 4 8 -4 411.442 316.569 2
 -4 8 3 8605.05 1125.01 4
 4 8 -3 10018.5 1153.84 2
 4 -8 -3 8300.55 1084.35 1
 4 8 -2 1304.61 489.46 2
 -4 8 2 428.987 273.23 4
 -4 8 1 39274 2397 4
 4 8 -1 34119.2 2050.98 2
 -4 8 0 33278.1 2196.67 4
 4 8 0 35668 2061.44 2
 -4 -8 0 39487.9 2613.59 1
 -4 8 -1 42607.8 2502.49 4
 -4 -8 -1 46484.5 2804.94 1
 4 8 1 44272.7 2248.92 2
 -4 -8 -2 55.7461 283.813 1
 -4 8 -2 -146.353 388.985 4
 4 8 2 467.649 200.43 2
 -4 8 -3 1414.03 550.884 4
 -4 -8 -3 633.578 303.714 1
 4 8 3 1830.84 438.841 2
 -4 -8 -4 3166.18 722.227 1
 -4 8 -4 3659 767.431 4
 -4 8 -5 -165.18 375.474 4
 -4 -8 -5 -75.8639 284.738 1
 -4 8 -6 2706.17 707.357 4
 4 8 6 1473.6 208.038 4
 -4 -8 -6 2731.36 723.782 1
 -4 8 -7 312.771 368.859 4
 -4 8 -8 23660.1 2079.93 4
 -4 8 -9 16937 1790.63 4
 -4 8 -9 13670.6 1686.59 2
 -4 8 -10 2722.89 836.898 2
 -4 8 -10 1998.14 644.857 4
 -4 8 -11 3070.21 741.015 2
 -4 8 -11 4636.75 978.438 4
 -4 8 -12 1362.48 571.18 4
 -4 8 -12 828.583 359.48 2
 -4 8 -13 2093.93 728.403 2
 -4 8 -13 2344.28 753.959 4
 -4 8 -14 594.313 479.405 2
 -4 8 -14 291.674 468.835 4
 -4 8 -15 2598.41 836.353 2
 -4 8 -15 2313.91 770.194 4
 -4 8 -16 9077.75 1485.05 2
 -4 8 -16 7894.71 1437.81 4
 -4 8 -17 14390.9 1834.23 2
 -4 8 -17 14613.2 1931.67 4
 -4 8 -18 200.732 389.063 4
 -4 8 -18 1406.84 696.102 2
 -4 8 -19 4234.7 1131.98 4
 -4 8 -19 4669.72 1085.42 2
 -4 8 -20 1386.96 652.87 2
 -4 8 -20 -11.7308 393.338 4
 -4 8 -21 899.241 536.173 2
 -4 8 -22 279.062 479.49 2
 4 9 -21 1972.75 829.133 2
 4 9 -20 -154.215 341.351 2
 4 9 -19 -2.79683 383.374 2
 4 9 -18 800.227 542.376 2
 4 9 -17 8560.67 1369.91 2
 4 9 -16 5460.72 1103.26 2
 4 9 -15 -1.6543 361.393 2
 4 9 -14 650.38 331.791 2
 4 9 -13 11998.1 1553.44 2
 4 9 -12 14003.7 1648.77 2
 4 9 -11 2526.86 703.312 2
 4 9 -10 1450.79 555.82 2
 4 9 -9 22044.1 1965.49 2
 4 9 -8 8853.95 1250.17 2
 4 -9 -8 9230.18 1159.99 1
 4 -9 -7 4984.9 869.172 1
 4 9 -7 4521.04 906.457 2
 -4 9 6 36389.4 2418.97 4
 4 -9 -6 36066.1 2300.06 1
 4 9 -6 38794.2 2520.63 2
 4 9 -5 24849.8 1978.06 2
 -4 9 5 22966.6 1911.38 4
 4 -9 -5 23241.5 1875.84 1
 4 9 -4 7044.84 1038.28 2
 -4 9 4 6969.93 1074.24 4
 4 -9 -4 5609.63 917.77 1
 -4 9 3 3418.84 767.71 4
 4 9 -3 2671.93 667.36 2
 4 -9 -3 2650.93 645.834 1
 -4 9 2 648.055 304.213 4
 4 9 -2 302.282 307.581 2
 -4 9 1 6337.34 1007.52 4
 4 9 -1 5996.1 906.66 2
 -4 9 0 5998.64 997.148 4
 -4 -9 0 5238.9 1033.23 1
 4 9 0 6160.05 914.299 2
 4 9 1 1768.26 518.252 2
 -4 -9 -1 952.264 601.027 1
 -4 9 -1 1409.66 528.256 4
 -4 9 -2 1801.77 595.383 4
 4 9 2 1086.52 361.234 2
 -4 -9 -2 1288.67 495.578 1
 4 9 3 15807.9 1400.94 2
 -4 -9 -3 15745.8 1725.46 1
 -4 9 -3 18513 1777.67 4
 -4 -9 -4 30021.9 2324.17 1
 -4 9 -4 30301.7 2293.12 4
 -4 9 -5 1540.61 553.301 4
 -4 -9 -5 798.112 545.141 1
 -4 -9 -6 2626.66 754.362 1
 -4 9 -6 3956.53 886.283 4
 -4 9 -7 3.00761 246.009 4
 -4 -9 -7 -38.7605 284.933 1
 -4 9 -8 712.948 466.608 4
 -4 9 -9 -567.466 575.723 4
 -4 9 -9 -990.736 807.766 2
 -4 9 -10 2328.73 789.739 4
 -4 9 -10 986.378 539.678 2
 -4 9 -11 6495.36 1210.48 4
 -4 9 -11 5703.81 1218.97 2
 -4 9 -12 -139.393 479.277 2
 -4 9 -12 -142.859 453.939 4
 -4 9 -13 1389.7 651.678 4
 -4 9 -13 2646.33 839.336 2
 -4 9 -14 200.032 444.302 4
 -4 9 -14 95.0271 404.768 2
 -4 9 -15 694.425 420.543 4
 -4 9 -15 516.471 486.071 2
 -4 9 -16 -47.5744 393.408 2
 -4 9 -16 -12.4769 295.097 4
 -4 9 -17 5260.59 1154.62 2
 -4 9 -17 5497.1 1232.76 4
 -4 9 -18 357.888 402.203 2
 -4 9 -18 -552.982 453.054 4
 -4 9 -19 866.398 532.93 2
 -4 9 -19 947.682 576.185 4
 -4 9 -20 -264.649 555.164 2
 -4 9 -20 984.476 637.313 4
 4 10 -19 3044.42 845.197 2
 4 10 -18 3544.61 965.27 2
 4 10 -17 -293.815 391.137 2
 4 10 -16 4037.43 983.417 2
 4 10 -15 744.812 549.211 2
 4 10 -14 1822.91 705.714 2
 4 10 -13 510.226 488.387 2
 4 10 -12 5078.72 1094.7 2
 4 10 -11 2217.73 732.537 2
 4 10 -10 10297.5 1441.05 2
 4 -10 -9 1160.51 548.743 1
 4 10 -9 682.606 546.644 2
 4 10 -8 -349.71 302.168 2
 4 -10 -8 -175.5 272.634 1
 4 10 -7 6779.89 1170.79 2
 -4 10 7 5859.6 1015.2 4
 4 -10 -7 6905.8 1083.77 1
 4 -10 -6 -181.638 378.271 1
 -4 10 6 83.6164 285.486 4
 4 10 -6 472.406 416.423 2
 -4 10 5 15972.2 1678.68 4
 4 -10 -5 19051.2 1829.72 1
 4 10 -5 17641 1793.72 2
 4 -10 -4 319.408 363.389 1
 -4 10 4 876.215 496.895 4
 4 10 -4 123.211 310.377 2
 4 -10 -3 33062.5 2457.67 1
 -4 10 3 34761.7 2450.69 4
 4 10 -3 29744.1 2245.07 2
 -4 10 2 7596.6 1150.26 4
 4 10 -2 6219.72 1046.02 2
 4 -10 -2 6047.42 1057.71 1
 -4 10 1 270.623 286.876 4
 4 10 -1 1592.11 540.591 2
 -4 -10 1 1054.17 544.905 1
 -4 -10 0 -407.899 514.375 1
 4 10 0 154.009 281.628 2
 -4 10 0 -310.023 345.508 4
 -4 10 -1 13621.7 1544.58 4
 4 10 1 13204.3 1415.47 2
 -4 -10 -1 14430.9 1768.65 1
 -4 10 -2 -136.728 242.72 4
 4 10 2 388.581 349.538 2
 -4 -10 -2 435.954 492.948 1
 -4 -10 -3 4576.28 1002.65 1
 -4 10 -3 3048.35 790.877 4
 4 10 3 3537.52 782.11 2
 -4 10 -4 204.48 325.761 4
 4 10 4 1046.5 413.402 2
 -4 -10 -4 985.354 577.379 1
 -4 -10 -5 3407.71 867.417 1
 -4 10 -5 3137.54 801.69 4
 -4 10 -6 1135.44 579.903 4
 -4 -10 -6 23.4447 367.442 1
 -4 10 -7 2310.55 731.076 4
 -4 -10 -7 2437.23 810.33 1
 -4 10 -8 6541.07 1189.08 4
 -4 10 -9 12105 1737.69 2
 -4 10 -9 9971.23 1477.03 4
 -4 10 -10 15155.9 1988.1 2
 -4 10 -10 14012.1 1796.32 4
 -4 10 -11 14439.8 1914.01 2
 -4 10 -11 9277.5 1491.26 4
 -4 10 -12 532.493 428.824 4
 -4 10 -12 464.24 378.903 2
 -4 10 -13 4312.72 1097.37 2
 -4 10 -13 4583.45 1127.26 4
 -4 10 -14 539.911 421.358 4
 -4 10 -14 1204.83 703.599 2
 -4 10 -15 2360.11 866.981 2
 -4 10 -15 909.214 526.453 4
 -4 10 -16 8308.09 1518.99 4
 -4 10 -16 8886.41 1564.55 2
 -4 10 -17 1279.24 712.887 4
 -4 10 -17 2570.17 882.566 2
 -4 10 -18 -252.661 545.852 4
 -4 10 -18 3040.09 990.798 2
 -4 10 -19 870.045 530.908 4
 4 11 -17 256.465 387.677 2
 4 11 -16 1671.09 726.276 2
 4 11 -15 3542.55 965.873 2
 4 11 -14 457.357 488.175 2
 4 11 -13 5886.83 1202.82 2
 4 11 -12 352.771 535.501 2
 4 11 -11 1290.41 552.196 2
 4 11 -10 1212.59 530.788 2
 4 -11 -9 194.716 318.396 1
 4 11 -9 120.899 393.674 2
 -4 11 9 -166.771 323.721 4
 4 11 -8 4851 1040.46 2
 -4 11 8 5491.2 1039.88 4
 4 -11 -8 6380.23 1156.3 1
 4 -11 -7 11584.4 1501.3 1
 -4 11 7 8199.86 1280.42 4
 4 11 -7 11370.1 1558.1 2
 4 -11 -6 527.19 350.286 1
 -4 11 6 705.557 453.651 4
 -4 11 5 19238.8 1892.23 4
 4 -11 -5 22487.7 2092.71 1
 4 11 -5 23329.3 2147.21 2
 -4 11 4 5140.33 1032.83 4
 4 11 -4 6657.57 1141.12 2
 4 -11 -4 8068.79 1294.25 1
 4 11 -3 1251.65 515.445 2
 4 -11 -3 257.01 417.962 1
 -4 11 3 1070.51 483.609 4
 -4 11 2 171.495 318.944 4
 -4 -11 2 290.452 445.574 1
 4 -11 -2 -148.269 414.26 1
 4 11 -2 348.62 391.132 2
 4 11 -1 7469.22 1186.55 2
 -4 -11 1 8460.45 1482.29 1
 -4 11 1 7586.39 1198.73 4
 -4 11 0 3984.64 896.429 4
 4 11 0 3516.94 784.589 2
 -4 -11 0 4190.95 1091.92 1
 -4 -11 -1 2946.8 834.008 1
 -4 11 -1 3317.68 842.219 4
 4 11 1 3371.85 782.717 2
 4 11 2 667.676 454.651 2
 -4 11 -2 1725.17 596.802 4
 -4 -11 -2 340.702 411.856 1
 -4 11 -3 5859.24 1112.87 4
 -4 -11 -3 8015.69 1405.1 1
 4 11 3 6461.38 1053.32 2
 4 11 4 328.242 268.217 2
 -4 -11 -4 -129.345 409.083 1
 -4 11 -4 239.779 394.166 4
 -4 -11 -5 1562.32 647.609 1
 4 11 5 589.115 338.679 2
 -4 11 -5 925.204 481.328 4
 -4 11 -6 4361.82 1013.21 4
 -4 -11 -6 6930.86 1296.96 1
 4 11 6 4415.28 826.668 2
 -4 -11 -7 15491.2 1913.08 1
 -4 11 -7 14880.5 1805.93 4
 -4 11 -8 38.3734 350.183 2
 -4 11 -8 -46.7255 370.195 4
 -4 11 -9 -339.019 414.223 4
 -4 11 -9 -323.581 622.435 2
 -4 11 -10 -330.333 474.382 4
 -4 11 -10 -513.684 606.175 2
 -4 11 -11 53.1716 395.435 4
 -4 11 -11 926.241 510.297 2
 -4 11 -12 -536.885 660.319 2
 -4 11 -12 484.064 509.108 4
 -4 11 -13 9502.99 1598.98 4
 -4 11 -13 9942.87 1709.68 2
 -4 11 -14 1171.04 781.788 2
 -4 11 -14 700.164 458.082 4
 -4 11 -15 11447.3 1814.43 2
 -4 11 -15 6357.38 1397.88 4
 -4 11 -16 564.813 656.802 2
 -4 11 -16 234.873 372.853 4
 -4 11 -17 973.352 583.691 4
 4 12 -15 3306.37 1017.31 2
 4 12 -14 71.0449 474.873 2
 4 12 -13 2315.88 753.607 2
 4 12 -12 757.608 606.525 2
 4 12 -11 1847.56 677.739 2
 4 12 -10 75.6832 416.281 2
 4 12 -9 904.639 629.346 2
 4 -12 -9 1409.76 703.989 1
 4 12 -8 1333.06 638.535 2
 4 -12 -8 1139.62 590.209 1
 -4 12 7 14.8355 342.322 4
 4 12 -7 315.762 375.465 2
 4 -12 -7 603.702 421.732 1
 -4 12 6 8741.41 1339.83 4
 4 -12 -6 7797.55 1338.14 1
 4 12 -6 8854.06 1461.65 2
 -4 12 5 837.8 422.966 4
 4 -12 -5 417.667 418.125 1
 4 12 -5 1293.43 671.747 2
 4 -12 -4 640.704 483.242 1
 -4 12 4 -161.938 298.319 4
 -4 12 3 14661 1698.17 4
 4 12 -3 19957.3 2053.2 2
 4 -12 -3 16054.8 1945.69 1
 4 -12 -2 535.107 321.476 1
 -4 -12 2 580.988 431.416 1
 -4 12 2 621.938 267.27 4
 4 12 -1 2421.35 716.323 2
 4 -12 -1 1471.93 683.355 1
 -4 12 1 1253.07 499.163 4
 -4 -12 1 1456.05 711.477 1
 -4 -12 0 -521.365 548.517 1
 4 12 0 -59.0134 344.062 2
 -4 12 0 -392.199 433.42 4
 -4 12 -1 -23.8984 312.917 4
 4 12 1 459.194 453.311 2
 -4 -12 -1 -65.2854 453.345 1
 4 12 2 1428.44 524.367 2
 -4 -12 -2 1800.95 804.517 1
 -4 12 -2 2546.12 769.824 4
 -4 -12 -3 1032.86 579.666 1
 -4 12 -3 1246.41 594.426 4
 4 12 3 425.076 321.387 2
 -4 -12 -4 881.093 645.831 1
 -4 12 -4 1128.53 593.775 4
 4 12 4 2385.02 714.389 2
 -4 12 -5 13354.3 1713.73 4
 -4 -12 -5 12085.8 1816.8 1
 -4 -12 -6 1920.37 817.01 1
 -4 12 -6 1652.9 630.144 4
 -4 -12 -7 651.985 507.25 1
 -4 12 -7 -339.65 593.021 2
 -4 12 -7 142.534 333.568 4
 -4 12 -8 -658.899 563.927 4
 -4 12 -8 -540.483 811.094 2
 -4 12 -9 -138.138 468.403 4
 -4 12 -9 -794.592 771.61 2
 -4 12 -10 -242.453 572.583 2
 -4 12 -10 221.269 344.693 4
 -4 12 -11 -602.047 501.896 4
 -4 12 -11 962.229 898.97 2
 -4 12 -12 1171.61 721.849 2
 -4 12 -12 282.834 371.761 4
 -4 12 -13 6696.63 1473.95 2
 -4 12 -13 6348.38 1355.64 4
 -4 12 -14 6121.15 1356.33 4
 -4 12 -15 -187.925 508.104 4
 -4 12 -16 972.14 603.596 4
 4 13 -12 213.4 501.491 2
 4 13 -11 649.879 568.678 2
 4 13 -10 3241.07 912.465 2
 4 13 -9 971.272 549.235 2
 4 -13 -9 765.173 461.759 1
 4 13 -8 220.948 447.965 2
 4 -13 -8 -729.343 588.687 1
 4 13 -7 2658.53 835.482 2
 4 -13 -7 2746.85 838.044 1
 4 -13 -6 624.713 459.81 1
 4 13 -6 773.162 559.157 2
 4 -13 -5 252.219 394.135 1
 4 13 -5 -325.764 476.307 2
 4 13 -4 1965.31 738.035 2
 4 -13 -4 1963.87 762.809 1
 -4 -13 3 376.368 636.901 1
 4 13 -3 1249.49 634.242 2
 4 -13 -3 51.1728 399.129 1
 -4 -13 2 6357.37 1422.53 1
 4 13 -2 3075.42 894.647 2
 4 -13 -2 4188.25 1081.22 1
 4 -13 -1 1503.73 586.391 1
 4 13 -1 3701.63 944.149 2
 -4 -13 1 2914.03 997.392 1
 -4 -13 0 162.167 512.007 1
 4 13 0 -682.795 622.019 2
 4 -13 0 -332.397 637.358 1
 4 13 1 -93.5902 324.682 2
 -4 -13 -1 1200.8 816.417 1
 -4 -13 -2 2352.02 890.572 1
 4 13 2 1615.67 577.063 2
 -4 13 -3 421.781 482.547 4
 -4 -13 -3 717.905 623.533 1
 -4 13 -4 3642.63 913.856 4
 -4 -13 -4 3020.54 988.846 1
 -4 13 -5 17.9134 309.115 4
 -4 -13 -5 373.552 527.403 1
 -4 13 -6 1413.84 638.269 4
 -4 -13 -6 1782.79 865.854 1
 -4 13 -6 1476.42 743.057 2
 -4 -13 -7 3424.03 1089.71 1
 -4 13 -7 2148.75 769.472 4
 -4 13 -7 2215.32 933.272 2
 -4 13 -8 -766.112 806.981 2
 -4 13 -8 22.4294 327.796 4
 -4 13 -9 1095.9 581.081 4
 -4 13 -9 902.771 703.283 2
 -4 13 -10 250.609 427.905 4
 -4 13 -11 904.761 553 4
 -4 13 -12 1114.01 561.143 4
 -4 13 -13 1868.25 858.928 4
 -4 13 -14 743.044 456.502 4
 4 14 -9 138.126 512.608 2
 4 14 -8 343.815 424.678 2
 4 -14 -8 -884.586 665.628 1
 4 14 -7 755.484 506.558 2
 4 -14 -7 1259.91 715.643 1
 4 -14 -6 2655.32 923.94 1
 4 14 -6 1293.93 629.201 2
 4 14 -5 865.944 639.72 2
 4 -14 -5 1649.2 718.1 1
 4 -14 -4 45.0825 421.709 1
 4 14 -4 797.64 590.113 2
 4 14 -3 1806.65 724.293 2
 -4 -14 3 1041.46 600.689 1
 4 -14 -3 2936.63 974.52 1
 4 -14 -2 386.865 440.304 1
 4 14 -2 1194.5 653.916 2
 -4 -14 2 1845.56 859.962 1
 -4 -14 1 -481.394 586.812 1
 4 14 -1 617.891 435.552 2
 4 -14 -1 -415.592 550.682 1
 4 14 0 271.336 379.035 2
 4 -14 0 -294.427 502.216 1
 -4 -14 0 872.07 515.14 1
 4 -14 1 30.393 607.455 1
 -4 -14 -1 464.6 548.375 1
 -4 -14 -2 921.376 577.21 1
 4 -15 -5 -834.133 645.81 1
 4 15 -5 1296.36 710.846 2
 4 -15 -4 2860.15 987.201 1
 4 15 -4 2042.09 829.387 2
 4 15 -3 464.445 486.736 2
 4 -15 -3 -39.6018 437.763 1
 4 -15 -2 239.798 445.733 1
 4 -15 -1 861.551 735.409 1
 5 0 -29 473.978 598.666 2
 5 0 -28 464.073 434.517 2
 5 0 -27 3743.84 969.273 2
 5 0 -26 486.645 452.542 2
 5 0 -25 7743.19 1278.95 2
 5 0 -24 81.7948 376.379 2
 5 0 -23 9901.6 1365.19 2
 5 0 -22 167.163 280.476 2
 5 0 -21 1503.5 527.215 2
 5 0 -20 70.5724 312.165 2
 5 0 -19 297.355 223.665 2
 5 0 -18 -647.607 456.024 2
 5 0 -17 39527.7 2293.95 2
 5 0 -16 -95.6118 319.499 2
 5 0 -15 19225.2 1500.84 2
 5 0 -14 193.144 229.859 2
 5 0 -13 4888.78 732.386 2
 5 0 -12 -64.5412 254.352 2
 5 0 -11 35103.7 1804.48 2
 5 0 -10 366.275 278.196 2
 5 0 -9 328207 5092.85 2
 5 0 -8 97.6404 234.849 2
 5 0 -7 60215.5 2041.73 2
 5 0 -6 283.336 187.12 2
 5 0 -5 29695.6 1303.18 2
 5 0 -4 -8.17881 101.181 2
 5 0 -3 49464 1544.7 2
 -5 0 2 -32.9832 74.7549 2
 5 0 -2 -76.9208 104.284 2
 5 0 -1 27624.7 1069.71 2
 -5 0 1 30066.3 1089.06 2
 5 0 -1 27193.1 759.28 1
 5 0 0 -18.2459 63.3265 1
 -5 0 0 38.9017 121.984 4
 5 0 0 20.8667 67.4398 2
 -5 0 0 113.551 84.0687 2
 -5 0 -1 1357.33 297.816 4
 -5 0 -1 1439.98 294.518 3
 -5 0 -1 1363.19 218.201 2
 -5 0 -2 35.2824 111.748 4
 5 0 2 -94.431 118.109 4
 -5 0 -2 247.594 155.228 3
 -5 0 -2 -20.5088 79.59 2
 -5 0 -3 95970.4 2565.03 4
 5 0 3 95949.1 2601.75 4
 -5 0 -3 95845.1 2593.3 3
 5 0 4 62.8444 105.466 4
 -5 0 -4 223.007 166.477 4
 5 0 5 12850.8 1032.87 4
 -5 0 -5 11951.6 973.659 4
 -5 0 -6 -72.909 207.22 4
 -5 0 -6 283.351 103.293 2
 -5 0 -7 212739 3078.81 2
 -5 0 -7 212725 4406.57 4
 -5 0 -8 -102.581 256.959 4
 -5 0 -8 65.9732 93.0879 2
 -5 0 -9 3799.2 444.184 2
 -5 0 -9 4080.79 673.434 4
 -5 0 -10 -5.80026 105.087 2
 -5 0 -10 298.846 258.233 4
 -5 0 -11 44216.8 1595.37 2
 -5 0 -11 40901.4 2256.09 4
 -5 0 -12 -113.025 318.997 4
 -5 0 -12 90.4443 126.933 2
 -5 0 -13 16674.1 1055.27 2
 -5 0 -13 15759 1502.33 4
 5 0 13 14403.2 1495.97 3
 5 0 14 -365.791 423.094 3
 -5 0 -14 50.6244 152.563 2
 -5 0 -14 86.1685 259.055 4
 -5 0 -15 7451.91 762.707 2
 5 0 15 6954.61 1127.67 3
 -5 0 -15 6677.63 1099.31 4
 -5 0 -16 146.591 165.906 2
 5 0 16 200.215 289.378 3
 5 0 17 2217.97 717.595 3
 -5 0 -17 2978.2 533.257 2
 -5 0 -18 -168.134 246.934 2
 5 0 18 -162.543 371.875 3
 -5 0 -19 50045.7 2214.1 2
 5 0 19 55027 3548.36 3
 5 0 20 -101.744 296.439 3
 5 0 21 601.069 589.668 3
 5 0 22 -400.021 469.614 3
 5 0 23 2694.21 972.071 3
 5 0 24 -681.256 607.781 3
 5 0 25 48.3853 557.491 3
 5 -1 -29 266.362 497.483 2
 5 1 -28 77.5398 497.584 2
 5 -1 -28 -42.0968 385.579 2
 5 1 -27 6391.95 1226.21 2
 5 -1 -27 6201.85 1223.71 2
 5 1 -26 683.981 473.77 2
 5 -1 -26 1073.83 607.647 2
 5 1 -25 4350.31 959.512 2
 5 -1 -25 5214.25 1073.86 2
 5 1 -24 195.291 297.066 2
 5 -1 -24 883.31 543.759 2
 5 1 -23 -39.098 436.084 2
 5 -1 -23 80.3828 371.704 2
 5 1 -22 2307.92 701.971 2
 5 -1 -22 2989.88 794.245 2
 5 1 -21 236.967 324.268 2
 5 -1 -21 -17.8502 299.39 2
 5 -1 -20 931.118 440.162 2
 5 1 -20 2278.14 654.071 2
 5 1 -19 30138.3 2105.86 2
 5 -1 -19 26632.5 2003.61 2
 5 1 -18 2676.6 641.268 2
 5 -1 -18 3789.28 777.37 2
 5 -1 -17 5604.67 908.647 2
 5 1 -17 6434.59 928.821 2
 5 -1 -16 3369.56 694.68 2
 5 1 -16 5626.58 838.808 2
 5 -1 -15 52479.3 2511.7 2
 5 1 -15 51545.3 2478.05 2
 5 -1 -14 6101.86 847.828 2
 5 1 -14 4707.8 744.068 2
 5 -1 -13 4422.66 729.243 2
 5 1 -13 3431.04 640.035 2
 5 1 -12 71915.1 2655.37 2
 5 -1 -12 69900.9 2658.15 2
 5 1 -11 121225 3314.77 2
 5 -1 -11 124762 3408.17 2
 5 -1 -10 26084.9 1514.1 2
 5 1 -10 23063.7 1401.53 2
 5 -1 -9 988.118 305.415 2
 5 1 -9 910.544 264.975 2
 5 1 -8 3508.68 527.561 2
 5 -1 -8 2741.7 469.488 2
 5 -1 -7 221460 4015.58 2
 5 1 -7 221381 3818.79 2
 5 -1 -6 12069.6 915.206 2
 5 1 -6 14719.3 945.58 2
 5 -1 -5 20770.5 1152.17 2
 5 1 -5 20633.8 1059.8 2
 5 -1 -4 50775.1 1769.73 2
 5 1 -4 51493.7 1595.35 2
 -5 -1 3 193091 2975.88 2
 5 -1 -3 186395 3338.67 2
 5 1 -3 187759 2909.91 2
 -5 -1 2 3061.77 350.795 2
 5 1 -2 2781.2 342.439 2
 -5 -1 2 3028.28 319.659 1
 5 -1 -2 2624.02 385.009 2
 -5 -1 1 697.847 152.658 2
 5 1 -1 336.406 128.73 2
 -5 -1 1 387.521 121.055 1
 -5 1 0 99282.8 2609.66 4
 -5 -1 0 96446.6 2131.24 4
 5 1 0 97429.2 2029.16 1
 -5 -1 0 94980.5 2156.22 3
 -5 1 0 98973.8 2200.04 2
 5 1 0 95662.9 1690.51 2
 -5 -1 0 94709.9 1662.27 2
 -5 -1 -1 156924 2779.85 4
 -5 -1 -1 152003 2876.79 3
 -5 1 -1 154545 3340.01 4
 -5 -1 -1 155790 1958.43 2
 5 1 1 161037 2665.38 1
 -5 1 -1 156553 2783.79 2
 5 1 1 160531 2057.95 2
 -5 1 -2 43232 1800.3 4
 5 1 2 42107.6 1494.42 4
 -5 -1 -2 43354.9 1608.01 3
 5 1 2 44495.1 1633.8 3
 -5 -1 -2 44655.5 1529.13 4
 5 1 2 42467.5 1425.36 1
 -5 -1 -2 42815.8 944.404 2
 5 1 3 328109 4399.65 4
 -5 -1 -3 328692 4299.93 4
 -5 -1 -3 331422 4651.8 3
 5 1 3 318307 4603.24 3
 -5 1 -3 314357 4907.02 3
 -5 1 -3 319545 5027.56 4
 -5 -1 -3 319880 2342.05 2
 -5 -1 -4 0.9937 124.379 4
 -5 1 -4 -84.7323 212.513 4
 5 1 4 381.991 197.429 4
 -5 -1 -4 12.171 45.6588 2
 5 1 5 70135.8 2282.58 4
 -5 -1 -5 69619.8 1169.4 2
 -5 -1 -5 68808.7 2173.7 4
 -5 1 -5 70547.2 2513.52 4
 -5 1 -6 5643.46 749 4
 5 1 6 6361.1 720.061 4
 -5 -1 -6 6680.36 376.242 2
 -5 -1 -6 6566.34 712.637 4
 -5 1 -7 29399.9 1381.57 2
 -5 -1 -7 29315.1 837.178 2
 -5 1 -7 30307.6 1751.75 4
 -5 -1 -7 31366.8 1600.44 4
 -5 1 -8 39022.4 1614.52 2
 -5 -1 -8 37414.6 1820.85 4
 -5 -1 -8 38605.1 1020.83 2
 -5 1 -8 38108.1 2034.55 4
 -5 1 -9 62952.2 2713.15 4
 -5 -1 -9 66150.4 1438.61 2
 -5 -1 -9 64107.4 2492.49 4
 -5 1 -9 65800.4 2137.07 2
 -5 1 -10 12749.7 1275.59 4
 -5 -1 -10 12263.9 676.442 2
 -5 1 -10 11151.6 906.494 2
 -5 -1 -10 12149.2 1143.32 4
 -5 -1 -11 7824.78 579.359 2
 -5 1 -11 8712.89 1079.17 4
 -5 1 -11 8236.83 783.972 2
 -5 -1 -11 8353.43 1008.61 4
 -5 -1 -12 41560.7 1415.25 2
 -5 -1 -12 45064.5 2373.4 4
 5 -1 12 40390.3 2459.68 3
 5 1 12 41586.7 2475.86 3
 -5 1 -12 43083.7 1840.09 2
 -5 1 -12 39763.6 2368.37 4
 -5 -1 -13 24599.5 1130.87 2
 -5 -1 -13 23766.8 1793.71 4
 5 -1 13 20567 1798.6 3
 -5 1 -13 24721.2 1427.62 2
 5 1 13 23632.1 1968.37 3
 -5 1 -13 24943 1942.53 4
 -5 -1 -14 882.212 270.554 2
 -5 1 -14 860.556 300.032 2
 5 1 14 669.618 434.535 3
 5 -1 14 724.587 414.202 3
 -5 1 -14 210.259 381.405 4
 -5 1 -15 33808.8 2397.85 4
 5 1 15 32546.4 2421.86 3
 -5 1 -15 32483.5 1722.21 2
 5 -1 15 34889.4 2531.82 3
 -5 -1 -15 33980.4 1467.07 2
 -5 -1 -16 -229.402 193.163 2
 5 1 16 220.584 303.153 3
 5 -1 16 12.1864 311.041 3
 -5 1 -16 -290.745 456.044 4
 -5 1 -16 93.548 168.766 2
 -5 -1 -17 31699.5 1551.93 2
 -5 1 -17 33285 1826.82 2
 5 1 17 36238.5 2712.78 3
 5 -1 17 31611.1 2549.97 3
 5 1 18 551.873 460.257 3
 -5 -1 -18 257.378 194.326 2
 5 -1 18 408.16 317.551 3
 -5 1 -18 433.732 290.015 2
 -5 1 -19 12701.4 1193.18 2
 5 1 19 11612 1649.99 3
 5 -1 19 13861.1 1781.8 3
 5 -1 20 6494.33 1234.61 3
 -5 1 -20 6248.57 871.191 2
 5 1 20 5935 1211.83 3
 5 1 21 2592.99 914.076 3
 5 -1 21 2667.72 865.963 3
 5 1 22 -213.304 375.892 3
 5 -1 22 -106.162 519.653 3
 5 1 23 3440.86 1061.61 3
 5 -1 23 1852.75 765.377 3
 5 1 24 -471.708 500.168 3
 5 -1 24 1520.8 759.015 3
 5 1 25 6985.12 1584.61 3
 5 -1 25 8234.88 1673.75 3
 5 -2 -29 1669.68 656.54 2
 5 2 -28 1031.27 588.674 2
 5 -2 -28 1161.45 596.406 2
 5 2 -27 3953.62 1000.97 2
 5 -2 -27 3729.92 994.577 2
 5 2 -26 4904.45 1082 2
 5 -2 -26 5795.29 1145.01 2
 5 2 -25 3913.74 909.319 2
 5 -2 -25 5847.42 1140.43 2
 5 -2 -24 2135.95 750.961 2
 5 2 -24 2389.51 713.332 2
 5 2 -23 6382.07 1123.44 2
 5 -2 -23 7174.85 1182.21 2
 5 2 -22 -872.582 465.612 2
 5 -2 -22 442.713 425.661 2
 5 2 -21 -79.4382 301.736 2
 5 -2 -21 1225.75 585.82 2
 5 2 -20 7108.25 1092.01 2
 5 -2 -20 6269.16 1014.18 2
 5 2 -19 15318.2 1536.97 2
 5 -2 -19 15178.2 1518.05 2
 5 2 -18 8336.97 1132.57 2
 5 -2 -18 7703.22 1090.12 2
 5 2 -17 6113.23 949.728 2
 5 -2 -17 7964.83 1064.34 2
 5 -2 -16 63400.4 2870.72 2
 5 2 -16 58611.5 2744.98 2
 5 2 -15 3523.3 721.33 2
 5 -2 -15 1776.97 532.268 2
 5 2 -14 4045.98 681.038 2
 5 -2 -14 4082.82 733.153 2
 5 2 -13 241.507 270.461 2
 5 -2 -13 142.317 275.505 2
 5 2 -12 14049.3 1197.6 2
 5 -2 -12 11659.9 1139.74 2
 5 2 -11 90090.1 2893.13 2
 5 -2 -11 88292.8 2963.03 2
 5 2 -10 47499.8 2047.49 2
 5 -2 -10 42944.5 2013.37 2
 5 2 -9 80975.8 2560.49 2
 5 -2 -9 75617.4 2611.96 2
 5 2 -8 5511.46 663.8 2
 5 -2 -8 4839.2 654.383 2
 5 -2 -7 38904.3 1771.56 2
 5 2 -7 43617.3 1721.25 2
 -5 2 7 38176.8 1204.15 1
 -5 2 6 1772.98 242.643 1
 5 2 -6 1196.69 295.003 2
 5 -2 -6 1432.77 310.317 2
 5 2 -5 15666.5 954.021 2
 -5 -2 5 18957.5 1108.4 2
 -5 2 5 17019 681.898 1
 5 -2 -5 17949.7 1168.35 2
 5 2 -4 340.282 159.904 2
 5 -2 -4 346.777 190.168 2
 -5 -2 4 276.759 169.548 2
 5 2 -3 85256.9 1942.8 2
 -5 -2 3 87555.3 2108.81 2
 5 -2 -3 82101.3 2435.84 2
 5 -2 -3 81535 1123.75 1
 5 2 -2 836.153 197.027 2
 -5 -2 2 502.293 138.644 3
 -5 -2 2 943.693 220.519 2
 -5 -2 1 112210 2413.19 1
 -5 -2 1 112719 2021.93 3
 -5 -2 1 109761 2026.57 2
 5 2 -1 111699 1925.27 2
 -5 2 0 65940.2 2311.45 4
 -5 -2 0 66067.9 1881.54 1
 -5 -2 0 67290.5 1436.08 2
 -5 -2 0 66080.9 1561.77 4
 -5 -2 0 71238.6 1727.74 3
 5 2 0 68987.6 1377.86 2
 -5 -2 -1 9255.89 590.225 4
 -5 -2 -1 9584.58 727.92 1
 5 2 1 9365.73 768.467 1
 5 2 1 9170.57 670.5 3
 -5 -2 -1 9518.32 478.92 2
 5 2 1 9864.47 463.062 2
 -5 2 -1 9334.35 888.519 4
 -5 -2 -2 30811.2 1114.07 4
 5 2 2 28448.6 1360.54 1
 -5 -2 -2 30052.3 723.74 2
 5 2 2 31187.3 706.169 2
 5 2 2 30611.4 1303.3 3
 -5 2 -2 29312.7 1597.86 4
 -5 2 -3 3679.89 606.269 4
 5 2 3 2732.64 429.726 1
 5 2 3 3744.4 422.299 4
 5 2 3 3201.79 454.472 3
 -5 -2 -3 2510.94 342.71 4
 5 2 4 54655.1 1734.48 4
 -5 2 -4 52468.9 2253.55 4
 5 2 4 57136.9 2009.22 3
 -5 -2 -4 58276.1 1720.65 4
 -5 2 -5 10766 1039.53 4
 5 2 5 12525.2 1001.45 3
 5 2 5 10655 833.776 4
 -5 -2 -5 10025.1 773.316 4
 5 2 6 10178.8 969.653 3
 -5 -2 -6 12215.3 894.873 4
 -5 2 -6 11666.7 1103.97 4
 5 2 6 10768.9 881.949 4
 -5 2 -7 6055.51 821.001 4
 5 2 7 7806.23 875.893 3
 -5 -2 -7 7798.3 748.253 4
 5 2 7 7379.76 781.917 4
 -5 2 -8 74266.2 2519.65 2
 -5 -2 -8 79950.3 2531.04 4
 -5 2 -8 75938 3018.64 4
 -5 -2 -9 3519.52 560.334 4
 -5 2 -9 3308.95 549.153 2
 -5 -2 -9 3275.55 252.177 2
 -5 2 -9 2954.23 628.528 4
 -5 2 -10 4233.42 626.701 2
 -5 -2 -10 4796.88 689.648 4
 -5 -2 -10 4478.11 342.941 2
 -5 2 -10 5136.42 865.935 4
 5 -2 11 16401.4 1536.44 3
 -5 2 -11 15686.8 1208.93 2
 -5 -2 -11 15174.4 692.537 2
 -5 2 -11 12635.2 1366.42 4
 5 -2 12 23442.8 1884.33 3
 -5 2 -12 21597.7 1459.93 2
 -5 2 -12 19746.7 1732.27 4
 -5 -2 -12 22919.4 925.264 2
 5 -2 13 67588.1 3291.4 3
 -5 2 -13 68049.7 2604.56 2
 -5 2 -13 67275.3 3249.4 4
 -5 -2 -13 68999 1731.41 2
 -5 2 -14 5601.54 783.015 2
 -5 2 -14 4539.96 933.342 4
 -5 -2 -14 4250.3 473.966 2
 5 -2 14 4926.89 961.078 3
 -5 2 -15 26329.1 1692.45 2
 5 -2 15 25152.6 2143.67 3
 -5 2 -15 25959 2177.63 4
 -5 -2 -15 28018.4 1253.44 2
 -5 2 -16 12634.3 1199.6 2
 5 -2 16 10175.4 1416.55 3
 -5 -2 -16 11938.2 874.426 2
 -5 2 -16 11048.2 1448.56 4
 -5 2 -17 3435.8 661.47 2
 5 2 17 4642.44 1001.2 3
 5 -2 17 3652.13 859.527 3
 -5 2 -17 4661.13 982.703 4
 5 2 18 5291.79 1119.93 3
 5 -2 18 6233.79 1204.1 3
 -5 2 -18 5972 858.32 2
 5 2 19 5874.98 1237.73 3
 5 -2 19 3572.97 981.417 3
 -5 2 -19 4890.99 792.461 2
 -5 2 -20 10590.1 1194.25 2
 5 2 20 10509.4 1670.13 3
 5 -2 20 7673.68 1409.03 3
 5 -2 21 11011.9 1724.05 3
 -5 2 -21 8219.96 1108.52 2
 5 2 21 10449.9 1715.23 3
 5 2 22 3434.02 1063.86 3
 5 -2 22 1817.84 725.277 3
 5 2 23 4824.65 1282 3
 5 -2 23 2073.03 894.5 3
 5 -2 24 1514.46 754.331 3
 5 2 24 1308.37 727.854 3
 5 -2 25 1395.75 659.83 3
 5 -3 -28 4217.05 1000.74 2
 5 3 -27 -8.36572 302.994 2
 5 -3 -27 -198.765 466.772 2
 5 3 -26 1673.03 648.09 2
 5 -3 -26 -272.499 363.883 2
 5 -3 -25 -229.74 477.809 2
 5 3 -25 918.73 573.899 2
 5 3 -24 2823.3 841.552 2
 5 -3 -24 2145.36 762.089 2
 5 -3 -23 11036.1 1483.56 2
 5 3 -23 8895.42 1315.35 2
 5 3 -22 1037.86 550.069 2
 5 -3 -22 105.315 324.542 2
 5 -3 -21 4015.95 872.055 2
 5 3 -21 5929.32 1067.57 2
 5 3 -20 534.747 488.86 2
 5 -3 -20 704.39 406.974 2
 5 3 -19 498.921 500.914 2
 5 -3 -19 950.293 458.391 2
 5 3 -18 47.4655 300.857 2
 5 -3 -18 65.6773 263.049 2
 5 3 -17 176.755 352.916 2
 5 -3 -17 754.004 394.7 2
 5 3 -16 22035.9 1725.14 2
 5 -3 -16 23961.1 1817.97 2
 5 3 -15 38546.2 2218.57 2
 5 -3 -15 42702 2386.74 2
 5 3 -14 368.446 334.779 2
 5 -3 -14 146.702 289.161 2
 5 3 -13 31147.9 1874.85 2
 5 -3 -13 26627.8 1806.73 2
 5 3 -12 5346.89 774.493 2
 5 -3 -12 4135.21 722.424 2
 5 3 -11 52078.1 2292.42 2
 5 -3 -11 46105.4 2226.79 2
 -5 3 10 15750.8 1037.73 1
 5 3 -10 18621.8 1315.35 2
 5 -3 -10 16404 1311.5 2
 5 3 -9 2112.05 468.649 2
 5 -3 -9 2280.15 504.879 2
 -5 3 9 2431.1 395.264 1
 -5 3 8 161026 3074.82 1
 5 3 -8 167043 3697.69 2
 5 3 -7 60758.9 2139.51 2
 -5 3 7 56857.9 1767.26 1
 5 -3 -7 62240.4 2449.86 2
 5 3 -6 163912 3360.11 2
 5 -3 -6 164194 3908.51 2
 5 3 -5 204559 3607.77 2
 5 -3 -5 200576 4211.17 2
 5 3 -4 205000 3446.57 2
 -5 -3 4 205910 3778.21 2
 5 -3 -4 217546 2641.77 1
 5 3 -3 334109 4116.64 2
 5 -3 -3 342181 3434.56 1
 -5 -3 3 339177 4611.3 2
 -5 -3 2 1415.1 282.239 2
 5 3 -2 2388.24 337.626 2
 5 3 -1 6351.71 498.712 2
 -5 -3 1 6437.63 676.567 1
 -5 -3 1 6430.11 560.836 2
 -5 -3 0 198505 2195.07 4
 -5 3 0 200414 4292.9 4
 5 3 0 200024 2559.43 2
 -5 -3 0 193711 2869.7 2
 -5 -3 0 193022 3701.72 1
 5 3 0 196516 2785.97 3
 -5 -3 -1 79.8739 175.667 1
 -5 -3 -1 33.039 47.5947 4
 -5 3 -1 241.877 212.687 4
 5 3 1 3.18315 90.9533 3
 5 3 1 118.81 80.4896 2
 -5 -3 -1 23.01 69.2414 2
 -5 -3 -2 6067.4 672.471 1
 5 3 2 6627.86 354.605 2
 -5 3 -2 6508.93 818.764 4
 5 3 2 6518.44 602.714 3
 -5 -3 -2 5875.66 398.03 4
 5 3 3 30283.4 1037.83 4
 -5 3 -3 26948.2 1650.49 4
 -5 -3 -3 27010.3 931.922 4
 5 3 3 26754.9 1304.83 3
 5 3 3 27908.2 567.067 2
 5 3 4 115594 2270.31 4
 -5 -3 -4 116878 2127.03 4
 -5 3 -4 119231 3568.04 4
 -5 3 -5 247602 5221.59 4
 5 3 5 242204 3589.79 4
 -5 -3 -5 235415 3342.98 4
 5 3 6 35232.4 1481.72 4
 -5 3 -6 35345.5 2043.73 4
 -5 -3 -6 34479.8 1397.76 4
 -5 3 -7 6375.64 874.372 4
 5 3 7 7603.83 744.262 4
 5 3 8 3891.9 560.057 4
 -5 3 -8 4188.65 763.182 4
 -5 3 -9 -21.8276 283.492 4
 -5 3 -9 385.022 221.582 2
 -5 3 -10 3021.64 701.787 4
 -5 3 -10 2837.45 563.742 2
 -5 3 -11 4555.11 700.344 2
 -5 -3 -11 4548.74 346.177 2
 -5 3 -11 5508.98 965.049 4
 -5 3 -12 828.26 399.94 4
 -5 3 -12 949.601 335.19 2
 5 -3 12 1473.59 506.015 3
 -5 -3 -12 1296.55 214.625 2
 5 -3 13 43779.2 2693.6 3
 -5 -3 -13 41877.4 1270.56 2
 -5 3 -13 37675.2 2106.81 2
 -5 3 -13 40134.4 2605.85 4
 5 -3 14 30518.4 2326.73 3
 -5 -3 -14 29403.8 1157.21 2
 -5 3 -14 27700.9 1855.88 2
 -5 3 -14 29200.6 2295.02 4
 -5 3 -15 4922.58 977.318 4
 -5 3 -15 6386.91 907.484 2
 5 -3 15 7642.31 1179.4 3
 -5 -3 -15 6654.73 582.023 2
 -5 3 -16 848.165 399.182 2
 5 -3 16 1218.85 544.157 3
 -5 3 -16 755.417 582.763 4
 5 -3 17 2269.56 846.754 3
 -5 3 -17 3270.65 923.414 4
 -5 3 -17 2509.59 606.103 2
 5 -3 18 1956.47 657.697 3
 -5 3 -18 2792.76 633.925 2
 -5 3 -18 3030.91 911.806 4
 -5 3 -19 16639.7 1548.92 2
 5 -3 19 15146.5 1913.57 3
 -5 3 -20 1855.59 568.533 2
 5 -3 20 989.416 563.009 3
 5 -3 21 9530.36 1630.65 3
 -5 3 -21 8048.89 1150.47 2
 5 -3 22 -778.702 654.057 3
 -5 3 -22 169.896 275.118 2
 5 3 22 626.515 599.186 3
 5 3 23 930.506 688.756 3
 5 -3 23 -313.928 378.431 3
 5 3 24 663.042 756.72 3
 5 -3 24 564.808 430.107 3
 5 -3 25 442.029 541.558 3
 5 -4 -27 -554.833 537.192 2
 5 4 -26 1240.31 672.957 2
 5 -4 -26 788.94 534.424 2
 5 4 -25 1820.94 715.809 2
 5 -4 -25 430.651 374.067 2
 5 -4 -24 133.759 364.067 2
 5 4 -24 1162.37 605.468 2
 5 4 -23 703.032 534.294 2
 5 -4 -23 1097.43 464.315 2
 5 4 -22 5666.97 1075.15 2
 5 -4 -22 6634.18 1152.92 2
 5 4 -21 2301.33 745.608 2
 -5 -4 21 1892.06 585.724 3
 5 -4 -21 2458.62 693.49 2
 -5 -4 20 2407.25 610.935 3
 5 4 -20 2813.72 742.164 2
 5 -4 -20 2773.77 729.526 2
 5 4 -19 3114.77 717.194 2
 5 -4 -19 4617.58 914.761 2
 5 4 -18 3064.07 747.58 2
 5 -4 -18 2204.97 645.368 2
 5 4 -17 13489.6 1440.65 2
 5 -4 -17 13290.6 1447.91 2
 5 4 -16 5982.3 960.617 2
 5 -4 -16 4676.82 868.608 2
 5 4 -15 4199.3 790.784 2
 5 -4 -15 4029.58 723.895 2
 5 4 -14 34126.2 2101 2
 5 -4 -14 29339.4 2001.16 2
 5 4 -13 61155.3 2720.23 2
 5 -4 -13 55307.9 2688.43 2
 5 4 -12 9017.35 1059.78 2
 5 -4 -12 9917.17 1114 2
 5 4 -11 28938 1785.55 2
 5 -4 -11 28572.7 1873.9 2
 5 4 -10 14521.2 1232.96 2
 5 -4 -10 15111.4 1362.78 2
 -5 -4 9 1052.27 190.841 3
 5 -4 -9 1234.63 397.875 2
 5 4 -9 1420.06 412.182 2
 -5 -4 8 1642.25 188.462 3
 -5 4 8 1655.36 371.445 1
 5 -4 -8 1788.44 451.277 2
 5 4 -8 1654.84 429.459 2
 5 4 -7 47354.3 2016.14 2
 -5 -4 7 45119.6 1869.49 4
 5 4 -6 74899.5 2422.28 2
 -5 -4 6 76930.5 2250.83 4
 5 -4 -5 116954 2426.57 1
 5 4 -5 112981 2848.19 2
 -5 -4 5 114099 2547.57 4
 -5 -4 4 24116 1052.03 4
 5 -4 -4 22929.5 1095.01 1
 5 4 -4 21339.8 1190.01 2
 5 4 -3 33624.7 1430.96 2
 -5 -4 3 33866.2 1628.04 2
 -5 -4 2 6083.95 656.503 2
 5 4 -2 4898.36 518.194 2
 -5 4 1 1396.03 388.474 4
 -5 -4 1 1822.62 415.593 1
 5 4 -1 1783.34 234.749 3
 -5 -4 1 2060.19 184.068 4
 -5 -4 1 1175.73 292.631 2
 5 4 -1 1378.09 254.222 2
 -5 4 0 417.036 193.629 4
 5 4 0 573.998 175.098 2
 -5 -4 0 566.9 285.779 1
 5 4 0 458.17 150.348 3
 -5 4 -1 17154.9 1351.58 4
 -5 -4 -1 18750.5 1286.83 1
 5 4 1 17198 801.932 2
 5 4 2 6278.73 448.139 2
 -5 4 -2 6467.27 849.356 4
 -5 -4 -2 6281.62 760.031 1
 -5 4 -3 361727 6453.49 4
 5 4 3 349421 2952.83 2
 -5 -4 -3 367950 5774.54 1
 -5 4 -4 18897 1521.85 4
 5 4 4 19427.1 594.184 2
 5 4 4 20117.6 811.62 4
 5 4 5 87336.4 1948.17 4
 -5 4 -5 90163.6 3308.7 4
 -5 4 -6 7511.68 1019.81 4
 5 4 6 8227.48 657.339 4
 -5 4 -7 -71.3758 244.178 4
 5 4 7 -130.861 106.695 4
 -5 4 -8 87122.1 3520.86 4
 5 4 8 83726.2 2510.63 4
 -5 4 -9 6270.8 982.59 4
 -5 4 -9 5237.67 806.531 2
 -5 4 -10 1560.71 483.221 2
 -5 4 -10 989.736 385.089 4
 5 4 11 15193.7 572.146 2
 -5 4 -11 16526.8 1467.13 2
 -5 4 -11 15067.9 1581.54 4
 -5 4 -12 21.0738 216.378 2
 5 4 12 -13.4363 56.7993 2
 -5 4 -12 -326.837 414.307 4
 -5 4 -13 934.708 409.126 2
 -5 4 -13 1378.17 590.479 4
 -5 4 -14 2753.64 666.589 2
 -5 4 -14 1266.23 565.899 4
 -5 4 -15 2368.67 646.943 2
 -5 4 -15 2076.22 706.369 4
 -5 4 -16 10467.7 1517.64 4
 -5 4 -16 11455.9 1323.98 2
 -5 4 -17 3643.3 772.894 2
 -5 4 -17 3253.85 929.96 4
 -5 4 -18 -174.627 276.741 2
 5 -4 18 380.769 414.723 3
 -5 4 -18 762.443 596.826 4
 -5 4 -19 243.434 382.072 2
 5 -4 19 -249.045 339.825 3
 -5 4 -19 142.973 404.386 4
 5 -4 20 2539.75 833.07 3
 -5 4 -20 2784.13 712.95 2
 -5 4 -21 3908.54 839.603 2
 5 -4 21 3839.81 1030.18 3
 5 -4 22 639.842 474.764 3
 -5 4 -22 955.826 519.24 2
 5 -4 23 9049.35 1592.63 3
 -5 4 -23 6211.59 1067.7 2
 5 4 24 1587.15 747.669 3
 5 -4 24 458.869 601.253 3
 5 -4 25 137.711 478.521 3
 5 -5 -27 376.137 528.628 2
 5 -5 -26 -271.986 432.834 2
 5 5 -25 -211.343 488.641 2
 5 -5 -25 224.332 377.543 2
 5 5 -24 633.881 469.755 2
 5 -5 -24 1160.19 574.91 2
 5 5 -23 4037.21 985.67 2
 5 -5 -23 5024.11 1065.67 2
 5 5 -22 334.654 390.114 2
 5 -5 -22 -504.861 484.471 2
 5 5 -21 3024.96 785.713 2
 5 -5 -21 3563.38 892.365 2
 5 5 -20 1711.66 562.575 2
 5 -5 -20 534.993 367.452 2
 5 5 -19 815.469 551.698 2
 5 -5 -19 99.5365 390.391 2
 5 5 -18 7414.85 1168.89 2
 5 -5 -18 7859.52 1160.6 2
 5 5 -17 5947.94 1024.17 2
 5 -5 -17 6239.99 1060.66 2
 -5 -5 16 4020.39 628.548 3
 5 5 -16 4272.02 856.695 2
 5 -5 -16 3291.8 752.408 2
 -5 -5 15 1559.76 406.748 3
 5 5 -15 1626.22 577.149 2
 5 -5 -15 820.852 479.445 2
 -5 -5 14 2756.44 463.123 3
 5 5 -14 2985.12 670.644 2
 5 -5 -14 2408.33 612.354 2
 -5 -5 13 3045.18 441.838 3
 5 -5 -13 2443.18 641.686 2
 5 5 -13 2939.35 655.787 2
 5 5 -12 24626.3 1764.31 2
 5 -5 -12 24493.3 1899.48 2
 -5 -5 12 26736.6 1174.47 3
 5 5 -11 17467.8 1473.22 2
 -5 -5 11 19796.8 910.414 3
 5 -5 -11 16445.2 1496.09 2
 5 5 -10 1641.12 492.773 2
 5 5 -9 37.8182 240.199 2
 5 5 -8 6682.59 860.357 2
 5 5 -7 6548.25 823.165 2
 -5 -5 7 7186.62 767.31 4
 5 -5 -6 11277.7 880.781 1
 5 5 -6 10836.1 988.296 2
 -5 -5 6 11391.5 885.854 4
 5 5 -5 17440.9 1233.14 2
 5 -5 -5 18601.1 1123 1
 -5 -5 5 17574.8 1003.3 4
 5 -5 -4 59742.9 2068.17 1
 5 5 -4 59724 2181.93 2
 -5 -5 4 57619.4 1648.55 4
 5 5 -3 138710 3211.05 2
 -5 -5 3 133525 2173.17 4
 5 5 -2 20407.3 1188.82 2
 -5 5 2 23372.6 1660.03 4
 5 5 -2 20432.1 634.666 3
 -5 -5 2 21219 695.979 4
 5 5 -1 26223.5 892.829 3
 5 5 -1 24641.3 1251.14 2
 -5 5 1 24570.5 1711.52 4
 5 5 0 41921.2 1574.06 2
 -5 5 0 40594 2206.48 4
 -5 -5 0 41308.7 2131.47 1
 -5 5 -1 424.052 280.458 4
 -5 -5 -1 -183.038 244.194 1
 5 5 1 257.278 148.956 2
 -5 5 -2 92844.9 3395.58 4
 -5 -5 -2 92547.2 3137.27 1
 5 5 2 88690.1 2031.47 2
 -5 5 -3 85224.5 3282.25 4
 5 5 3 89413.8 1913.37 2
 -5 -5 -3 92143.5 3160.67 1
 5 5 4 114216 2031.89 2
 -5 -5 -4 111736 3508.66 1
 5 5 5 159267 2252.14 2
 -5 5 -5 159346 4610.55 4
 5 5 5 155804 2259.06 4
 5 5 6 23384.9 746.844 2
 5 5 6 22339.2 783.532 2
 -5 5 -6 26959.6 1935.51 4
 5 5 6 22182.5 996.789 4
 5 5 7 45821.3 1046 2
 5 5 7 48164.9 952.635 2
 5 5 7 50169.3 1672.1 4
 -5 5 -7 46593.6 2610.54 4
 -5 5 -8 26493 2018.43 4
 5 5 8 25168.2 1308.11 4
 5 5 8 24602.2 620.871 2
 5 5 9 4986.43 280.761 2
 5 5 9 5765.47 679.744 4
 -5 5 -9 4127.4 837.329 4
 -5 5 -10 20858.1 1854.05 4
 5 5 10 17274.3 552.941 2
 -5 5 -10 19909.2 1735.57 2
 5 5 11 1394.82 178.519 2
 -5 5 -11 1408.64 449.555 4
 -5 5 -11 436.709 307.166 2
 -5 5 -12 2315.56 668.91 4
 -5 5 -12 2729.61 714.071 2
 -5 5 -13 44453.1 2647.59 2
 -5 5 -13 44734.3 2933.07 4
 -5 5 -14 1085.87 597.29 4
 -5 5 -14 1126.83 472.986 2
 -5 5 -15 19933.4 2049 4
 -5 5 -15 21201.1 1857.23 2
 -5 5 -16 15563.1 1879.25 4
 -5 5 -16 13857.4 1528.42 2
 -5 5 -17 84.1949 367.93 2
 -5 5 -17 443.96 592.585 4
 -5 5 -18 7947.12 1194.64 2
 -5 5 -18 8060.19 1402.92 4
 -5 5 -19 3210.18 747.904 2
 -5 5 -19 3943.49 1023.72 4
 -5 5 -20 104.883 364.938 4
 -5 5 -20 620.638 372.952 2
 -5 5 -21 5862.29 1066.7 2
 -5 5 -22 1696.94 620.573 2
 -5 5 -23 251.549 347.808 2
 -5 5 -24 952.848 428.849 2
 5 -6 -25 -549.864 591.662 2
 5 6 -24 -591.66 511.44 2
 5 -6 -24 -796.005 630.255 2
 5 6 -23 489.385 457.391 2
 5 -6 -23 487.588 516.969 2
 5 6 -22 12636 1645.09 2
 5 -6 -22 7958.85 1329.28 2
 5 -6 -21 7894.63 1293.05 2
 5 6 -21 8365.83 1375.4 2
 5 6 -20 1241.02 551.331 2
 5 -6 -20 30.8613 397.933 2
 5 6 -19 1153.31 580.159 2
 5 -6 -19 1147.61 529.301 2
 5 6 -18 461.011 411.065 2
 5 -6 -18 636.893 441.631 2
 5 -6 -17 735.906 421.187 2
 5 6 -17 1009.18 464.788 2
 5 -6 -16 3618.22 824.554 2
 5 6 -16 3873.69 833.79 2
 5 6 -15 1642.94 613.769 2
 5 6 -14 11310.7 1341.87 2
 5 6 -13 5309.57 895.857 2
 5 6 -12 1020.94 365.834 2
 5 6 -11 11242.1 1227.11 2
 5 6 -10 19167 1565.37 2
 5 6 -9 -196.095 374.145 2
 5 6 -8 46.2341 307.658 2
 5 6 -7 6573.83 866.537 2
 5 -6 -7 6437.54 736.181 1
 -5 -6 7 4186.6 603.719 4
 5 6 -6 1783.22 499.498 2
 -5 -6 6 1287.17 308.905 4
 5 -6 -6 1231.09 339.832 1
 5 -6 -5 62820.9 2337.93 1
 5 6 -5 63645.7 2516.04 2
 -5 -6 5 64568.3 1984.48 4
 5 6 -4 46327.5 2072.7 2
 5 -6 -4 46078 2033.69 1
 -5 -6 4 43297.9 1445.58 4
 5 6 -3 309.805 245.691 2
 -5 -6 3 222.56 87.5518 4
 -5 -6 2 17731.1 576.631 4
 -5 6 2 20042.6 1602.39 4
 5 6 -2 19206.7 1280.02 2
 -5 6 1 582.462 284.205 4
 5 6 -1 647.743 251.765 2
 -5 -6 0 -74.6727 323.776 1
 -5 6 0 263.088 209.589 4
 5 6 0 -7.38294 129.479 2
 -5 6 -1 11915.7 1277.36 4
 5 6 1 9815.88 829.967 2
 -5 -6 -1 9516.17 1112.75 1
 -5 6 -2 1975.36 532.358 4
 5 6 2 1549.37 334.59 2
 -5 -6 -2 2101.04 532.996 1
 -5 -6 -3 22968.2 1705.19 1
 5 6 3 19750.8 1092.85 2
 -5 6 -3 20012.4 1719.34 4
 -5 6 -4 145052 4571.5 4
 -5 -6 -4 149117 4338.31 1
 5 6 4 148102 2843.21 2
 -5 6 -5 1297.95 399.579 4
 -5 -6 -5 2159.47 602.231 1
 5 6 5 1187.05 246.05 2
 5 6 6 42483.3 1423.78 2
 -5 6 -6 42484.7 2579.58 4
 5 6 6 41485.8 1342.28 2
 5 6 6 40992.3 1182.74 4
 5 6 7 35553.7 1244.47 2
 5 6 7 36889 1155.34 2
 5 6 7 33568 1260.54 4
 -5 6 -7 33773.6 2336.18 4
 5 6 8 3772.1 479.541 4
 -5 6 -8 3551.52 802.271 4
 5 6 8 3415.68 330.892 2
 5 6 9 511.508 127.514 2
 -5 6 -9 -120.864 469.229 4
 5 6 9 249.981 136.052 4
 -5 6 -10 -241.244 428.323 2
 -5 6 -10 -391.195 552.678 4
 -5 6 -11 -199.297 427.99 2
 -5 6 -11 275.366 371.865 4
 -5 6 -12 24532.5 2233.69 4
 -5 6 -12 22800.5 1990.37 2
 -5 6 -13 4911.37 990.627 2
 -5 6 -13 4233.83 987.156 4
 -5 6 -14 30902.6 2399.95 2
 -5 6 -14 28493.4 2470.71 4
 -5 6 -15 13584.3 1759.37 4
 -5 6 -15 12370.6 1533.66 2
 -5 6 -16 5307.5 1050.79 2
 -5 6 -16 4999.57 1089.86 4
 -5 6 -17 70.6223 284.699 2
 -5 6 -17 390.741 328.487 4
 -5 6 -18 1056.89 651.053 2
 -5 6 -18 389.305 384.917 4
 -5 6 -19 -518.442 544.137 2
 -5 6 -19 -511.446 504.795 4
 -5 6 -20 2364.43 679.552 2
 -5 6 -20 2088.05 723.068 4
 -5 6 -21 894.471 504.712 2
 -5 6 -21 1830.45 749.553 4
 -5 6 -22 1033.1 559.206 2
 -5 6 -23 873.244 491.079 2
 -5 6 -24 -515.607 558.878 2
 5 7 -23 2441.95 831.562 2
 5 7 -22 3498.19 943.39 2
 5 7 -21 936.185 552.506 2
 5 7 -20 12456.4 1634.31 2
 5 7 -19 1084.35 542.224 2
 5 7 -18 1183.43 593.232 2
 5 7 -17 10659.2 1436.61 2
 5 7 -16 914.626 471.902 2
 5 7 -15 3445.57 790.992 2
 5 7 -14 17313.3 1709.66 2
 5 7 -13 1580.63 537.935 2
 5 7 -12 25338.5 1981.47 2
 5 7 -11 9499.33 1207.63 2
 5 7 -10 -566.242 469.792 2
 5 7 -9 8067.9 1051.24 2
 5 7 -8 -192.88 349.39 2
 5 7 -7 3571.91 693.527 2
 5 -7 -7 3174.66 587.871 1
 5 7 -6 79763.3 3097.79 2
 5 -7 -6 77204.1 2815.17 1
 -5 -7 6 72640.9 2356.54 4
 5 7 -5 1840.88 479.372 2
 5 -7 -5 1555.38 437.843 1
 -5 -7 5 1737.7 347.516 4
 -5 -7 4 37089.6 1379.52 4
 5 7 -4 37105.7 2016.38 2
 5 -7 -4 34357.9 1948.6 1
 -5 7 3 8756.61 1130.54 4
 -5 -7 3 9386.53 577.62 4
 5 7 -3 9529.7 1008.84 2
 -5 7 2 1352.67 462.109 4
 5 7 -2 1562.57 429.021 2
 -5 7 1 1260.15 426.202 4
 5 7 -1 1710.68 444.472 2
 -5 -7 1 1144.86 370.414 1
 -5 -7 0 1827.54 551.748 1
 5 7 0 1348 364.082 2
 -5 7 0 2602.07 626.35 4
 -5 7 -1 17489 1617.99 4
 -5 -7 -1 15162.3 1541.4 1
 5 7 1 13698.5 1089 2
 5 7 2 160817 3644.57 2
 -5 -7 -2 160386 4818.18 1
 -5 7 -2 160109 4901.19 4
 -5 -7 -3 1749.63 511.298 1
 5 7 3 2021.45 431.78 2
 -5 7 -3 2034.04 636.834 4
 -5 7 -4 8810.32 1177.33 4
 5 7 4 7261.64 742.853 2
 -5 -7 -4 7157.88 1025.25 1
 -5 7 -5 212.026 289.933 4
 -5 -7 -5 1026.79 496.094 1
 5 7 5 373.996 186.037 2
 -5 7 -6 10250.8 1321.89 4
 5 7 6 9755.41 799.028 2
 5 7 6 10057.2 790.571 2
 5 7 7 1480.07 286.767 2
 -5 7 -7 1343.36 587.364 4
 -5 7 -8 17531.4 1768.07 4
 -5 7 -9 419.052 357.971 4
 -5 7 -10 4677.28 994.901 4
 -5 7 -10 4246.72 850.005 2
 -5 7 -11 -281.18 340.743 4
 -5 7 -11 -702.997 529.182 2
 -5 7 -12 4219.32 950.528 4
 -5 7 -12 2822.53 698.839 2
 -5 7 -13 1206.66 538.742 4
 -5 7 -13 694.533 501.074 2
 -5 7 -14 6034.03 1142.56 2
 -5 7 -14 9204.71 1465.83 4
 -5 7 -15 272.698 399.756 2
 -5 7 -15 -162.388 415.792 4
 -5 7 -16 18034 2108.19 4
 -5 7 -16 19339 2012.01 2
 -5 7 -17 940.915 592.802 2
 -5 7 -17 161.264 388.458 4
 -5 7 -18 1670.29 666.4 2
 -5 7 -18 767.257 676.11 4
 -5 7 -19 -603.142 522.636 2
 -5 7 -19 1362.02 723.552 4
 -5 7 -20 36.9318 324.964 2
 -5 7 -20 -157.635 475.737 4
 -5 7 -21 237.373 459.021 4
 -5 7 -21 282.723 394.509 2
 -5 7 -22 3745.44 963 2
 -5 7 -23 1148.71 616.765 2
 -5 7 -24 1848.67 705.141 2
 5 8 -22 13348.2 1789.37 2
 5 8 -21 223.594 381.928 2
 5 8 -20 -166.539 460.321 2
 5 8 -19 1923.8 778.453 2
 5 8 -18 -173.919 358.785 2
 5 8 -17 946.69 513.697 2
 5 8 -16 -88.422 303.387 2
 5 8 -15 8239.21 1248.06 2
 5 8 -14 21257.7 1972.5 2
 5 8 -13 -266.481 303.391 2
 5 8 -12 2958.54 723.289 2
 5 8 -11 2417 656.255 2
 5 8 -10 1721.21 586.193 2
 5 8 -9 15824.9 1552.13 2
 5 -8 -8 861.996 406.974 1
 5 8 -8 612.97 368.089 2
 5 8 -7 6946.68 1018.6 2
 5 -8 -7 8455.09 1031.86 1
 5 -8 -6 18796 1517.78 1
 5 8 -6 17258.4 1542.98 2
 5 8 -5 1515.75 519.542 2
 -5 8 5 1272.15 477.085 4
 5 -8 -5 1492.66 465.475 1
 -5 8 4 25016.3 2008.64 4
 5 8 -4 23050.6 1718.56 2
 5 -8 -4 27161 1871.64 1
 -5 8 3 594.446 341.463 4
 5 -8 -3 220.199 244.615 1
 -5 8 2 34413.5 2340.39 4
 5 8 -2 32740.4 1958.7 2
 -5 8 1 14307.2 1516.6 4
 -5 -8 1 13152.6 1548.54 1
 5 8 -1 13616.3 1262.26 2
 -5 -8 0 413.847 418.91 1
 -5 8 0 106.674 344.064 4
 5 8 0 264.706 254.808 2
 -5 -8 -1 2478.69 699.745 1
 -5 8 -1 2999.59 730.088 4
 5 8 1 2676.01 560.29 2
 -5 8 -2 1815.12 563.367 4
 5 8 2 1960.25 446.321 2
 -5 -8 -2 1741.59 624.55 1
 -5 -8 -3 -478.736 477.345 1
 -5 8 -3 -181.753 341.767 4
 5 8 3 -131.525 170.074 2
 5 8 4 9242.95 921.16 2
 -5 -8 -4 10245.6 1309.9 1
 -5 8 -4 10581.9 1379.6 4
 -5 8 -5 1721.31 608.768 4
 -5 -8 -5 2404.51 724.371 1
 5 8 5 2205.67 427.78 2
 5 8 6 12803.4 1052.59 2
 -5 8 -6 13640.3 1583.2 4
 -5 -8 -6 16341.8 1674.6 1
 5 8 7 14189.2 1081.66 2
 -5 8 -7 16325.5 1734.94 4
 -5 8 -8 -104.728 317.308 4
 -5 8 -9 -294.58 445.835 4
 -5 8 -10 5307.41 1068.51 2
 -5 8 -10 5134.79 1031.5 4
 -5 8 -11 2054.37 677.632 4
 -5 8 -11 1980.4 738.779 2
 -5 8 -12 15633.1 1863.97 2
 -5 8 -12 16034.8 1897.81 4
 -5 8 -13 2913.96 922.249 4
 -5 8 -13 4255.02 1003.22 2
 -5 8 -14 14087 1800.97 2
 -5 8 -14 14798.9 1909.14 4
 -5 8 -15 324.861 378.286 2
 -5 8 -15 1186.68 635.742 4
 -5 8 -16 1947.39 697.188 2
 -5 8 -16 1994.97 752.852 4
 -5 8 -17 1126.74 674.288 2
 -5 8 -17 571.186 449.36 4
 -5 8 -18 985.819 644.159 2
 -5 8 -18 409.827 382.942 4
 -5 8 -19 1097.36 582.44 2
 -5 8 -19 806.435 711.943 4
 -5 8 -20 5189.78 1178.23 2
 -5 8 -20 1995.51 779.169 4
 -5 8 -21 936.031 534.128 2
 -5 8 -22 487.319 461.985 2
 5 9 -20 3679.06 982.277 2
 5 9 -19 988.78 633.147 2
 5 9 -18 512.673 470.452 2
 5 9 -17 7404.48 1255.25 2
 5 9 -16 7936.61 1333.75 2
 5 9 -15 -67.9634 417.497 2
 5 9 -14 5061.51 993.157 2
 5 9 -13 293.614 359.075 2
 5 9 -12 6612.81 1146.04 2
 5 9 -11 2254.97 668.108 2
 5 9 -10 841.621 394.951 2
 5 9 -9 -827.797 612.219 2
 5 9 -8 17870.9 1722.97 2
 5 -9 -8 16926.3 1555.75 1
 5 9 -7 196.517 266.572 2
 5 -9 -7 252.522 255.279 1
 5 9 -6 4426.32 850.949 2
 5 -9 -6 3542.76 733.239 1
 -5 9 6 3085.68 748.388 4
 5 9 -5 630.683 410.205 2
 -5 9 5 -371.742 447.949 4
 5 -9 -5 418.201 372.218 1
 -5 9 4 32746.2 2399.22 4
 5 9 -4 31038 2118.32 2
 5 -9 -4 32418.8 2236.33 1
 -5 9 3 54763.4 3085.52 4
 5 -9 -3 55750.9 2960.02 1
 5 9 -3 53861.3 2741.05 2
 5 9 -2 2452.11 655.034 2
 -5 9 2 2624.49 733.705 4
 5 9 -1 1181.87 410.31 2
 -5 -9 1 972.714 500.568 1
 -5 9 1 1115.08 511.39 4
 -5 9 0 36251 2507.19 4
 -5 -9 0 39911.2 2835.24 1
 5 9 0 39770 2252.88 2
 -5 -9 -1 6487.71 1168.97 1
 -5 9 -1 6187.93 1066.64 4
 5 9 1 5838.95 857.519 2
 -5 9 -2 7178.55 1169.57 4
 -5 -9 -2 9938.63 1422.41 1
 5 9 2 10427 1116.8 2
 -5 9 -3 1177.91 495.294 4
 5 9 3 1236.21 391.922 2
 -5 9 -4 1065.86 520.478 4
 -5 -9 -4 1119.65 548.963 1
 5 9 4 514.505 316.66 2
 -5 9 -5 1821.14 682.365 4
 5 9 5 1779.15 437.94 2
 -5 -9 -5 2132.22 719.681 1
 -5 9 -6 -245.137 347.771 4
 -5 -9 -6 135.969 427.253 1
 5 9 6 -170.049 207.265 2
 -5 9 -7 9505.52 1394.49 4
 5 9 7 10283.9 1016.04 2
 -5 9 -8 1302.46 577.538 4
 -5 9 -9 7820.58 1310.13 4
 -5 9 -10 17632.1 1983.75 4
 -5 9 -10 16685.4 1994.5 2
 -5 9 -11 6859.72 1336.11 2
 -5 9 -11 6904 1266.15 4
 -5 9 -12 2120.04 768.927 2
 -5 9 -12 1544.53 719.41 4
 -5 9 -13 1112.03 637.232 2
 -5 9 -13 403.448 435.73 4
 -5 9 -14 3499.9 1049.71 2
 -5 9 -14 5070.93 1158.61 4
 -5 9 -15 3508.45 990.436 2
 -5 9 -15 2936.82 894.001 4
 -5 9 -16 4891.62 1181.42 2
 -5 9 -16 4643.52 1148.08 4
 -5 9 -17 1508.02 712.049 2
 -5 9 -17 -95.9973 488.921 4
 -5 9 -18 994.332 593.914 2
 -5 9 -18 1696.53 766.349 4
 -5 9 -19 -196.971 560.325 4
 -5 9 -19 184.739 614.503 2
 -5 9 -20 -1029.27 750.202 2
 5 10 -19 3877.01 1056.75 2
 5 10 -18 8866.66 1485.65 2
 5 10 -17 14.1837 303.021 2
 5 10 -16 -546.24 585.27 2
 5 10 -15 755.242 460.836 2
 5 10 -14 2314.14 730.112 2
 5 10 -13 182.653 385.581 2
 5 10 -12 1258.14 619.331 2
 5 10 -11 322.631 348.613 2
 5 10 -10 1449.05 535.117 2
 5 10 -9 3969.86 888.782 2
 5 -10 -9 2965.3 705.775 1
 5 10 -8 -581.807 470.483 2
 5 -10 -8 -42.2764 295.645 1
 5 -10 -7 543.155 342.92 1
 5 10 -7 701.439 461.915 2
 -5 10 7 562.36 394.854 4
 -5 10 6 15193.3 1716.81 4
 5 10 -6 19603.1 1842.76 2
 5 -10 -6 19873.8 1821.02 1
 -5 10 5 3626.33 888.584 4
 5 10 -5 3661.32 840.201 2
 5 -10 -5 4471.96 890.762 1
 5 -10 -4 1561.01 529.365 1
 -5 10 4 1153.51 496.116 4
 5 10 -4 2129 643.631 2
 -5 10 3 15725.7 1717.7 4
 5 -10 -3 16165.9 1696.18 1
 5 10 -3 14013.3 1513.66 2
 -5 10 2 206.981 268.589 4
 5 10 -2 -133.833 275.071 2
 -5 10 1 2353.24 643.437 4
 -5 -10 1 1752.59 590.475 1
 5 10 -1 2186.15 593.997 2
 5 10 0 6445.62 984.145 2
 -5 -10 0 5775.91 1155 1
 -5 10 0 5482.78 1024.34 4
 -5 10 -1 -149.887 311.453 4
 5 10 1 181.829 221.51 2
 -5 -10 -1 77.1946 445.384 1
 -5 10 -2 22883.1 2125.61 4
 -5 -10 -2 24646.3 2311.32 1
 5 10 2 20701.1 1694.75 2
 -5 -10 -3 364.693 466.13 1
 5 10 3 299.574 279.939 2
 -5 10 -3 -151.628 428.133 4
 -5 10 -4 6404.16 1166.19 4
 -5 -10 -4 5455.01 1085.38 1
 5 10 4 5777.85 881.12 2
 5 10 5 513.627 308.81 2
 -5 -10 -5 775.098 583.925 1
 -5 10 -5 1224.64 593.434 4
 -5 10 -6 158.747 308.615 4
 -5 -10 -6 697.205 543.544 1
 -5 -10 -7 7255.68 1277.52 1
 -5 10 -7 5694.82 1151.78 4
 -5 10 -8 10377.8 1525.46 4
 -5 10 -9 1803.73 732.96 2
 -5 10 -9 2588.65 817.236 4
 -5 10 -10 8241.63 1415.28 4
 -5 10 -10 8241.29 1478.82 2
 -5 10 -11 -82.6823 437.099 2
 -5 10 -11 367.718 411.424 4
 -5 10 -12 3632.56 969.366 2
 -5 10 -12 3787.56 1056.11 4
 -5 10 -13 628.457 551.86 2
 -5 10 -13 497.065 456.895 4
 -5 10 -14 -538.335 575.499 2
 -5 10 -14 982.578 606.852 4
 -5 10 -15 -261.833 417.148 2
 -5 10 -15 31.1542 470.928 4
 -5 10 -16 2605.88 934.937 4
 -5 10 -16 3204.95 969.309 2
 -5 10 -17 512.944 558.525 4
 -5 10 -17 463.032 532.24 2
 -5 10 -18 717.434 664.156 2
 -5 10 -18 -399.292 557.488 4
 5 11 -17 1291.79 701.281 2
 5 11 -16 8733.45 1476.88 2
 5 11 -15 774.687 560.753 2
 5 11 -14 1049.3 571.752 2
 5 11 -13 1126.31 628.863 2
 5 11 -12 -72.5722 515.326 2
 5 11 -11 411.333 309.569 2
 5 11 -10 412.622 343.667 2
 5 11 -9 -285.258 474.432 2
 -5 11 9 271.812 430.3 4
 5 -11 -9 554.276 502.964 1
 5 11 -8 5070.72 1055.23 2
 -5 11 8 7445.93 1253.67 4
 5 -11 -8 4963.22 973.603 1
 5 11 -7 232.465 436 2
 -5 11 7 169.124 288.594 4
 5 -11 -7 283.492 358.078 1
 5 -11 -6 738.172 459.283 1
 5 11 -6 1223.47 597.645 2
 -5 11 6 177.309 341.35 4
 -5 11 5 324.775 334.831 4
 5 11 -5 -64.6088 336.909 2
 5 -11 -5 -329.065 408.885 1
 -5 11 4 227.601 361.65 4
 5 11 -4 510.767 435.393 2
 5 -11 -4 -531.261 524.583 1
 -5 11 3 516.15 332.756 4
 5 11 -3 -5.81056 332.058 2
 5 -11 -3 -287.299 363.851 1
 -5 -11 2 17470.1 2150.31 1
 5 -11 -2 19985.8 2006.62 1
 -5 11 2 21923.7 2107.92 4
 5 11 -2 21530.4 1939.45 2
 5 11 -1 723.241 390.023 2
 -5 11 1 581.083 418.958 4
 -5 -11 1 1228.28 696.502 1
 -5 11 0 3784.26 858.335 4
 -5 -11 0 2988.21 915.877 1
 5 11 0 4280.45 874.065 2
 5 11 1 246.783 338.396 2
 -5 -11 -1 144.375 422.377 1
 -5 11 -1 474.658 330.522 4
 -5 11 -2 223.38 291.634 4
 -5 -11 -2 578.72 545.864 1
 5 11 2 25.7874 212.543 2
 -5 11 -3 1189.33 487.882 4
 -5 -11 -3 1037.97 585.605 1
 5 11 3 683.581 391.819 2
 -5 -11 -4 3617.56 951.349 1
 -5 11 -4 3080.64 866.75 4
 5 11 4 3352.87 732.06 2
 -5 11 -5 5577.99 1083.99 4
 -5 -11 -5 6240.07 1262.71 1
 -5 -11 -6 1757.14 691.61 1
 -5 11 -6 2142.88 719.524 4
 -5 -11 -7 496.246 560.273 1
 -5 11 -7 404.28 284.913 4
 -5 11 -8 9581.46 1524.72 4
 -5 11 -9 19.3592 469.829 2
 -5 11 -9 81.6738 395.001 4
 -5 11 -10 3583.38 1029.28 4
 -5 11 -10 2232.88 891.381 2
 -5 11 -11 -196.759 525.301 2
 -5 11 -11 4.17502 397.364 4
 -5 11 -12 698.812 416.912 4
 -5 11 -12 440.988 366.16 2
 -5 11 -13 3372.51 1018.33 2
 -5 11 -13 4593.29 1162.78 4
 -5 11 -14 -594.106 635.172 4
 -5 11 -14 335.389 439.553 2
 -5 11 -15 835.369 524.996 4
 -5 11 -15 79.8054 570.301 2
 -5 11 -16 322.848 437.399 4
 5 12 -15 1138.02 716.415 2
 5 12 -14 342.3 379.107 2
 5 12 -13 -136.658 399.283 2
 5 12 -12 1661.1 681.598 2
 5 12 -11 1098.68 583.718 2
 -5 12 10 3509.07 948.736 4
 5 12 -10 2655.88 796.623 2
 5 12 -9 2004.59 721.768 2
 5 -12 -9 1875.91 720.953 1
 -5 12 9 1106.62 542.591 4
 -5 12 8 4254.72 1002.79 4
 5 12 -8 5495.36 1144.74 2
 5 -12 -8 5053.03 1031.16 1
 5 12 -7 713.831 557.648 2
 -5 12 7 58.3479 366.975 4
 5 -12 -7 928.38 467.392 1
 5 -12 -6 3937.31 942.991 1
 -5 12 6 5122.33 1071.33 4
 5 12 -6 3954.75 982.081 2
 -5 12 5 51.2473 352.502 4
 5 12 -5 437.972 457.975 2
 5 -12 -5 -416.573 408.371 1
 -5 12 4 517.764 378.637 4
 5 12 -4 737.991 511.089 2
 5 -12 -4 699.545 365.114 1
 -5 12 3 206.379 398.249 4
 5 12 -3 911.647 572.426 2
 5 -12 -3 560.345 356.977 1
 -5 -12 3 -372.23 571.06 1
 5 -12 -2 -456.312 562.335 1
 -5 -12 2 -404.813 654.58 1
 -5 12 2 -122.391 428.44 4
 5 12 -2 315.225 433.891 2
 5 12 -1 500.43 437.956 2
 -5 -12 1 -41.8022 372.195 1
 5 -12 -1 1041.47 479.727 1
 -5 -12 0 8995.36 1613.16 1
 -5 12 0 6635.45 1230 4
 5 12 0 7806.95 1240.99 2
 -5 12 -1 -34.9798 441.737 4
 5 12 1 578.585 375.216 2
 -5 -12 -1 10.7653 371.747 1
 -5 12 -2 12213.4 1687.21 4
 -5 -12 -2 13004 1855.91 1
 5 12 2 13141.5 1540.45 2
 -5 -12 -3 673.993 660.575 1
 -5 12 -3 210.686 397.824 4
 -5 -12 -4 486.283 461.86 1
 -5 12 -4 89.0202 331.747 4
 -5 12 -5 1135.54 537.845 4
 -5 -12 -5 1904.76 855.891 1
 -5 12 -6 660.184 505.963 4
 -5 -12 -6 609.271 475.942 1
 -5 12 -7 2674.48 931.901 4
 -5 -12 -7 873.717 648.839 1
 -5 12 -8 5828.4 1408.92 2
 -5 12 -8 4314.76 1017.47 4
 -5 12 -9 186.313 492.319 2
 -5 12 -9 219.138 375.335 4
 -5 12 -10 11735.4 1919.27 2
 -5 12 -10 10189.8 1657.89 4
 -5 12 -11 2358.99 893.335 2
 -5 12 -11 3479.43 1022.16 4
 -5 12 -12 -453.095 579.435 2
 -5 12 -12 -292.759 448.599 4
 -5 12 -13 91.258 440.556 4
 -5 12 -14 -745.823 677.952 4
 -5 12 -15 408.345 474.506 4
 5 13 -12 524.203 491.365 2
 5 13 -11 548.523 634.438 2
 5 13 -10 3214.45 932.204 2
 5 13 -9 -13.1762 443.842 2
 5 -13 -9 568.192 531.616 1
 5 13 -8 -341.755 495.555 2
 5 -13 -8 2609.21 795.453 1
 5 13 -7 2842.8 876.476 2
 5 -13 -7 1307.66 591.631 1
 5 13 -6 1722.43 723.639 2
 5 -13 -6 1238.47 579.94 1
 5 -13 -5 1916.93 696.779 1
 5 13 -5 4198.91 1009.27 2
 5 13 -4 857.514 462.107 2
 5 -13 -4 221.633 378.015 1
 -5 -13 4 1431.43 816.447 1
 5 13 -3 689.207 519.66 2
 -5 -13 3 724.556 576.852 1
 5 -13 -3 648.582 429.348 1
 5 13 -2 3823.38 925.272 2
 5 -13 -2 3788.01 1022.52 1
 -5 -13 2 5364.97 1354.25 1
 -5 13 1 2994.99 876.301 4
 -5 -13 1 3435.8 1096.69 1
 5 13 -1 1960.59 706.044 2
 5 -13 -1 2230.22 812.781 1
 -5 13 0 1995.04 615.532 4
 5 -13 0 1645.3 754.882 1
 -5 -13 0 2161.95 857.308 1
 5 13 0 1006.16 505.896 2
 -5 -13 -1 5812 1369.32 1
 -5 13 -1 4004.75 1016.87 4
 -5 13 -2 668.304 435.796 4
 -5 -13 -2 383.057 472.403 1
 -5 -13 -3 2066.67 901.471 1
 -5 13 -3 1560.72 653.646 4
 -5 13 -4 -52.7549 303.716 4
 -5 -13 -4 -1840.25 778.898 1
 -5 13 -5 642.723 558.314 4
 -5 -13 -5 1108.94 765.059 1
 -5 -13 -6 2642.71 916.514 1
 -5 13 -6 1742.77 720.578 4
 -5 13 -7 3035.26 1072.59 2
 -5 13 -7 2693.66 869.204 4
 -5 -13 -7 1419.29 763.653 1
 -5 13 -8 352.575 457.852 4
 -5 13 -8 2237.82 1053.54 2
 -5 13 -9 6672.93 1366.84 4
 -5 13 -10 -680.936 537.951 4
 -5 13 -11 1019.47 672.214 4
 -5 13 -12 -234.536 528.807 4
 -5 13 -13 -352.311 412.369 4
 5 14 -9 2920.3 876.354 2
 5 14 -8 -518.057 551.386 2
 5 -14 -8 445.858 530.248 1
 5 14 -7 2375.27 871.07 2
 5 -14 -7 1458.73 621.409 1
 5 14 -6 2038.61 778.915 2
 5 -14 -6 1699.94 701.331 1
 5 -14 -5 429.646 509.798 1
 5 14 -5 -661.538 432.014 2
 5 14 -4 2027.53 724.451 2
 5 -14 -4 1748.4 720.43 1
 5 14 -3 519.499 437.788 2
 5 -14 -3 207.039 493.213 1
 5 -14 -2 1302.43 650.784 1
 5 14 -2 1155.39 623.54 2
 5 -14 -1 2306.44 824.485 1
 5 -14 0 -767.414 627.386 1
 5 -14 1 170.648 516.904 1
 5 -15 -4 2515.39 996.325 1
 5 -15 -3 -451.175 669.365 1
 5 -15 -2 773.973 521.735 1
 5 -15 -1 346.054 503.353 1
 5 -15 0 -494.912 613.771 1
 6 0 -28 1486.8 724.27 2
 6 0 -27 93.8008 448.236 2
 6 0 -26 605.148 562.569 2
 6 0 -25 896.591 576.957 2
 6 0 -24 16157.2 1800.34 2
 6 0 -23 705.071 527.124 2
 6 0 -22 1221.97 537.651 2
 6 0 -21 -565.312 391.289 2
 6 0 -20 6268.77 1022.3 2
 6 0 -19 -137.854 369.154 2
 6 0 -18 1190.59 474.091 2
 6 0 -17 69.4606 390.024 2
 6 0 -16 2837.29 645.904 2
 6 0 -15 -291.102 374.03 2
 6 0 -14 10607.1 1126.65 2
 6 0 -13 292.688 322.371 2
 6 0 -12 137344 3808.82 2
 6 0 -11 -212.353 295.089 2
 6 0 -10 11205.4 1016.23 2
 6 0 -9 -126.604 179.035 2
 6 0 -8 144345 3399.94 2
 6 0 -7 -99.2298 142.352 2
 6 0 -6 100025 2637.96 2
 6 0 -5 531.864 246.428 2
 6 0 -4 749635 6702.8 2
 -6 0 4 769726 6769.73 2
 -6 0 3 -20.4613 100.412 2
 -6 0 3 -14.1674 49.8037 1
 6 0 -3 130.771 155.794 2
 6 0 -2 15634.7 908.855 2
 -6 0 2 14743.3 869.121 2
 -6 0 1 71.5475 100.428 2
 6 0 -1 -25.437 106.328 2
 6 0 -1 116.256 79.2461 1
 -6 0 0 1472.44 333.648 4
 6 0 0 1714.53 239.666 1
 6 0 0 920.196 221.683 2
 -6 0 0 2103.75 315.911 2
 -6 0 -1 258.273 183.365 4
 -6 0 -1 -71.1997 97.295 3
 -6 0 -1 -24.7727 107.101 2
 -6 0 -2 653.228 255.198 3
 -6 0 -2 1014.06 210.908 2
 -6 0 -2 888.064 261.071 4
 -6 0 -3 -36.5379 189.732 4
 6 0 3 -290.164 174.284 4
 -6 0 -3 53.3521 96.4723 2
 -6 0 -4 465469 6280.66 4
 -6 0 -5 -194.748 229.262 4
 -6 0 -6 34934.9 1820.17 4
 -6 0 -7 -51.8168 112.316 2
 -6 0 -7 305.157 204.115 4
 -6 0 -8 1965.08 326.742 2
 -6 0 -8 2368.69 519.96 4
 -6 0 -9 39.226 113.442 2
 -6 0 -9 -250.99 257.665 4
 -6 0 -10 9569.33 739.816 2
 -6 0 -10 8953.3 1060.24 4
 -6 0 -11 -177.138 179.215 2
 -6 0 -11 -283.243 359.251 4
 6 0 12 66975.3 3225.28 3
 -6 0 -12 67629.3 2038.4 2
 -6 0 -12 63991.3 2979.64 4
 -6 0 -13 -69.2148 276.25 4
 -6 0 -13 50.561 125.519 2
 -6 0 -14 4546.63 856.589 4
 6 0 14 4539.09 915.072 3
 -6 0 -14 4845.79 594.593 2
 6 0 15 -168.916 330.783 3
 -6 0 -15 167.446 206.655 2
 -6 0 -15 -366.151 376.031 4
 -6 0 -16 228.703 323.738 4
 6 0 16 -193.532 435.672 3
 -6 0 -16 -42.1072 158.133 2
 6 0 17 -758.527 578.528 3
 -6 0 -17 228.925 204.428 2
 -6 0 -18 1016.26 341.737 2
 6 0 18 1190.83 600.196 3
 6 0 19 -523.712 552.384 3
 6 0 20 197.401 297.859 3
 6 0 21 -26.0073 380.504 3
 6 0 22 813.04 575.698 3
 6 0 23 3.64324 387.886 3
 6 0 24 168.364 461.514 3
 6 1 -28 1351.16 705.601 2
 6 -1 -28 271.294 366.012 2
 6 1 -27 438.971 513.831 2
 6 -1 -27 1260.77 666.83 2
 6 1 -26 -115.319 476.301 2
 6 -1 -26 911.108 533.05 2
 6 -1 -25 1387.83 657.324 2
 6 1 -25 65.7517 407.031 2
 6 1 -24 1140.13 516.38 2
 6 -1 -24 1974.22 750.337 2
 6 -1 -23 1568.07 624.903 2
 6 1 -23 47.6752 372.064 2
 6 -1 -22 7081.67 1172.08 2
 6 1 -22 7068.16 1147.46 2
 6 1 -21 -448.861 480.942 2
 6 -1 -21 257.59 360.78 2
 6 1 -20 12853.2 1474.57 2
 6 -1 -20 13356.9 1484.12 2
 6 -1 -19 -97.3901 277.295 2
 6 1 -19 142.803 260.696 2
 6 -1 -18 235.41 314.858 2
 6 1 -18 -87.3714 357.193 2
 6 -1 -17 -151.356 313.268 2
 6 1 -17 100.519 326.442 2
 6 -1 -16 21420.2 1704.43 2
 6 1 -16 20457 1619.27 2
 6 -1 -15 346.429 376.6 2
 6 1 -15 -257.025 348.818 2
 6 1 -14 47609.6 2359.4 2
 6 -1 -14 44448 2308 2
 6 1 -13 6164.17 844.715 2
 6 -1 -13 5604.51 844.283 2
 6 -1 -12 6239.82 848.674 2
 6 1 -12 5353.61 750.199 2
 6 1 -11 9534.88 966.503 2
 6 -1 -11 9666.12 1011.14 2
 6 1 -10 257.659 264.112 2
 6 -1 -10 -102.615 215.454 2
 6 -1 -9 44281.8 2008.29 2
 6 1 -9 41860 1884.16 2
 6 -1 -8 24781.7 1466.17 2
 6 1 -8 27187.3 1469.75 2
 6 1 -7 2243.08 423.947 2
 6 -1 -7 1850.92 399.362 2
 6 -1 -6 128873 3159.65 2
 6 1 -6 132249 2969.72 2
 6 -1 -5 12244.8 949.528 2
 6 1 -5 12244.4 868.153 2
 -6 -1 4 6114.88 592.878 2
 6 -1 -4 5335.29 603.308 2
 6 1 -4 6346.68 611.775 2
 -6 -1 3 211455 3297.5 2
 6 1 -3 212755 3288.49 2
 -6 -1 3 201884 2723.42 1
 -6 -1 2 38664.3 1330.63 2
 -6 -1 2 38502.8 1164.45 1
 6 -1 -2 37848.8 1574.32 2
 -6 1 2 37686.4 1493.38 2
 6 1 -2 39329.2 1339.46 2
 -6 1 1 4000.81 481.586 2
 6 1 -1 4171.04 419.54 2
 -6 -1 1 3988.68 403.248 2
 -6 1 0 6823.16 757.835 4
 -6 -1 0 7681.48 683.847 4
 6 1 0 8038.13 619.674 1
 -6 -1 0 8277.83 715.688 3
 -6 1 0 9627.85 737.484 2
 6 1 0 7646.09 539.434 2
 -6 -1 0 8256.63 545.833 2
 -6 1 -1 6818.9 757.631 4
 6 1 1 5887.68 548.639 1
 -6 -1 -1 7317.88 476.567 2
 -6 -1 -1 7642.98 706.237 3
 -6 -1 -1 7007.54 665.088 4
 6 1 1 6461.7 477.156 2
 -6 1 -1 6978.53 621.618 2
 -6 1 -2 44660.4 1963.76 4
 -6 -1 -2 45504.1 1701.09 4
 6 1 2 42378.2 1516.5 1
 -6 -1 -2 46444.6 1114.69 2
 -6 -1 -2 46898.1 1816.02 3
 -6 1 -2 45896.8 1614.13 2
 -6 1 -3 71680 2564.27 4
 6 1 3 70811.7 2328.16 3
 -6 -1 -3 73247.5 1310.48 2
 6 1 3 69348.5 2203.15 4
 -6 -1 -3 69328.5 2170.13 4
 -6 1 -4 7127.66 825.067 4
 -6 -1 -4 7384.12 415.029 2
 6 1 4 7965.13 792.43 4
 6 1 4 6670.3 759.603 3
 -6 -1 -4 8270.41 777.672 4
 -6 -1 -5 3098.31 498.476 4
 -6 1 -5 4243.74 673.545 4
 6 1 5 3389.78 527.816 4
 6 1 5 2841.66 514.342 3
 -6 -1 -5 3308.63 274.384 2
 -6 -1 -6 18833.5 1260.31 4
 -6 1 -6 17308.8 1357.73 4
 -6 -1 -6 18762.9 689.155 2
 -6 -1 -7 37961.9 999.314 2
 -6 -1 -7 37570.3 1850.41 4
 -6 1 -7 38274.1 2056.34 4
 -6 1 -8 123.488 219.503 4
 -6 1 -8 -164.17 236.105 2
 -6 -1 -8 180.532 97.173 2
 -6 -1 -8 -257.582 288.407 4
 -6 -1 -9 5376.66 416.294 2
 -6 1 -9 5463.92 644.443 2
 -6 -1 -9 6600.39 841.258 4
 -6 1 -9 6279.39 909.414 4
 -6 -1 -10 32527.2 1079.89 2
 -6 -1 -10 34909.5 1983.95 4
 -6 1 -10 33268.1 2130.32 4
 -6 1 -10 30879.3 1535.77 2
 -6 -1 -11 20614.4 904.762 2
 6 1 11 18983.4 1666.61 3
 6 -1 11 15878.3 1528.01 3
 -6 1 -11 20917.7 1283.08 2
 -6 -1 -11 21743.9 1637.25 4
 -6 1 -11 18500.8 1634.66 4
 6 1 12 23655.2 1911.44 3
 6 -1 12 29635.3 2165.1 3
 -6 1 -12 26384 1456.78 2
 -6 -1 -12 26054.2 1838.8 4
 -6 1 -12 25410.7 1964.85 4
 -6 -1 -12 29585.2 1133.23 2
 -6 1 -13 248.069 343.167 4
 6 1 13 -2.65072 276.511 3
 -6 -1 -13 5.6973 128.453 2
 6 -1 13 -78.7857 305.8 3
 -6 1 -13 178.492 155.282 2
 -6 -1 -13 -113.117 225.121 4
 -6 1 -14 14699.9 1590.54 4
 -6 -1 -14 12176.4 818.806 2
 -6 -1 -14 12231 1380.61 4
 6 -1 14 12620.4 1525.11 3
 6 1 14 12340.7 1496.37 3
 -6 1 -14 12686.9 1064.9 2
 -6 -1 -15 8551.67 713.543 2
 -6 1 -15 7423.85 1182.66 4
 -6 1 -15 8203.53 879.721 2
 6 1 15 9356.82 1342.3 3
 6 -1 15 8608 1298.9 3
 -6 -1 -16 15679.2 1015.41 2
 6 -1 16 15928.4 1807.56 3
 6 1 16 13882.2 1677.14 3
 -6 1 -16 16410.6 1260.54 2
 -6 1 -16 15755.5 1718.07 4
 6 1 17 1678.59 700.207 3
 6 -1 17 1810.7 683.711 3
 -6 1 -17 2798.69 551.294 2
 -6 1 -17 2367.45 732.057 4
 6 1 18 2278.08 780.309 3
 6 -1 18 3972.87 1014.58 3
 -6 1 -18 2479.9 544.898 2
 6 1 19 936.225 670.225 3
 6 -1 19 66.613 387.595 3
 -6 1 -19 190.378 287.958 2
 6 1 20 15426.6 1999.09 3
 6 -1 20 18127.2 2141.68 3
 6 1 21 50.3349 498.472 3
 6 -1 21 -70.5298 408.583 3
 6 1 22 7810.79 1495 3
 6 -1 22 8785.76 1605.84 3
 6 1 23 1613.53 745.074 3
 6 -1 23 652.393 540.968 3
 6 1 24 -618.925 532.437 3
 6 -1 24 352.422 716.332 3
 6 -2 -28 6748.13 1296.36 2
 6 2 -27 -162.57 339.126 2
 6 -2 -27 495.542 539.06 2
 6 2 -26 -324.056 418.832 2
 6 -2 -26 -22.6095 374.658 2
 6 2 -25 29.1111 387.465 2
 6 -2 -25 352.744 307.633 2
 6 2 -24 3145.16 828.438 2
 6 -2 -24 2426.16 811.155 2
 6 -2 -23 16468.4 1800.57 2
 6 2 -23 19275.5 1942.36 2
 6 2 -22 2207.43 679.747 2
 6 -2 -22 1454.72 621.075 2
 6 2 -21 8761.25 1263.51 2
 6 -2 -21 9173.23 1321.45 2
 6 -2 -20 13739.4 1551.91 2
 6 2 -20 12479.2 1456.15 2
 6 -2 -19 11441.4 1389.45 2
 6 2 -19 8035.41 1173.87 2
 6 -2 -18 9673.83 1242.43 2
 6 2 -18 9366.83 1192.43 2
 6 2 -17 4452.19 817.773 2
 6 -2 -17 5503.13 913.376 2
 6 2 -16 10578.3 1197.41 2
 6 -2 -16 11133.1 1267.91 2
 6 2 -15 79118.5 3135.91 2
 6 -2 -15 71491.8 3088.18 2
 6 2 -14 2948.22 635.888 2
 6 -2 -14 2140.65 596.2 2
 6 -2 -13 39746.3 2196.17 2
 6 2 -13 39429.3 2090.43 2
 6 2 -12 33812 1892.42 2
 6 -2 -12 34589.3 1994.03 2
 6 -2 -11 2208.46 502.57 2
 6 2 -11 1906.55 475.449 2
 6 2 -10 1195.51 314.013 2
 6 -2 -10 1034.92 337.406 2
 6 -2 -9 1599.05 418.4 2
 6 2 -9 1536.89 339.28 2
 6 2 -8 1577.43 364.359 2
 6 -2 -8 1964.07 455.753 2
 6 2 -7 91783.9 2576.26 2
 -6 2 7 82939.6 1638.88 1
 6 -2 -7 85325.2 2799.45 2
 -6 2 6 5010.01 367.884 1
 6 -2 -6 5243.88 694.447 2
 6 2 -6 6230.46 657.126 2
 6 -2 -5 144145 3480.98 2
 6 2 -5 147792 3018.33 2
 -6 -2 4 23334.4 1213.34 2
 6 2 -4 24789 1180.38 2
 6 -2 -4 24848.6 1441.84 2
 6 2 -3 20660.8 1020.08 2
 -6 -2 3 21067.1 1076.92 2
 6 -2 -3 18862.3 1226.88 2
 6 2 -2 584.415 179.699 2
 -6 -2 2 147.409 89.0323 3
 -6 -2 2 492.017 184.293 1
 -6 -2 2 430.626 152.885 2
 -6 -2 1 12866.7 837.687 1
 -6 -2 1 11948.7 707.641 2
 -6 -2 1 12681.7 782.522 3
 6 2 -1 11793.3 680.17 2
 -6 -2 0 4044.67 447.624 4
 -6 -2 0 4053.05 382.033 2
 -6 2 0 3786.94 588.653 4
 -6 -2 0 3792.18 451.411 3
 -6 -2 0 3434.35 449.884 1
 -6 2 0 3784.06 512.773 2
 6 2 0 3907.08 368.765 2
 -6 -2 -1 4630.84 490.813 4
 -6 2 -1 4875.95 686.382 4
 -6 -2 -1 4554.64 366.604 2
 -6 -2 -1 4271.4 503.168 3
 6 2 1 4632.19 361.209 2
 6 2 1 3985.84 527.536 1
 -6 -2 -2 2782.31 388.713 4
 -6 -2 -2 3042.23 260.102 2
 6 2 2 2924.69 448.503 3
 6 2 2 2978.03 456.532 1
 6 2 2 3066.48 270.468 2
 -6 2 -2 2893.61 588.726 4
 -6 2 -3 46375.5 2174.47 4
 6 2 3 50704.3 1712.2 4
 6 2 3 51313.2 1926 3
 -6 -2 -3 48270.8 861.293 2
 -6 -2 -3 48319.5 1653.53 4
 6 2 4 52418.3 1851.03 4
 6 2 4 51147.6 2035.04 3
 -6 -2 -4 49841.2 1748.01 4
 -6 2 -4 50830.5 2317.49 4
 6 2 5 133020 3114.5 4
 6 2 5 139327 3497.74 3
 -6 -2 -5 133370 2999.29 4
 -6 2 -5 140766 3950.4 4
 6 2 6 8358.08 830.574 4
 -6 2 -6 7997.99 980.804 4
 6 2 6 8133.47 910.133 3
 -6 -2 -6 9198.17 845.941 4
 -6 2 -7 1809.69 495.483 4
 6 2 7 2541.25 521.254 3
 -6 -2 -7 1578.5 365.986 4
 -6 2 -8 27682.1 1906.67 4
 6 2 8 27807.1 1782.63 3
 -6 -2 -8 27814.2 1558.57 4
 -6 -2 -9 3125.27 549.602 4
 6 2 9 3721.92 691.344 3
 -6 2 -9 3748.61 590.066 2
 -6 2 -9 3554.86 717.914 4
 -6 2 -10 26481.8 1586.71 2
 6 2 10 24546.1 1837.27 3
 -6 -2 -10 25876.7 1648.62 4
 -6 -2 -10 24932 680.42 2
 -6 2 -10 25944.7 1939.17 4
 -6 -2 -11 18439.8 1449.82 4
 -6 2 -11 16757 1287 2
 6 2 11 17794 1615.36 3
 6 -2 11 17076.8 1617.25 3
 -6 -2 -11 18488.3 679.714 2
 -6 2 -11 16704.8 1603.85 4
 6 -2 12 29635.3 2195.4 3
 -6 -2 -12 31035.5 985.912 2
 6 2 12 30649.4 2210.17 3
 -6 -2 -12 27908.6 1860.87 4
 -6 2 -12 31530.6 1767.66 2
 -6 2 -12 30344.1 2196.39 4
 6 2 13 28396.5 2185.28 3
 6 -2 13 31062 2317.91 3
 -6 2 -13 28843.1 1716.37 2
 -6 2 -13 27888.6 2193.77 4
 -6 -2 -13 27619.4 1014.37 2
 -6 2 -14 2299.53 689.623 4
 -6 -2 -14 1681.31 275.955 2
 -6 2 -14 2121.4 585.666 2
 6 2 14 1903.06 613.472 3
 6 -2 14 953.806 450.099 3
 -6 2 -15 3992.95 662.085 2
 6 2 15 4521.47 994.8 3
 6 -2 15 2714.39 731.194 3
 -6 2 -15 3733.84 860.657 4
 -6 2 -16 4144.76 685.495 2
 6 -2 16 6611.19 1178.13 3
 -6 2 -16 5142.21 1056.8 4
 6 2 16 5943.75 1143 3
 6 2 17 27267.1 2446.46 3
 6 -2 17 28150.2 2466.9 3
 -6 2 -17 32050.3 1933.59 2
 -6 2 -17 27551.3 2398.54 4
 6 2 18 4627.11 1052.03 3
 6 -2 18 3259.79 936.34 3
 -6 2 -18 3886.09 706.548 2
 -6 2 -18 4742.41 1061.02 4
 -6 2 -19 14619.7 1348.68 2
 6 2 19 10951.1 1661.24 3
 6 -2 19 12310 1728 3
 6 2 20 5129.66 1205.81 3
 6 -2 20 6717.83 1356.84 3
 -6 2 -20 5775.17 882.467 2
 6 2 21 4976.72 1269.62 3
 6 -2 21 3710.05 1056.54 3
 6 2 22 -205.356 411.444 3
 6 -2 22 -874.893 777.034 3
 6 2 23 3082.67 1000.36 3
 6 -2 23 4650.45 1198.85 3
 6 2 24 4957.18 1415.97 3
 6 -2 24 4156.82 1181.82 3
 6 -3 -28 54.9033 463.392 2
 6 -3 -27 -416.282 537.642 2
 6 3 -27 460.275 431.218 2
 6 3 -26 4058.01 1049.85 2
 6 -3 -26 3664.94 991.501 2
 6 3 -25 1147.03 606.558 2
 6 -3 -25 1569.33 632.484 2
 6 3 -24 1521.16 595.28 2
 6 -3 -24 1104.81 489.739 2
 6 3 -23 694.583 470.644 2
 6 -3 -23 896.867 548.964 2
 6 3 -22 1420.42 541.477 2
 6 -3 -22 1552.56 622.072 2
 6 3 -21 -78.4837 282.811 2
 6 -3 -21 -270.077 319.548 2
 6 3 -20 1147.32 474.119 2
 6 -3 -20 1014.92 468.903 2
 6 3 -19 3684.78 814.564 2
 6 -3 -19 3481.19 812.396 2
 6 3 -18 6545.47 1044.32 2
 6 -3 -18 7406.98 1114.03 2
 6 -3 -17 10366.5 1282.52 2
 6 3 -17 10272.3 1262.16 2
 6 -3 -16 2401.96 640.592 2
 6 3 -16 4238.15 822.467 2
 6 -3 -15 4154.8 777.442 2
 6 3 -15 5242.06 873.091 2
 6 3 -14 1169.62 504.508 2
 6 -3 -14 317.104 314.342 2
 6 3 -13 1677.19 510.2 2
 6 -3 -13 1918.23 439.352 2
 6 3 -12 21819 1568.37 2
 6 -3 -12 22604 1659.91 2
 6 3 -11 20452.6 1468.25 2
 6 -3 -11 20752.8 1571.75 2
 -6 3 10 3511.43 478.854 1
 6 3 -10 4906.5 691.673 2
 6 -3 -10 4407.68 713.944 2
 -6 3 9 3979.28 491.341 1
 6 3 -9 4933.48 686.884 2
 6 -3 -9 3804.34 671.641 2
 6 3 -8 8506.24 850.981 2
 -6 3 8 9098.24 694.957 1
 6 -3 -8 8708.47 944.943 2
 6 3 -7 27886.1 1475.26 2
 6 -3 -7 28644.9 1754.93 2
 6 3 -6 21441.2 1247.43 2
 6 -3 -6 22316.9 1533.32 2
 6 3 -5 54959.5 1906.38 2
 6 3 -4 166.16 131.141 2
 -6 -3 4 74.6052 57.4864 3
 6 -3 -4 144.192 91.6913 1
 6 3 -3 44805.6 1549.39 2
 -6 -3 3 43265.6 1132.3 3
 6 -3 -3 45005 1178.98 1
 -6 -3 3 44639.1 1706.54 2
 -6 -3 2 521.66 178.577 2
 -6 -3 2 484.603 247.568 1
 6 3 -2 299.054 145.368 2
 -6 3 1 59569.6 2487.33 4
 6 3 -1 56838 1516.19 2
 -6 -3 1 57881.9 2055.85 1
 -6 -3 1 57782.8 1709.39 2
 6 3 0 7267.05 502.29 2
 -6 3 0 8067.65 956.093 4
 -6 -3 0 7972.25 775.449 1
 -6 -3 0 8039.26 552.145 4
 -6 -3 0 7936.66 595.347 2
 -6 3 -1 102360 3305.65 4
 -6 -3 -1 105836 2804.25 1
 6 3 1 107845 2460.4 3
 -6 -3 -1 105685 1949.7 4
 -6 -3 -1 101790 1923.26 2
 6 3 1 108035 1732.16 2
 -6 3 -2 37508.7 2039.64 4
 6 3 2 40108.9 929.713 2
 6 3 2 40338.5 1592.96 3
 -6 -3 -2 38742.9 1233.26 4
 -6 -3 -2 39809.4 1078.21 2
 -6 3 -3 1423.86 480.853 4
 6 3 3 535.261 224.727 3
 6 3 3 1026.99 122.856 2
 -6 -3 -3 891.346 211.519 4
 -6 3 -4 -197.338 327.752 4
 6 3 4 122.156 123.359 4
 6 3 4 -181.307 218.607 3
 -6 -3 -4 0.19512 115.052 4
 6 3 5 30066.5 1372.73 4
 6 3 5 28268.2 1589.28 3
 -6 -3 -5 30754.9 1306.11 4
 -6 3 -5 28634.3 1869.86 4
 6 3 6 159.695 124.645 4
 6 3 6 206.249 148.678 3
 -6 -3 -6 210.324 126.756 4
 -6 3 -6 -34.7073 244.439 4
 -6 3 -7 6730.37 948.314 4
 -6 -3 -7 7569.23 725.835 4
 6 3 7 6525.65 830.801 3
 6 3 7 7724.24 786.033 4
 -6 3 -8 8709.28 1133.64 4
 6 3 8 8232.58 984.525 3
 -6 -3 -8 8004.06 785.918 4
 6 3 9 34792.6 2094.41 3
 -6 3 -9 39927.6 2423.81 4
 -6 3 -10 34128.1 1993.55 2
 -6 3 -10 34351.4 2332.12 4
 -6 3 -11 45504.8 2735.13 4
 -6 3 -11 46361.7 2319.54 2
 -6 3 -12 636.076 405.325 4
 -6 3 -12 661.705 343.353 2
 -6 3 -13 2820.6 616.817 2
 -6 -3 -13 2400.65 251.054 2
 -6 3 -13 2719.49 762.458 4
 -6 3 -14 7035.41 977.927 2
 6 -3 14 6322.84 1080.82 3
 -6 3 -14 6031.79 1082.98 4
 -6 3 -15 5229.44 849.974 2
 6 3 15 6159.47 1123.63 3
 6 -3 15 4744.37 1003.12 3
 -6 3 -15 4115.47 956.741 4
 6 3 16 32986.5 2609.33 3
 6 -3 16 31545.4 2574.51 3
 -6 3 -16 29363.6 1953.97 2
 -6 3 -16 32266.7 2595.32 4
 -6 3 -17 8337.53 1060.67 2
 6 3 17 8168.17 1367.18 3
 6 -3 17 6353.83 1234.85 3
 -6 3 -17 7401.38 1332.32 4
 -6 3 -18 14884.3 1857.54 4
 6 3 18 19915.4 2179.38 3
 -6 3 -18 17499.4 1558.91 2
 6 -3 18 16019.8 1945.31 3
 -6 3 -19 12378.2 1333.34 2
 6 3 19 12449.3 1765.03 3
 6 -3 19 13631.3 1860.17 3
 -6 3 -19 11496.5 1670.44 4
 6 3 20 1010.56 543.639 3
 6 -3 20 102.789 421.316 3
 -6 3 -20 -163.791 338.228 2
 6 3 21 -282.522 403.85 3
 6 -3 21 -161.618 465.217 3
 -6 3 -21 -157.254 236.474 2
 6 3 22 2765.5 864.626 3
 6 -3 22 3079.04 892.788 3
 6 3 23 1523.42 683.123 3
 6 -3 23 1070.82 722.712 3
 6 -3 24 -50.564 625.141 3
 6 -4 -28 1302.62 632.547 2
 6 -4 -27 252.21 304.761 2
 6 4 -26 -34.5882 497.999 2
 6 -4 -26 -769.638 576.594 2
 6 4 -25 996.787 529.977 2
 6 -4 -25 1026.22 533.145 2
 6 4 -24 -105.723 363.771 2
 6 -4 -24 930.568 474.068 2
 6 4 -23 9514.75 1398.09 2
 6 -4 -23 10779.6 1534.52 2
 6 4 -22 1087.01 598.215 2
 6 -4 -22 4.11034 404.863 2
 6 4 -21 10957.7 1462.22 2
 6 -4 -21 10468.4 1445.01 2
 6 4 -20 9683.29 1330.51 2
 6 -4 -20 8989.54 1304.27 2
 6 4 -19 819.99 420.416 2
 6 -4 -19 -604.531 461.688 2
 6 4 -18 8397.64 1189.86 2
 6 -4 -18 9404.61 1288.07 2
 6 4 -17 786.019 473.637 2
 6 -4 -17 1258.13 548.111 2
 6 -4 -16 512.474 311.98 2
 6 4 -16 2624.02 669.82 2
 6 4 -15 7873.59 1062.71 2
 6 -4 -15 11078.6 1319.7 2
 6 4 -14 1198.2 541.717 2
 6 -4 -14 171.863 247.623 2
 6 4 -13 28807.5 1905.82 2
 6 -4 -13 25833 1937.87 2
 6 4 -12 34855.9 2024.23 2
 6 -4 -12 38831.4 2310.52 2
 6 4 -11 638.32 356.352 2
 6 -4 -11 144.786 212.943 2
 6 4 -10 22442.9 1530.98 2
 6 -4 -10 23357.9 1736.59 2
 -6 4 9 4245.77 582.753 1
 6 4 -9 5276.79 731.415 2
 6 -4 -9 5419.87 837.9 2
 6 4 -8 37524.4 1865.2 2
 6 -4 -8 34702.1 2073.27 2
 6 4 -7 88504.1 2766.9 2
 6 4 -6 53021.3 2049.96 2
 6 -4 -5 3782.05 425.948 1
 6 4 -5 3616.04 548.091 2
 6 -4 -4 17868 912.929 1
 6 4 -4 16462.7 1060.35 2
 6 4 -3 49702.4 1730.33 2
 -6 -4 2 27210.5 1407.55 2
 6 4 -2 29493.3 1261.89 2
 6 4 -1 5199.57 513.832 2
 -6 4 1 4281.7 690.999 4
 -6 -4 1 4015.87 512.19 2
 -6 -4 1 3499.97 569.528 1
 -6 -4 0 136650 1693.91 4
 -6 -4 0 134524 2785.85 2
 6 4 0 135193 2378.87 2
 -6 -4 0 136032 3521.26 1
 6 4 0 136625 2493.83 3
 -6 4 0 133178 3961.77 4
 -6 4 -1 14607.7 1336.72 4
 -6 -4 -1 13942.9 1140.98 1
 6 4 1 14863.4 728.686 2
 6 4 1 14661.1 893.548 3
 -6 -4 -1 14050.9 509.861 4
 -6 4 -2 222.309 275.117 4
 -6 -4 -2 126.864 58.206 4
 6 4 2 60.1375 116.991 3
 6 4 2 106.305 75.7036 2
 -6 -4 -2 340.663 222.687 1
 -6 4 -3 59884.2 2762.46 4
 6 4 3 62653.4 1129.09 2
 6 4 3 61472.2 2094.36 3
 -6 -4 -3 59827.2 1274.12 4
 -6 -4 -3 65736.2 2508.08 1
 -6 -4 -4 18.6461 73.9266 4
 6 4 4 134.921 74.2392 4
 6 4 4 -40.763 229.767 3
 -6 4 -5 75.4978 218.13 4
 6 4 5 76.8522 67.7482 4
 6 4 6 14245.2 916.68 4
 -6 4 -6 14885.5 1448.31 4
 -6 4 -7 4119.38 785.239 4
 6 4 7 4565.2 570.195 4
 6 4 8 59470.3 2206.97 4
 -6 4 -8 60228.7 3026.54 4
 -6 4 -9 1793.44 592.188 4
 -6 4 -10 4751.11 809.613 2
 -6 4 -10 5167.47 956.748 4
 -6 4 -11 2999.9 649.133 2
 -6 4 -11 2089.44 623.44 4
 -6 4 -12 1057.92 389.181 2
 -6 4 -12 541.051 347.076 4
 -6 4 -13 4170.08 770.733 2
 -6 4 -13 4165.51 910.962 4
 -6 4 -14 4040.8 773.389 2
 -6 4 -14 3362.87 865.027 4
 -6 4 -15 418.057 226.271 2
 -6 4 -15 656.514 552.628 4
 -6 4 -16 4246.99 828.757 2
 -6 4 -16 4368.78 1013.5 4
 -6 4 -17 754.641 347.686 2
 -6 4 -17 731.177 403.488 4
 -6 4 -18 15.9373 276.85 2
 -6 4 -18 295.24 515.861 4
 -6 4 -19 1724 786.107 4
 -6 4 -19 72.4802 281.448 2
 6 4 20 5775.04 1278.52 3
 -6 4 -20 4693.21 894.984 2
 -6 4 -20 5212.81 1227.73 4
 6 4 21 7793.23 1528.82 3
 -6 4 -21 8510.16 1228.17 2
 6 4 22 -899.89 630.658 3
 -6 4 -22 1483.13 628.284 2
 6 4 23 807.925 607.075 3
 6 -5 -27 -37.243 333.198 2
 6 -5 -26 340.543 404.407 2
 6 5 -25 -51.753 330.76 2
 6 -5 -25 1288.68 604.275 2
 6 5 -24 1441.07 609.894 2
 6 -5 -24 914.813 504.108 2
 6 -5 -23 4033.68 972.006 2
 6 5 -23 4716.63 1039.47 2
 6 5 -22 163.373 455.656 2
 6 -5 -22 -735.048 497.687 2
 6 5 -21 1618.89 575.257 2
 6 -5 -21 1233.32 483.714 2
 6 5 -20 1718.74 582.601 2
 6 -5 -20 2062.04 695.74 2
 6 5 -19 -340.993 367.914 2
 6 -5 -19 -430.126 401.286 2
 6 5 -18 19436.1 1821.78 2
 6 -5 -18 14462.6 1641.21 2
 6 5 -17 2851.19 794.687 2
 6 -5 -17 3199.71 761.852 2
 -6 -5 16 462.627 270.194 3
 6 5 -16 133.02 331.601 2
 6 -5 -16 -152.294 383.57 2
 -6 -5 15 8724.6 829.034 3
 6 5 -15 8486.03 1157.53 2
 6 -5 -15 10541.5 1363.61 2
 -6 -5 14 6302.02 659.673 3
 6 5 -14 6572.36 993.789 2
 6 -5 -14 7288.92 1096.29 2
 -6 -5 13 376.428 162.479 3
 6 5 -13 664.029 483.376 2
 6 -5 -13 -291.675 418.146 2
 6 5 -12 25304.2 1817.83 2
 -6 -5 12 26181.9 1058.81 3
 6 -5 -12 25572.2 1982.1 2
 -6 -5 11 3959.65 357.395 3
 6 -5 -11 2937.81 677.285 2
 6 5 -11 4869.14 811.384 2
 6 5 -10 100563 3401.9 2
 6 5 -9 411.929 301.202 2
 6 5 -8 10927.6 1068.76 2
 6 5 -7 6131.85 780.03 2
 -6 -5 7 5755.22 678.542 4
 6 -5 -6 7429.71 693.69 1
 6 5 -6 6606.64 767.984 2
 -6 -5 6 7397.59 714.081 4
 6 -5 -5 10762.7 825.917 1
 6 5 -5 11119.8 955.439 2
 -6 -5 5 10635.7 780.628 4
 6 -5 -4 11511.1 879.993 1
 6 5 -4 10578.9 901.214 2
 -6 -5 4 10284.8 683.202 4
 6 5 -3 87.5556 151.657 2
 -6 -5 3 30.277 58.1918 4
 -6 5 2 75334 3110.71 4
 6 5 -2 68466.5 2120.97 2
 -6 -5 2 70756.6 1282.74 4
 -6 5 1 16405.3 1451.66 4
 6 5 -1 14602.4 718.881 3
 -6 -5 1 14595.2 1284.46 1
 6 5 -1 14829 942.869 2
 -6 5 0 3150.07 633.142 4
 -6 -5 0 2408.45 524.617 1
 6 5 0 4103.57 433.602 3
 6 5 0 2952.17 405.536 2
 -6 5 -1 17376.2 1521.33 4
 -6 -5 -1 16387.8 1355.84 1
 6 5 1 18235.8 1012.49 3
 6 5 1 17312.3 907.067 2
 -6 -5 -2 15320.6 1308.2 1
 -6 5 -2 14806.5 1438.05 4
 6 5 2 16071.9 806.314 2
 -6 5 -3 22717.1 1775.6 4
 -6 -5 -3 22119 1595.04 1
 6 5 3 24557.1 915.654 2
 6 5 4 17917.3 685.954 2
 -6 5 -4 16055.5 1537.48 4
 6 5 5 4757.94 409.441 4
 -6 5 -5 5613.92 935.173 4
 6 5 5 4642.81 293.252 2
 6 5 5 4864.93 331.149 2
 6 5 6 14291.8 830.761 4
 -6 5 -6 13356.7 1452.49 4
 -6 5 -7 86257 3684.6 4
 6 5 7 81798.6 2207.2 4
 6 5 8 807.454 244.693 4
 -6 5 -8 1378.37 522.092 4
 -6 5 -9 3458.29 838.4 4
 6 5 9 3090.32 512.644 4
 -6 5 -10 25811.8 2122.5 4
 -6 5 -10 20269.2 1762.75 2
 -6 5 -11 308.426 408.054 4
 -6 5 -11 648.911 354.868 2
 -6 5 -12 5217.56 1001.86 4
 -6 5 -12 6009 972.222 2
 -6 5 -13 3093.67 753.674 2
 -6 5 -13 4673.32 918.43 4
 -6 5 -14 270.96 285.001 2
 -6 5 -14 -74.7695 460.293 4
 -6 5 -15 8207.52 1387.18 4
 -6 5 -15 6110.28 1034.33 2
 -6 5 -16 2491.32 735.863 2
 -6 5 -16 1559.87 651.365 4
 -6 5 -17 750.238 390.728 2
 -6 5 -17 1254.31 631.966 4
 -6 5 -18 9690.79 1314.81 2
 -6 5 -18 7678.22 1459.69 4
 -6 5 -19 4324.9 922.252 2
 -6 5 -19 4339.49 1139.07 4
 -6 5 -20 1969.9 851.579 4
 -6 5 -20 3069.24 798.336 2
 -6 5 -21 -476.069 626.672 4
 -6 5 -21 -787.344 512.42 2
 -6 5 -22 1713.35 658.164 2
 -6 5 -23 3764.22 891.136 2
 6 -6 -26 186.852 382.026 2
 6 -6 -25 -221.625 358.104 2
 6 6 -24 2078.19 816.726 2
 6 -6 -24 -70.2809 392.561 2
 6 6 -23 463.432 481.631 2
 6 -6 -23 -1127.91 636.312 2
 6 6 -22 311 328.196 2
 6 -6 -22 369.447 453.658 2
 6 6 -21 412.018 469.19 2
 6 -6 -21 -179.878 465.453 2
 6 6 -20 -679.742 560.371 2
 6 -6 -20 336.135 383.505 2
 6 6 -19 7083.37 1160.94 2
 6 -6 -19 7752.83 1253.83 2
 6 6 -18 4415.48 909.051 2
 6 -6 -18 5124.08 1005.58 2
 6 6 -17 18625.5 1795.22 2
 6 -6 -17 17651 1893.77 2
 6 -6 -16 308.277 284.438 2
 6 6 -16 354.37 488.527 2
 6 6 -15 1043.6 497.747 2
 6 6 -14 9607.44 1228.57 2
 6 6 -13 3677.76 760.986 2
 6 6 -12 3059.78 739.352 2
 6 6 -11 10010.5 1169.84 2
 6 6 -10 2139.28 562.584 2
 6 6 -9 101099 3473.37 2
 6 6 -8 90023.8 3212.67 2
 6 -6 -7 432.694 234.515 1
 6 6 -7 359.63 268.643 2
 6 6 -6 5409.96 759.655 2
 -6 -6 6 6083.12 658.177 4
 6 -6 -6 5301.17 660.233 1
 -6 -6 5 5140.18 552.033 4
 6 -6 -5 6183.02 710.888 1
 6 6 -5 4670.65 675.241 2
 6 6 -4 1793.05 387.203 2
 6 -6 -4 3098.26 546.343 1
 -6 -6 4 2530.61 342.227 4
 -6 6 3 36927.4 2306.49 4
 6 6 -3 36683.8 1770.28 2
 -6 -6 3 35546.9 1056.44 4
 6 6 -2 386.775 232.216 2
 -6 6 2 287.423 248.733 4
 6 6 -2 302.505 95.3448 3
 -6 6 1 60287.7 2941.57 4
 -6 -6 1 65015 2963.77 1
 6 6 -1 63361.1 1529.07 3
 6 6 -1 63579.8 2165.12 2
 -6 -6 0 6992.06 947.586 1
 -6 6 0 6013.68 935.127 4
 6 6 0 6889.3 578.96 3
 6 6 0 6288.89 663.269 2
 -6 6 -1 43275.9 2502.88 4
 -6 -6 -1 42140.2 2335.85 1
 6 6 1 40460.2 1595.53 2
 -6 6 -2 67446.9 3188.57 4
 -6 -6 -2 66866.2 2928.3 1
 6 6 2 64705.5 1911.54 2
 6 6 3 2555.63 375.31 2
 -6 6 -3 2305.12 659.392 4
 -6 -6 -3 2931.14 673.007 1
 -6 6 -4 317.684 252.292 4
 -6 -6 -4 895.251 458.381 1
 6 6 4 944.38 222.813 2
 6 6 5 26460.4 987.649 2
 -6 6 -5 27259.9 2096.01 4
 6 6 6 63001.5 1387.15 4
 6 6 6 65317.2 1398.89 2
 6 6 6 64984.6 1422.51 2
 -6 6 -6 63517.1 3250.78 4
 -6 6 -7 2537.1 722.515 4
 6 6 7 2197.92 327.975 4
 6 6 7 2550.41 241.146 2
 6 6 7 2656.04 239.109 2
 -6 6 -8 4313.56 894.332 4
 6 6 8 4996.8 545.392 4
 -6 6 -9 7854.26 1234.4 4
 -6 6 -10 3307.05 793.478 4
 -6 6 -10 1885.1 548.44 2
 -6 6 -11 5075.23 974.955 2
 -6 6 -11 5917.37 1083.34 4
 -6 6 -12 -346.896 469.056 2
 -6 6 -12 -410.474 530.039 4
 -6 6 -13 3175.24 799.504 2
 -6 6 -13 5296.67 1097.18 4
 -6 6 -14 805.228 415.333 2
 -6 6 -14 659.449 438.645 4
 -6 6 -15 342.993 388.246 2
 -6 6 -15 1557.09 663.984 4
 -6 6 -16 4941.5 983.626 2
 -6 6 -16 7763.76 1409.99 4
 -6 6 -17 7465 1258.71 2
 -6 6 -17 6657.7 1327.45 4
 -6 6 -18 -210.581 370.84 2
 -6 6 -18 688.563 605.562 4
 -6 6 -19 7822.15 1479.98 4
 -6 6 -19 7447.89 1268.85 2
 -6 6 -20 427.848 406.703 2
 -6 6 -20 60.8144 451.205 4
 -6 6 -21 499.716 655.167 4
 -6 6 -21 240.385 311.367 2
 -6 6 -22 -419.801 466.329 2
 -6 6 -23 2146.81 775.491 2
 6 7 -23 2996.72 879.03 2
 6 7 -22 2830.81 909.917 2
 6 7 -21 2549.46 863.395 2
 6 7 -20 605.569 525.471 2
 6 7 -19 1794.61 665.015 2
 6 7 -18 948.165 509.858 2
 6 7 -17 -67.1126 379.965 2
 6 7 -16 270.151 399.791 2
 6 7 -15 5904.76 1037.45 2
 6 7 -14 550.577 469.103 2
 6 7 -13 4017.35 840.632 2
 6 7 -12 2933.11 663.562 2
 6 7 -11 700.424 393.857 2
 6 7 -10 28459.9 1991.55 2
 6 7 -9 11351.3 1237.17 2
 6 7 -8 1871.08 524.483 2
 6 -7 -7 17476 1311.09 1
 6 7 -7 19594.1 1550.56 2
 -6 -7 6 509.367 214.59 4
 6 -7 -6 909.344 313.088 1
 6 7 -5 1871.24 441.432 2
 -6 -7 5 1737.05 326.024 4
 6 -7 -5 1333.62 373.104 1
 -6 7 4 22637.1 1904.05 4
 6 -7 -4 23770.4 1580.96 1
 6 7 -4 26080.5 1660.04 2
 -6 -7 4 25991.2 1061.24 4
 -6 -7 3 3210.38 274.347 4
 6 7 -3 2895.25 537.364 2
 -6 7 3 2959.95 724.616 4
 -6 7 2 11077.1 1358.18 4
 6 7 -2 10362.6 528.134 3
 6 7 -2 11707.1 1047.58 2
 -6 7 1 130574 4571.41 4
 6 7 -1 131832 2295.24 3
 -6 -7 1 129308 4507.65 1
 6 7 -1 126291 3361.37 2
 -6 7 0 709.851 323.841 4
 -6 -7 0 985.681 446.531 1
 6 7 0 1031.1 331.527 2
 -6 7 -1 17189 1715.97 4
 -6 -7 -1 21721.2 1827.05 1
 6 7 1 21391 1288.69 2
 -6 7 -2 -133.955 407.684 4
 6 7 2 386.801 229.256 2
 -6 -7 -2 950.403 444.99 1
 6 7 3 447.837 200.684 2
 -6 7 -3 544.895 310.413 4
 -6 -7 -3 251.263 306.808 1
 -6 7 -4 3163.1 787.816 4
 6 7 4 3786.5 482.71 2
 -6 -7 -4 3042.07 721.997 1
 -6 7 -5 -48.9083 294.833 4
 6 7 5 -106.471 155.768 2
 6 7 6 1069.22 238.044 2
 -6 7 -6 787.229 390.404 4
 6 7 7 40589.7 1323.71 2
 -6 7 -7 39681.3 2714.87 4
 6 7 8 3448.19 362.112 2
 -6 7 -8 3850.17 894.257 4
 -6 7 -9 2123.47 615.62 4
 -6 7 -10 5816.66 1096.71 4
 -6 7 -11 296.435 407.877 2
 -6 7 -11 -66.2001 426.601 4
 -6 7 -12 246.709 350.923 2
 -6 7 -12 -235.594 564.531 4
 -6 7 -13 -12.4092 368.072 2
 -6 7 -13 142 442.936 4
 -6 7 -14 3923.65 916.567 2
 -6 7 -14 4553.59 1042.44 4
 -6 7 -15 23894.9 2255.72 2
 -6 7 -15 24760.3 2471.33 4
 -6 7 -16 2588.71 798.375 2
 -6 7 -16 1440.96 717.145 4
 -6 7 -17 -45.438 394.331 4
 -6 7 -17 787.097 551.597 2
 -6 7 -18 2873.63 834.823 2
 -6 7 -18 2277.63 874.117 4
 -6 7 -19 953.494 470.667 2
 -6 7 -19 1112.35 663.985 4
 -6 7 -20 253.474 312.833 2
 -6 7 -20 201.628 428.353 4
 -6 7 -21 -769.744 615.324 2
 -6 7 -21 -565.435 696.877 4
 -6 7 -22 -1482.18 678.21 2
 -6 7 -23 291.562 398.322 2
 6 8 -22 1149.53 684.019 2
 6 8 -21 2251.01 824.768 2
 6 8 -20 1173.87 645.806 2
 6 8 -19 5397.09 1097.98 2
 6 8 -18 4594.59 995.405 2
 6 8 -17 18407.8 1909.95 2
 6 8 -16 980.696 598.675 2
 6 8 -15 -378.901 556.227 2
 6 8 -14 1054.65 475.631 2
 6 8 -13 -89.1226 324.94 2
 6 8 -12 -693.669 409.652 2
 6 8 -11 4933.31 893.197 2
 6 8 -10 1665.51 575.494 2
 6 8 -9 21739.3 1811.04 2
 6 -8 -8 7810.27 962.713 1
 6 8 -8 10050.3 1210.85 2
 6 8 -7 -2.20885 344.091 2
 6 -8 -7 2178.67 523.635 1
 6 8 -6 440.51 267.789 2
 6 -8 -6 998.945 366.81 1
 6 8 -5 2233.5 527.698 2
 -6 8 5 2749.65 711.189 4
 6 -8 -5 1769.07 502.614 1
 6 8 -4 1071.61 424.683 2
 -6 8 4 737.779 298.041 4
 6 -8 -4 949.095 410.108 1
 -6 8 3 32751.4 2404.24 4
 6 -8 -3 35135 2136.67 1
 6 8 -3 36171.5 2051.53 2
 -6 8 2 23429.9 2014.05 4
 6 8 -2 23013.4 839.384 3
 -6 -8 2 23383.7 2057.73 1
 6 8 -2 24756.5 1659.03 2
 -6 -8 1 34184.6 2462.36 1
 6 8 -1 33798.1 1903.73 2
 -6 8 1 33107.7 2414.93 4
 -6 8 0 57943.9 3175.9 4
 -6 -8 0 62666.4 3339.97 1
 6 8 0 59774.2 2431.03 2
 -6 8 -1 5617.17 994.346 4
 -6 -8 -1 5851.15 1034.83 1
 -6 8 -2 6039.18 1070.26 4
 -6 -8 -2 5378.64 993.617 1
 6 8 2 6527.06 772.919 2
 -6 -8 -3 2622.53 701.266 1
 -6 8 -3 2351.07 695.411 4
 6 8 3 2241.17 462.045 2
 6 8 4 306.291 167.728 2
 -6 -8 -4 1091.6 475.966 1
 -6 8 -4 103.54 403.192 4
 -6 8 -5 -131.231 318.685 4
 6 8 5 -62.4561 198.125 2
 -6 -8 -5 350.359 327.685 1
 -6 8 -6 5516.04 1042.33 4
 6 8 6 8035.29 748.211 2
 -6 8 -7 2517.68 736.672 4
 -6 8 -8 14769.7 1760.1 4
 -6 8 -9 1119.75 577.324 4
 -6 8 -10 3128.21 931.552 2
 -6 8 -10 2930.41 810.099 4
 -6 8 -11 2182 708.143 2
 -6 8 -11 1120.76 737.415 4
 -6 8 -12 20656.4 2199.99 4
 -6 8 -12 18344.4 2033.29 2
 -6 8 -13 3978.3 1005.75 2
 -6 8 -13 7028.22 1392.63 4
 -6 8 -14 -39.7511 408.119 2
 -6 8 -14 528.175 589.251 4
 -6 8 -15 -168.027 513.607 2
 -6 8 -15 326.817 492.303 4
 -6 8 -16 -108.731 338.2 2
 -6 8 -16 53.8857 369.329 4
 -6 8 -17 7757.67 1356.21 2
 -6 8 -17 8412.89 1564.08 4
 -6 8 -18 1400.97 740.353 2
 -6 8 -18 265.913 479.556 4
 -6 8 -19 3159.13 1071.51 4
 -6 8 -19 3412.42 926.192 2
 -6 8 -20 116.767 407.706 2
 -6 8 -21 -863.148 671.137 2
 -6 8 -22 -188.559 415.481 2
 6 9 -20 1058.9 665.258 2
 6 9 -19 7068.71 1340.31 2
 6 9 -18 621.866 447.975 2
 6 9 -17 3633.85 955.108 2
 6 9 -16 11105.7 1564.15 2
 6 9 -15 618.805 515.313 2
 6 9 -14 9541.1 1381.39 2
 6 9 -13 2902.05 779.612 2
 6 9 -12 6956.73 1166.54 2
 6 9 -11 2859.6 726.726 2
 6 9 -10 502.503 381.06 2
 6 9 -9 364.055 353.915 2
 6 9 -8 3795.56 837.328 2
 6 -9 -8 3284.6 690.73 1
 6 9 -7 -194.365 386.511 2
 6 -9 -7 43.8626 293.791 1
 6 9 -6 3324.38 708.688 2
 6 -9 -6 3749.09 753.565 1
 -6 9 6 3707.25 861.911 4
 -6 9 5 19181.1 1928.06 4
 6 -9 -5 21492.6 1754.8 1
 6 9 -5 22540.5 1805.18 2
 -6 9 4 27144.9 2283.36 4
 6 -9 -4 28835.8 2066.58 1
 6 9 -4 29184.4 2017.07 2
 -6 9 3 23090.4 2093.96 4
 6 -9 -3 21927.5 1840.42 1
 6 9 -3 21847.7 1715.79 2
 -6 9 2 11795.1 1492.87 4
 -6 -9 2 10455.5 1494.46 1
 6 9 -2 10180.2 1137.62 2
 -6 9 1 6344 1113.48 4
 6 9 -1 8092.36 1025.55 2
 -6 -9 1 7258.18 1250.11 1
 -6 9 0 505.375 340.89 4
 6 9 0 509.458 266.709 2
 -6 9 -1 11700.7 1514.85 4
 -6 -9 -1 9428.23 1363.13 1
 6 9 1 10273 1083.01 2
 -6 9 -2 1457.27 623.216 4
 -6 -9 -2 1764.91 709.324 1
 6 9 2 822.954 358.519 2
 -6 -9 -3 8413.39 1310.76 1
 -6 9 -3 9940.85 1452.86 4
 6 9 3 7530.23 893.142 2
 -6 9 -4 2417.41 766.175 4
 -6 -9 -4 3472.99 877.357 1
 6 9 4 3271.86 585.892 2
 -6 9 -5 500.34 300.334 4
 6 9 5 460.981 285.046 2
 -6 -9 -6 5450.36 1064.19 1
 -6 9 -6 4745.06 1038.69 4
 -6 9 -7 50.1192 300.475 4
 -6 9 -8 588.344 462.03 4
 -6 9 -9 1812.47 690.891 4
 -6 9 -10 3094.31 967.466 4
 -6 9 -10 1396.02 611.031 2
 -6 9 -11 6801.59 1311.81 2
 -6 9 -11 8125.38 1441.03 4
 -6 9 -12 286.685 469.287 2
 -6 9 -12 951.153 632.538 4
 -6 9 -13 190.376 465.737 2
 -6 9 -13 -163.467 437.521 4
 -6 9 -14 5415.41 1228.57 2
 -6 9 -14 5088.95 1157.25 4
 -6 9 -15 8708.13 1556.69 4
 -6 9 -15 9082.13 1527.24 2
 -6 9 -16 6042.47 1287.61 2
 -6 9 -16 9472.34 1645.56 4
 -6 9 -17 4952.29 1136.83 2
 -6 9 -17 3320.51 1075.87 4
 -6 9 -18 4565 1134.13 2
 -6 9 -18 3553.4 1078.62 4
 -6 9 -19 463.622 409.193 2
 -6 9 -20 1254.48 755.472 2
 6 10 -18 2050.3 769.797 2
 6 10 -17 731.058 572.915 2
 6 10 -16 -588.874 425.798 2
 6 10 -15 9782.3 1489.61 2
 6 10 -14 887.703 559.391 2
 6 10 -13 9076.69 1391.63 2
 6 10 -12 421.056 404.68 2
 6 10 -11 292.088 308.637 2
 6 10 -10 -123.739 360.777 2
 6 10 -9 334.034 454.597 2
 6 10 -8 -167.48 273.347 2
 -6 10 8 580.237 488.613 4
 6 -10 -8 -44.7173 313.96 1
 6 10 -7 5823.01 1037.58 2
 -6 10 7 6062.59 1122.2 4
 6 -10 -7 6690.14 1046.87 1
 6 10 -6 884.279 362.476 2
 6 -10 -6 2226.54 646.324 1
 -6 10 6 2448.77 770.616 4
 -6 10 5 17446 1921.05 4
 6 -10 -5 21319.2 1871.42 1
 6 10 -5 16765.9 1655.29 2
 6 10 -4 5415.57 965.69 2
 6 -10 -4 5043.83 939.052 1
 -6 10 4 3008.18 833.434 4
 -6 -10 3 735.572 662.908 1
 -6 10 3 494.95 367.287 4
 6 10 -3 639.332 404.722 2
 6 -10 -3 392.43 431.815 1
 -6 10 2 3020.84 834.198 4
 6 10 -2 2185.04 610.396 2
 -6 -10 2 4365.55 1051.32 1
 -6 10 1 953.065 423.558 4
 6 10 -1 2358.77 596.984 2
 -6 -10 1 1446.11 659.038 1
 6 10 0 5536.08 890.153 2
 -6 10 0 4609.55 989.144 4
 -6 -10 0 4372.97 1066.44 1
 6 10 1 689.533 373.83 2
 -6 -10 -1 -98.9451 460.077 1
 -6 10 -1 318.535 360.61 4
 -6 -10 -2 2102.46 701.465 1
 6 10 2 2597.4 606.927 2
 -6 10 -2 2635.17 764.032 4
 -6 -10 -3 11693.1 1583.48 1
 -6 10 -3 10269.3 1514.35 4
 6 10 3 9500.89 1092.52 2
 -6 10 -4 -359.477 509.092 4
 6 10 4 165.673 220.108 2
 -6 -10 -4 702.746 447.426 1
 -6 10 -5 8587.36 1391.22 4
 -6 -10 -5 7094.26 1272.43 1
 -6 10 -6 9904.71 1494.84 4
 -6 -10 -6 11618 1616.42 1
 -6 10 -7 5076.11 1135.9 4
 -6 10 -8 7332.46 1363.77 4
 -6 10 -9 1339.73 670.428 4
 -6 10 -10 2864.5 952.005 2
 -6 10 -10 5076.2 1152.17 4
 -6 10 -11 2865.35 1003.34 2
 -6 10 -11 3936.15 1024.71 4
 -6 10 -12 2423.57 865.388 4
 -6 10 -12 1131.66 691.062 2
 -6 10 -13 3814.36 1137 2
 -6 10 -13 3145.97 943.553 4
 -6 10 -14 2736.15 872.637 4
 -6 10 -14 3601.73 1094.2 2
 -6 10 -15 4234.44 1148.61 4
 -6 10 -15 4161.74 1114.73 2
 -6 10 -16 3647.02 1104.08 2
 -6 10 -16 4477.28 1195.48 4
 -6 10 -17 -95.7717 418.057 2
 -6 10 -17 489.403 648.269 4
 6 11 -17 2622.62 887.947 2
 6 11 -16 -574.595 595.474 2
 6 11 -15 2068.36 722.262 2
 6 11 -14 1027.12 559.997 2
 6 11 -13 2506.18 804.215 2
 6 11 -12 232.813 478.702 2
 6 11 -11 2943.08 841.817 2
 -6 11 10 -472.4 508.03 4
 6 11 -10 227.326 322.501 2
 6 11 -9 92.0798 354.466 2
 -6 11 9 290.144 395.888 4
 6 11 -8 -355.502 496.149 2
 -6 11 8 382.14 290.674 4
 6 11 -7 4409.7 962.739 2
 -6 11 7 4962.08 1096.41 4
 6 -11 -7 4050.62 855.085 1
 6 11 -6 1463.76 575.797 2
 6 -11 -6 739.244 478.142 1
 -6 11 6 1143.32 515.43 4
 -6 11 5 31694.7 2663.37 4
 6 -11 -5 32771.4 2457.33 1
 6 11 -5 31160.4 2374.33 2
 6 -11 -4 1802.56 658.697 1
 6 11 -4 3089.35 785.582 2
 -6 11 4 1053.91 536.914 4
 -6 11 3 6473.34 1222.79 4
 6 11 -3 4843.92 944.194 2
 -6 -11 3 6691.6 1365.99 1
 6 -11 -3 6134.35 1084.24 1
 -6 -11 2 192.205 399.49 1
 -6 11 2 1477.31 649.787 4
 6 11 -2 1261.67 506.645 2
 6 -11 -2 11.5613 497.463 1
 -6 11 1 1406.59 539.085 4
 6 11 -1 1651.95 567.783 2
 -6 -11 1 1677.43 824.735 1
 -6 11 0 193.339 437.682 4
 6 11 0 1316.41 518.529 2
 -6 -11 0 196.116 328.824 1
 -6 11 -1 1208.81 581.226 4
 6 11 1 1659.41 555.277 2
 -6 -11 -1 1197.35 695.037 1
 -6 11 -2 343.584 363.883 4
 -6 -11 -2 411.284 434.875 1
 6 11 2 -110.211 297.983 2
 -6 -11 -3 21218.8 2258.93 1
 -6 11 -3 22744 2272.15 4
 -6 11 -4 12056.6 1698.15 4
 -6 -11 -4 14094.1 1857.26 1
 -6 11 -5 13871.5 1839.8 4
 -6 -11 -5 15543.6 1931.81 1
 -6 11 -6 284.199 374.078 4
 -6 -11 -6 101.113 383.644 1
 -6 11 -7 722.527 570.153 4
 -6 11 -8 -213.542 419.693 4
 -6 11 -9 -98.6111 454.434 2
 -6 11 -9 -789.248 588.496 4
 -6 11 -10 -489.861 763.018 2
 -6 11 -10 -198.34 394.251 4
 -6 11 -11 6631.98 1380.16 4
 -6 11 -11 8545.44 1604.62 2
 -6 11 -12 3199.1 947.415 4
 -6 11 -12 3201.05 998.969 2
 -6 11 -13 9339.91 1699.96 2
 -6 11 -13 8179.55 1528.17 4
 -6 11 -14 407.568 533.861 2
 -6 11 -14 881.243 631.903 4
 -6 11 -15 -238.519 448.172 4
 6 12 -14 -280.729 422.369 2
 6 12 -13 6682.87 1300.39 2
 -6 12 12 3602.14 1011.76 4
 6 12 -12 1877.31 677.67 2
 -6 12 11 -343.614 394.929 4
 6 12 -11 284.702 312.617 2
 6 12 -10 373.777 381.02 2
 -6 12 10 15.1867 353.688 4
 6 12 -9 2156.62 761.078 2
 -6 12 9 1406.1 550.656 4
 6 -12 -9 1954.19 687.222 1
 -6 12 8 -81.6154 392.122 4
 6 12 -8 124.951 400.403 2
 6 -12 -8 745.129 464.086 1
 6 12 -7 10280.9 1480.84 2
 -6 12 7 7745.85 1399.58 4
 6 -12 -7 11311.2 1507.89 1
 6 -12 -6 1027.18 468.567 1
 6 12 -6 931.632 543.146 2
 -6 12 6 1037.91 612.262 4
 6 12 -5 5084.45 1041.34 2
 -6 12 5 4179.85 1018.08 4
 6 -12 -5 4012.29 935.396 1
 -6 12 4 6349.65 1238.9 4
 6 12 -4 5620.67 1060.88 2
 6 -12 -4 5337.05 1080.42 1
 -6 -12 4 4346.94 1179.62 1
 -6 12 3 148.384 426.382 4
 6 12 -3 311.138 342.24 2
 6 -12 -3 127.472 372.746 1
 -6 -12 3 255.283 458.035 1
 -6 12 2 -234.274 392.99 4
 6 -12 -2 -490.348 542.226 1
 6 12 -2 523.614 384.018 2
 -6 -12 2 -1069.96 765.793 1
 -6 -12 1 1348.17 725.535 1
 -6 12 1 47.8917 372.272 4
 6 12 -1 122.714 266.222 2
 6 -12 -1 1486.26 694.226 1
 -6 12 0 450.836 411.139 4
 6 12 0 876.18 486.443 2
 -6 -12 0 141.137 419.639 1
 -6 12 -1 8487.91 1433.15 4
 -6 -12 -1 6683.94 1433.35 1
 -6 12 -2 -89.6415 317.503 4
 -6 -12 -2 963.379 685.145 1
 -6 -12 -3 1173.41 789.931 1
 -6 12 -3 1020.76 654.782 4
 -6 12 -4 2553.44 818.489 4
 -6 -12 -4 3360.19 995.276 1
 -6 12 -5 9.20326 351.937 4
 -6 -12 -5 321.171 481.161 1
 -6 -12 -6 100.462 421.943 1
 -6 12 -6 848.225 592.684 4
 -6 12 -7 7577.72 1441.17 4
 -6 12 -8 1549.09 739.923 4
 -6 12 -9 3483.23 984.288 4
 -6 12 -9 4698.59 1265.3 2
 -6 12 -10 165.413 621.65 2
 -6 12 -10 -27.4151 356.721 4
 -6 12 -11 325.547 588.022 2
 -6 12 -11 -636.305 672.843 4
 -6 12 -12 896.997 625.765 4
 -6 12 -13 1431.22 743.921 4
 -6 12 -14 -180.605 488.265 4
 6 13 -12 1068.84 620.11 2
 6 13 -11 639.459 484.507 2
 6 13 -10 -18.1406 389.617 2
 6 13 -9 468.332 496.491 2
 6 13 -8 707.186 510.928 2
 6 -13 -8 2570.01 800.196 1
 6 13 -7 1731.65 734.293 2
 6 -13 -7 1621.82 752.614 1
 6 -13 -6 3269.69 919.37 1
 6 13 -6 6121.81 1195.8 2
 6 13 -5 4778.8 1041.04 2
 -6 13 5 3963.19 1052.94 4
 6 -13 -5 4297.6 1009.76 1
 -6 -13 5 6202.07 1472.7 1
 -6 13 4 -218.392 341.802 4
 6 13 -4 -54.4446 355.102 2
 6 -13 -4 281.695 483.932 1
 -6 -13 4 157.432 365.558 1
 -6 13 3 2596.29 843.039 4
 6 13 -3 3965.72 960.883 2
 -6 -13 3 3757.02 1075.75 1
 6 -13 -3 2530.56 815.619 1
 -6 13 2 1197.08 639.698 4
 6 13 -2 964.939 546.479 2
 -6 -13 2 225.849 396.827 1
 6 -13 -2 -344.859 419.451 1
 -6 13 1 -24.4441 375.771 4
 6 -13 -1 -247.581 460.444 1
 -6 -13 1 -274.689 490.55 1
 -6 13 0 628.512 370.04 4
 6 -13 0 -302.95 626.867 1
 -6 -13 0 524.399 566.093 1
 -6 -13 -1 106.65 510.263 1
 -6 13 -1 133.517 373.543 4
 -6 13 -2 4956.8 1140.01 4
 -6 -13 -2 3320.3 1059 1
 -6 -13 -3 6192.16 1394.05 1
 -6 13 -3 3810.15 1035.75 4
 -6 13 -4 2320.14 873.379 4
 -6 -13 -4 1890.57 755.597 1
 -6 13 -5 5488.62 1202.79 4
 -6 -13 -5 9135.32 1615.38 1
 -6 13 -6 2143.49 862.493 4
 -6 -13 -6 2780.8 1026.92 1
 -6 13 -7 -214.202 412.207 4
 -6 13 -8 -177.645 504.169 4
 -6 13 -9 127.376 459.993 4
 -6 13 -10 293.817 369.158 4
 -6 13 -11 497.294 468.432 4
 -6 13 -12 3191.19 1024.42 4
 6 14 -9 537.607 413.053 2
 6 14 -8 51.5517 363.497 2
 6 14 -7 -1277.45 699.118 2
 6 -14 -6 219.091 414.358 1
 6 14 -6 1475.83 680.776 2
 6 -14 -5 -759.248 601.26 1
 6 14 -5 -137.971 455.926 2
 6 14 -4 8177.28 1403.74 2
 6 -14 -4 7849.72 1448.14 1
 6 -14 -3 -307.148 478.096 1
 6 -14 -2 597.123 573.035 1
 6 -14 -1 -79.2978 552.17 1
 6 -14 0 -605.85 712.302 1
 6 -14 1 1195.06 723.405 1
 7 0 -27 7832.43 1414.03 2
 7 0 -26 -184.877 307.033 2
 7 0 -25 1866.71 740.946 2
 7 0 -24 -614.653 476.641 2
 7 0 -23 756.398 462.867 2
 7 0 -22 -270.116 376.239 2
 7 0 -21 6289.84 1085.06 2
 7 0 -20 436.745 616.448 2
 7 0 -19 7141.24 1109.42 2
 7 0 -18 637.511 451.109 2
 7 0 -17 27089 2006.03 2
 7 0 -16 -102.168 355.029 2
 7 0 -15 25998.5 1873.97 2
 7 0 -14 778.534 483.17 2
 7 0 -13 52246.8 2471.16 2
 7 0 -12 516.954 353.258 2
 7 0 -11 67204 2652.72 2
 7 0 -10 305.338 281.676 2
 7 0 -9 2781.24 532.877 2
 7 0 -8 47.5386 174.353 2
 7 0 -7 73707.5 2469.48 2
 7 0 -6 -152.784 180.169 2
 7 0 -5 136388 3188.42 2
 -7 0 4 -11.9234 37.6027 1
 7 0 -4 26.6705 137.564 2
 7 0 -3 8090.59 734.191 2
 -7 0 2 1.38333 114.624 2
 7 0 -2 -48.9619 111.101 2
 7 0 -1 15753.4 705.426 1
 7 0 -1 15021.1 941.584 2
 -7 0 1 14641.7 886.8 2
 -7 0 0 118.167 139.303 4
 7 0 0 -59.6269 167.807 2
 7 0 0 79.4446 64.6474 1
 -7 0 0 -38.4038 102.379 2
 -7 0 -1 54336 2151.79 4
 -7 0 -1 58822.8 1676.07 2
 -7 0 -2 138.059 139.905 4
 -7 0 -2 -0.7359 71.32 2
 -7 0 -3 6556.02 784.454 4
 -7 0 -3 7277.68 583.947 2
 -7 0 -4 105.731 165.035 4
 -7 0 -4 137.959 73.6379 2
 -7 0 -5 1289.39 379.781 4
 -7 0 -6 779.685 367.188 4
 -7 0 -7 158525 4209.51 4
 -7 0 -8 -209.682 194.61 2
 -7 0 -8 -10.8827 279.269 4
 -7 0 -9 232184 3586.8 2
 -7 0 -9 227311 5340.06 4
 -7 0 -10 -33.1725 142.948 2
 7 0 10 -242.19 290.334 3
 -7 0 -10 102.907 259.192 4
 7 0 11 22234.9 1882.68 3
 -7 0 -11 23158.5 1173.15 2
 -7 0 -11 22660.9 1792.87 4
 -7 0 -12 -32.6888 140.768 2
 -7 0 -12 536.901 408.864 4
 7 0 12 556.077 380.403 3
 7 0 13 38243.1 2601.76 3
 -7 0 -13 36065.1 1540.26 2
 -7 0 -13 34970.3 2340.41 4
 7 0 14 -282.722 463.53 3
 -7 0 -14 -12.3774 118.503 2
 -7 0 -14 -169.742 357.398 4
 -7 0 -15 65556.1 2172.09 2
 7 0 15 60334.6 3483.01 3
 -7 0 -15 62344.1 3329.58 4
 -7 0 -16 -297.35 382.806 4
 7 0 16 626.954 338.136 3
 -7 0 -16 557.498 271.983 2
 7 0 17 60466.6 3685.88 3
 -7 0 -17 62493.6 3519.78 4
 7 0 18 146.092 406.342 3
 7 0 19 12453.8 1774.62 3
 7 0 20 444.182 361.925 3
 7 0 21 2884.78 939.802 3
 7 0 22 -35.9832 397.671 3
 7 0 23 27633.2 2934.91 3
 7 0 24 -602.913 600.798 3
 7 -1 -28 1185.51 668.643 2
 7 1 -27 146.773 334.862 2
 7 -1 -27 198.433 452.279 2
 7 1 -26 7049.37 1277.39 2
 7 -1 -26 4120.11 1014.8 2
 7 1 -25 529.09 372.531 2
 7 -1 -25 3241.52 899.561 2
 7 1 -24 -155.762 394.891 2
 7 -1 -24 604.118 420.257 2
 7 1 -23 60.2554 460.832 2
 7 -1 -23 342.151 504.766 2
 7 1 -22 3400.22 835.35 2
 7 -1 -22 3783.19 890.386 2
 7 -1 -21 14258.4 1619.05 2
 7 1 -21 16214.3 1743.72 2
 7 1 -20 1005.54 502.574 2
 7 -1 -20 837.333 485.576 2
 7 -1 -19 770.606 477.746 2
 7 1 -19 1718.37 551.619 2
 7 1 -18 3209.88 733.688 2
 7 -1 -18 2513.82 666.334 2
 7 -1 -17 13330 1425.99 2
 7 1 -17 13556.2 1436.33 2
 7 -1 -16 29793.8 2065.21 2
 7 1 -16 29858.9 2051.76 2
 7 1 -15 2748.16 627.322 2
 7 -1 -15 3791.22 766.078 2
 7 -1 -14 2380.05 603.506 2
 7 1 -14 566.272 302.983 2
 7 -1 -13 17645.8 1485.66 2
 7 1 -13 19725.7 1519.43 2
 7 1 -12 47405.6 2285.76 2
 7 -1 -12 46121.4 2315.71 2
 7 1 -11 343.966 287.578 2
 7 -1 -11 562.25 340.575 2
 7 -1 -10 40054 2055.51 2
 7 1 -10 45013.2 2106.43 2
 7 -1 -9 131983 3609.45 2
 7 1 -9 127514 3419.08 2
 7 1 -8 2094.28 466.281 2
 7 -1 -8 1766.44 415.004 2
 7 1 -7 289.619 170.675 2
 7 -1 -7 529.539 291.557 2
 7 -1 -6 10252.4 930.139 2
 7 1 -6 7714.05 763.953 2
 7 -1 -5 75842.8 2508.76 2
 7 1 -5 76592.7 2302.95 2
 -7 -1 4 5020.57 445.492 1
 7 1 -4 5012.58 584.317 2
 7 -1 -4 5407.34 657.793 2
 -7 -1 3 8214.1 687.912 2
 7 -1 -3 7154.9 744.612 2
 7 1 -3 7981.05 681.091 2
 -7 -1 3 8112.67 552.457 1
 -7 -1 2 3900.83 454.726 2
 -7 -1 2 4157.33 397.325 1
 7 -1 -2 3418.05 515.283 2
 7 1 -2 4383.24 489.5 2
 7 1 -1 159828 2840.05 2
 -7 1 1 167002 3289.3 2
 -7 -1 1 161589 2772.02 2
 -7 -1 0 104.527 79.1255 2
 -7 -1 0 37.4647 139.593 4
 -7 1 0 88.0585 194.228 4
 -7 -1 0 130.937 130.242 3
 7 1 0 -1.04962 83.3897 1
 7 1 0 439.922 177.389 2
 -7 1 0 26.2334 83.8232 2
 -7 -1 -1 98532.7 2687.31 4
 -7 1 -1 99316.8 3085.98 4
 7 1 1 101537 2380.75 1
 -7 -1 -1 101175 2791.21 3
 7 1 1 97971 2103.94 2
 -7 1 -1 100425 2491.87 2
 -7 -1 -1 99204.8 1937.18 2
 -7 1 -2 83428.4 2893.53 4
 7 1 2 82360.9 2236.18 1
 -7 -1 -2 88372.1 2590.57 4
 -7 1 -2 89729.7 2358.69 2
 -7 -1 -2 86763.3 1713.36 2
 -7 1 -3 25277.8 1611.01 4
 7 1 3 25960.1 1453.72 4
 -7 1 -3 24877.3 1254.01 2
 -7 -1 -3 26810.9 898.027 2
 7 1 3 26898.2 1325.92 1
 -7 -1 -3 26505.5 1449.49 4
 7 1 4 28279.3 1631.76 3
 -7 -1 -4 28309.4 887.485 2
 -7 -1 -4 29074.6 1570.78 4
 -7 1 -4 27573.3 1732.23 4
 -7 1 -5 45870 2253.42 4
 7 1 5 49159.7 2230.05 3
 -7 -1 -5 46471.2 1123.99 2
 -7 -1 -5 44417 1991.03 4
 7 1 6 62121.9 2625.76 3
 -7 -1 -6 62562 1332.91 2
 -7 -1 -6 63238.9 2429.9 4
 -7 1 -6 62953.1 2696.81 4
 -7 1 -7 306088 6142.97 4
 7 1 7 302607 5974.92 3
 -7 -1 -7 293172 2979.14 2
 -7 -1 -7 303003 3030.75 2
 -7 -1 -7 307285 5572.64 4
 7 1 8 21045.9 1657.48 3
 -7 -1 -8 23690.3 850.861 2
 -7 -1 -8 23706.9 1592.74 4
 -7 1 -8 24789 1782.39 4
 -7 -1 -9 5088.78 402.343 2
 7 1 9 4591.43 779.983 3
 -7 1 -9 4675.54 614.951 2
 -7 -1 -9 5024.1 786.573 4
 -7 1 -9 5563.9 893.865 4
 -7 -1 -10 15605.9 735.866 2
 7 1 10 15639.1 1503.05 3
 -7 1 -10 14581.6 1078.7 2
 -7 -1 -10 13525.4 1297.31 4
 -7 1 -10 13000 1370.09 4
 -7 1 -11 1402.45 351.038 2
 7 1 11 1389.09 535.282 3
 7 -1 11 1137.41 485.934 3
 -7 -1 -11 1144.92 218.661 2
 -7 1 -11 1703.43 625.819 4
 -7 -1 -11 1350.76 416.173 4
 -7 -1 -12 116.485 242.164 4
 -7 1 -12 226.311 172.19 2
 7 1 12 665.433 413.899 3
 7 -1 12 -160.892 390.543 3
 -7 -1 -12 214.47 119.222 2
 -7 1 -12 22.9022 260.82 4
 -7 -1 -13 10324.2 1267.64 4
 -7 -1 -13 9847.68 677.481 2
 7 1 13 8931.36 1250.67 3
 7 -1 13 10008.5 1375.43 3
 -7 1 -13 9311.26 903.315 2
 -7 1 -13 11066.5 1349.06 4
 -7 -1 -14 31753.8 1263.89 2
 7 1 14 33930.8 2511.85 3
 7 -1 14 32722.6 2512.38 3
 -7 1 -14 36668.1 1799.49 2
 -7 -1 -14 30869.4 2211.77 4
 -7 1 -14 32583.1 2406.03 4
 -7 -1 -15 21269 1898.19 4
 7 1 15 19034.7 1947.31 3
 7 -1 15 22077 2115.21 3
 -7 1 -15 18605.1 1318.72 2
 -7 1 -15 21952.2 2037.65 4
 7 1 16 15198.2 1802.7 3
 -7 1 -16 17460.3 1306.81 2
 7 -1 16 18076.5 1978.35 3
 -7 1 -16 13859.1 1661.25 4
 7 1 17 6453.7 1213.24 3
 7 -1 17 7997.95 1368.69 3
 -7 1 -17 6761.55 828.155 2
 -7 1 -17 8059.19 1339.23 4
 7 1 18 5279.15 1146.07 3
 7 -1 18 4651.18 1093.63 3
 -7 1 -18 3559.61 900.189 4
 7 1 19 363.674 544.886 3
 7 -1 19 68.2647 315.47 3
 7 1 20 4533.93 1197.58 3
 7 -1 20 4826.71 1142.87 3
 7 1 21 1961.86 819.449 3
 7 -1 21 3286.67 986.987 3
 7 1 22 1345.18 734.203 3
 7 -1 22 2061.91 868.212 3
 7 1 23 -469.726 572.317 3
 7 -1 23 -204.311 478.373 3
 7 -1 24 1067.63 665.442 3
 7 -2 -28 161.001 474.461 2
 7 2 -27 1172.92 657.87 2
 7 -2 -27 1473.13 655.53 2
 7 2 -26 -269.615 483.877 2
 7 -2 -26 -108.68 382.653 2
 7 2 -25 -1.77014 393.735 2
 7 -2 -25 368.693 368.709 2
 7 2 -24 8991.89 1410.99 2
 7 -2 -24 7718.9 1346.52 2
 7 2 -23 1999.07 716.107 2
 7 -2 -23 3622.61 965.313 2
 7 2 -22 737.93 572.495 2
 7 -2 -22 1111.12 568.214 2
 7 -2 -21 893.965 518.695 2
 7 2 -21 574.135 366.053 2
 7 2 -20 -125.645 368.365 2
 7 -2 -20 -166.397 315.005 2
 7 2 -19 6047.46 1038.26 2
 7 -2 -19 6044.23 1069.79 2
 7 -2 -18 4968.29 922.304 2
 7 2 -18 3660.48 763.565 2
 7 2 -17 1871.59 611.633 2
 7 -2 -17 2220.45 740.302 2
 7 2 -16 -20.5531 292.493 2
 7 -2 -16 -93.6061 258.348 2
 7 -2 -15 52575 2737.43 2
 7 2 -15 57495.2 2747.77 2
 7 2 -14 4734.04 812.773 2
 7 -2 -14 3427.15 695.56 2
 7 -2 -13 19423.2 1583.47 2
 7 2 -13 20695.2 1561.96 2
 7 2 -12 9387.31 1024.63 2
 7 -2 -12 9656.1 1116.73 2
 7 2 -11 9016.77 990.314 2
 7 -2 -11 7743.27 957.509 2
 7 -2 -10 83851 3061.4 2
 7 2 -10 87111.5 2893.97 2
 7 2 -9 229.591 236.727 2
 7 -2 -9 71.3704 206.372 2
 -7 2 9 409.453 135.562 1
 -7 2 8 56247.1 1359.73 1
 7 -2 -8 56525.5 2441.77 2
 7 2 -8 61473.9 2290.79 2
 -7 2 7 113972 1705.11 1
 7 -2 -7 120689 3469.63 2
 7 2 -7 121576 3081.17 2
 7 2 -6 9190.71 818.185 2
 7 -2 -6 7980.42 897.835 2
 7 2 -5 31798.7 1474.37 2
 7 -2 -5 30517.4 1706.92 2
 7 2 -4 1097.04 273.769 2
 7 -2 -4 1688.4 384.972 2
 -7 -2 3 38553.5 1526.74 2
 -7 -2 3 38685.5 1514.09 1
 7 2 -3 40972.9 1511.53 2
 -7 -2 2 27113.9 1245.05 1
 -7 -2 2 26172.9 1183.8 2
 -7 -2 2 26299.3 1211.95 3
 7 2 -2 24873.7 1137.41 2
 -7 -2 1 21071.2 1100.53 1
 -7 -2 1 20748.2 995.107 2
 -7 2 1 20653.8 1481.43 4
 -7 -2 1 21574.7 1135.81 3
 7 2 -1 20944.1 980.403 2
 -7 -2 0 128918 2785.62 4
 -7 2 0 126943 3643.09 4
 -7 -2 0 123557 2240.37 2
 -7 -2 0 123517 2825.39 3
 7 2 0 126388 2259.76 2
 -7 -2 -1 307.763 141.253 4
 -7 2 -1 222.1 176.524 4
 -7 -2 -1 278.089 180.216 3
 -7 -2 -1 860.123 187.523 2
 7 2 1 749.033 179.544 2
 7 2 1 774.309 244.14 1
 -7 2 -2 26710.7 1714.75 4
 -7 -2 -2 25029.2 826.724 2
 7 2 2 25058.8 883.892 2
 7 2 2 25563.3 1406.98 1
 -7 -2 -2 25113.5 1269.09 4
 -7 2 -3 42946.1 2236.46 4
 -7 -2 -3 44111.2 960.607 2
 7 2 3 45686.5 1975.78 3
 -7 -2 -3 46554.4 1774.73 4
 7 2 4 44099.2 1840.85 4
 -7 -2 -4 47064.2 1840.72 4
 -7 -2 -4 43182.9 781.556 2
 7 2 4 45450.6 2042.77 3
 -7 2 -4 46129.9 2353.51 4
 7 2 5 88171.8 2715.79 4
 -7 -2 -5 91075.8 2636.36 4
 7 2 5 89070.8 2965.31 3
 -7 2 -5 86693.5 3283.54 4
 7 2 6 47028.9 2239.78 3
 -7 -2 -6 47558 1981.21 4
 -7 2 -6 49440 2522.85 4
 7 2 7 77316.2 2996.15 3
 -7 -2 -7 77388.7 2623.23 4
 -7 2 -7 72927.8 3137.04 4
 -7 2 -8 59441 2883.51 4
 7 2 8 59163.9 2710.58 3
 -7 -2 -8 61008 2418.16 4
 -7 2 -9 41088.6 2001.06 2
 7 2 9 42992.9 2398.34 3
 -7 -2 -9 43645.4 2144.57 4
 -7 2 -9 39666.5 2423.32 4
 7 2 10 39.7631 233.688 3
 -7 2 -10 99.839 254.594 4
 -7 2 -10 68.7323 179.738 2
 -7 -2 -10 12.6037 197.271 4
 7 2 11 16859.5 1626.77 3
 -7 -2 -11 18213.7 541.534 2
 -7 -2 -11 20285 1586.4 4
 -7 2 -11 20088.1 1839.61 4
 -7 2 -11 19369.7 1409.65 2
 -7 -2 -12 14312.3 571.797 2
 7 2 12 14533.2 1552.26 3
 -7 -2 -12 12395.7 1268.74 4
 -7 2 -12 14018.2 1571.78 4
 -7 2 -12 12835.7 1169.9 2
 7 2 13 15361.7 1696.23 3
 7 -2 13 16707.2 1779.8 3
 -7 2 -13 17058.2 1357.68 2
 -7 -2 -13 16662.3 1539.26 4
 -7 2 -13 15594.9 1693.81 4
 7 2 14 11757.2 1507.59 3
 7 -2 14 14803.6 1701.7 3
 -7 2 -14 15778.9 1332.5 2
 -7 2 -14 14281.9 1646.02 4
 -7 2 -15 7014.27 887.539 2
 7 2 15 6334.29 1141.88 3
 7 -2 15 4666.24 992.046 3
 -7 2 -15 5972.96 1100.49 4
 7 2 16 1204.54 498.621 3
 7 -2 16 1225.42 634.645 3
 -7 2 -16 1656.08 453.106 2
 -7 2 -16 537.927 440.376 4
 -7 2 -17 2524.2 867.296 4
 7 2 17 987.442 610.852 3
 7 -2 17 1895.15 739.927 3
 -7 2 -17 846.344 356.121 2
 -7 2 -18 661.966 534.537 4
 -7 2 -18 1009.7 409.575 2
 7 2 18 -454.273 445.325 3
 7 -2 18 319.493 440.111 3
 7 2 19 -174.998 528.365 3
 7 -2 19 247.615 467.694 3
 -7 2 -19 193.052 419.804 4
 7 2 20 302.309 342.324 3
 7 -2 20 479.167 492.747 3
 7 2 21 608.043 482.881 3
 7 -2 21 1277.61 700.355 3
 7 2 22 192.334 312.035 3
 7 -2 22 -241.086 457.963 3
 7 2 23 1225.21 621.606 3
 7 -2 23 2933.79 1015.39 3
 7 -2 24 830.865 679.206 3
 7 -3 -27 -290.988 494.406 2
 7 3 -26 1201.47 551.087 2
 7 -3 -26 3492.7 942.177 2
 7 3 -25 3476.16 959.649 2
 7 -3 -25 3919.94 960.419 2
 7 3 -24 515.57 442.002 2
 7 -3 -24 471.597 459.85 2
 7 3 -23 5056.19 1014.04 2
 7 -3 -23 7685.7 1260.59 2
 7 3 -22 -182.813 385.86 2
 7 -3 -22 911.537 537.908 2
 7 3 -21 3730.14 871.739 2
 7 -3 -21 5091.24 1036.38 2
 7 3 -20 8154.68 1223.06 2
 7 -3 -20 7517.37 1193.26 2
 7 3 -19 1879.14 676.36 2
 7 -3 -19 154.093 391.267 2
 7 3 -18 13436.6 1477.78 2
 7 -3 -18 12500.2 1466.28 2
 7 3 -17 3394.14 778.089 2
 7 -3 -17 4205.75 884.893 2
 7 3 -16 851.603 443.319 2
 7 -3 -16 1757.29 553.633 2
 7 3 -15 837.643 439.448 2
 7 -3 -15 104.296 339.047 2
 7 3 -14 561.547 379.732 2
 7 -3 -14 231.787 266.729 2
 7 3 -13 32152 1962.42 2
 7 -3 -13 29154.7 2015.81 2
 7 3 -12 57137.6 2553.34 2
 7 -3 -12 57080.9 2754.71 2
 7 3 -11 9767.75 1037.95 2
 -7 3 11 8084.71 738.163 1
 7 -3 -11 6858.88 944.555 2
 7 3 -10 24604.2 1573.61 2
 -7 3 10 21114.8 1122.95 1
 7 -3 -10 21659.8 1632.24 2
 7 3 -9 30064.2 1690.54 2
 -7 3 9 28409.5 1237.35 1
 7 -3 -9 32196.1 1972.42 2
 7 3 -8 1038.82 271.028 2
 7 -3 -8 1557.12 453.942 2
 7 3 -7 5034.56 656.942 2
 7 -3 -7 6569.87 892.503 2
 7 3 -6 6365.93 707.094 2
 7 -3 -6 5537.59 787.364 2
 7 3 -5 14000.5 976.738 2
 7 -3 -4 2161.95 217.827 1
 7 3 -4 2165.87 390.847 2
 -7 -3 4 1786.3 260.606 3
 7 3 -3 5462.96 559.463 2
 -7 -3 3 5484.97 656.113 1
 -7 -3 3 5366.69 467.79 3
 7 -3 -3 4544.17 360.595 1
 -7 -3 3 5767.35 630.153 2
 -7 -3 2 419.402 163.687 2
 -7 -3 2 574.288 198.7 1
 7 3 -2 453.617 181.2 2
 -7 -3 2 437.737 152.403 3
 -7 -3 1 1147.41 239.411 2
 7 3 -1 1474.18 263.856 2
 -7 -3 1 1473.82 342.882 1
 -7 3 1 1656.19 426.995 4
 -7 -3 0 10331.1 715.615 4
 -7 -3 0 11092.6 917.252 1
 -7 -3 0 11585.4 741.771 2
 -7 3 0 10967.6 1144.51 4
 7 3 0 11549.4 678.254 2
 -7 -3 -1 78300.9 1970.03 4
 -7 -3 -1 81882.7 2547.67 1
 -7 3 -1 83050.3 3177.18 4
 -7 -3 -1 80643.1 1777.14 2
 7 3 1 81709.1 1641.04 2
 -7 3 -2 45193.6 2377.17 4
 7 3 2 46223.4 1836.38 3
 7 3 2 45863.8 1096.75 2
 -7 -3 -2 42016.6 1152.44 2
 -7 -3 -2 44866.6 1523.18 4
 -7 3 -3 4223.52 763.994 4
 7 3 3 5951.77 701.473 3
 7 3 3 4570.64 293.969 2
 -7 -3 -3 4389.61 312.272 2
 -7 -3 -3 5577.42 552.254 4
 -7 3 -4 5137 848.194 4
 7 3 4 4574.3 540.051 4
 7 3 4 5878.52 718.99 3
 -7 -3 -4 4719.45 532.29 4
 -7 3 -5 1567.57 502.872 4
 7 3 5 1856.95 370.139 4
 -7 -3 -5 1463.49 320.704 4
 7 3 5 1778.6 426.599 3
 -7 3 -6 84.1574 268.035 4
 7 3 6 530.962 189.016 4
 7 3 6 -33.6238 189.365 3
 -7 3 -7 5134.52 879.352 4
 7 3 7 5669.8 795.853 3
 -7 -3 -7 5285.45 639.06 4
 7 3 8 13943.8 1316.53 3
 -7 -3 -8 13497.2 1076.31 4
 -7 3 -8 13970.1 1461.52 4
 -7 3 -9 16652.4 1632.14 4
 -7 -3 -9 17764.6 1299.33 4
 7 3 9 17701.1 1547.85 3
 7 3 10 5756.96 926.313 3
 -7 -3 -10 6101.83 799.272 4
 -7 3 -10 4496.18 721.641 2
 -7 3 -10 4737.03 928.467 4
 -7 3 -11 32203.5 1993.11 2
 7 3 11 33316.8 2291.1 3
 -7 3 -11 33627.9 2414.08 4
 7 3 12 3282.12 773.88 3
 -7 3 -12 2965.83 612.374 2
 -7 3 -12 1286.16 584.813 4
 7 3 13 9211.01 1293.77 3
 -7 3 -13 8316.65 1053.65 2
 -7 3 -13 5953.14 1092.99 4
 7 3 14 19904.7 1959.65 3
 -7 3 -14 20552.3 1623.77 2
 -7 3 -14 21969.4 2104.48 4
 -7 3 -15 1872.1 538.934 2
 7 3 15 1523.74 557.15 3
 -7 3 -15 2186.12 709.094 4
 -7 3 -16 10258.4 1181.16 2
 7 3 16 8495.15 1389.82 3
 -7 3 -16 7831.2 1317.31 4
 -7 3 -17 1578.08 447.746 2
 -7 3 -17 2740.68 851.759 4
 7 3 17 1749.05 746.876 3
 7 3 18 190.461 406.158 3
 7 -3 18 -13.9124 351.24 3
 -7 3 -18 262.839 452.707 4
 -7 3 -18 324.066 294.832 2
 -7 3 -19 5181.58 1160.48 4
 7 3 19 5494.13 1211.27 3
 7 -3 19 6329.14 1278.84 3
 -7 3 -19 4583.07 825.677 2
 7 3 20 -48.8898 422.64 3
 7 -3 20 1669.43 781.016 3
 -7 3 -20 1183.76 697.471 4
 7 3 21 2813.35 965.441 3
 7 -3 21 2011.74 834.729 3
 7 3 22 145.311 516.481 3
 7 -3 22 274.224 506.133 3
 7 3 23 2911.35 1115.47 3
 7 -3 23 725.24 542.477 3
 7 -3 24 1128.87 767.623 3
 7 -4 -27 -1838.29 865.871 2
 7 -4 -26 -343.895 333.744 2
 7 4 -25 -850.524 439.832 2
 7 -4 -25 -108.608 447.383 2
 7 4 -24 2145.13 822.592 2
 7 -4 -24 1221.43 649.752 2
 7 4 -23 6303.02 1166.05 2
 7 -4 -23 6497.72 1273.61 2
 7 4 -22 237.239 471.815 2
 7 -4 -22 -981.755 653.358 2
 7 4 -21 4949.01 969.809 2
 7 -4 -21 4682.76 1024.97 2
 7 4 -20 1006.99 460.293 2
 7 -4 -20 1441.91 598.942 2
 7 4 -19 -10.3115 363.785 2
 7 -4 -19 -201.98 459.076 2
 7 4 -18 3760.61 838.087 2
 7 -4 -18 2299.54 762.896 2
 7 4 -17 43734.8 2624.91 2
 7 -4 -17 44380.5 2790.31 2
 7 4 -16 980.975 526.752 2
 7 -4 -16 578.736 339.108 2
 7 4 -15 17285.4 1579.64 2
 7 -4 -15 17963.3 1734.87 2
 7 4 -14 4620.33 820.988 2
 7 -4 -14 3310.83 742.343 2
 7 4 -13 4580.41 774.655 2
 7 -4 -13 4824.3 888.445 2
 7 4 -12 4175.51 691.681 2
 7 -4 -12 4555.41 848.081 2
 7 4 -11 461.708 279.271 2
 7 -4 -11 944.631 377.886 2
 7 4 -10 48483 2278.07 2
 -7 4 10 45911.5 1889.93 1
 7 -4 -10 44729 2506.86 2
 7 4 -9 19246.8 1394.82 2
 7 -4 -9 20029.9 1650.47 2
 7 4 -8 6392.38 801.767 2
 7 -4 -8 5862.55 846.163 2
 7 4 -7 1732.35 398.266 2
 7 4 -6 222.879 225.205 2
 7 -4 -5 72008.6 1658.76 1
 7 4 -5 70876.2 2286.46 2
 7 4 -4 63799.7 2093.96 2
 7 -4 -4 63869.2 1613.11 1
 7 4 -3 110602 2617.58 2
 -7 -4 2 79507.1 2432 2
 7 4 -2 82193.2 2139.91 2
 -7 4 2 86835.3 3379.29 4
 -7 -4 2 81330.8 2815.12 1
 7 4 -1 4238.42 466.571 2
 -7 4 1 4777.51 786.641 4
 -7 -4 1 4452.37 543.542 2
 -7 -4 1 4468.37 644.428 1
 -7 -4 1 5356.96 444.811 4
 -7 -4 0 1456.7 221.252 4
 -7 -4 0 1378.09 386.458 1
 -7 4 0 1718.2 454.241 4
 7 4 0 1274.09 248.504 2
 -7 -4 0 1347.64 286.209 2
 -7 -4 -1 1291.3 251.75 2
 -7 4 -1 1113.97 406.631 4
 7 4 1 1561.45 244.909 2
 7 4 1 1695.88 329.481 3
 -7 -4 -1 751.962 157.695 4
 -7 -4 -1 1512.6 426.114 1
 7 4 2 75711.7 1475.49 2
 -7 -4 -2 75572.1 2714.84 1
 -7 4 -2 72924.8 3132.56 4
 7 4 2 72561.3 2272.42 3
 -7 -4 -2 73842.8 1566.47 4
 -7 4 -3 36080.5 2247.37 4
 7 4 3 35756.4 1697.52 3
 7 4 3 33711.1 839.601 2
 -7 -4 -3 35189.8 1159.18 4
 7 4 4 12048 1053.1 3
 -7 -4 -4 12121.6 722.155 4
 -7 4 -4 12091.7 1323.17 4
 7 4 5 24223.3 1183.46 4
 7 4 5 24913.7 1583.94 3
 -7 -4 -5 25914 1143.86 4
 -7 4 -5 22231.5 1810.33 4
 7 4 6 93759.6 2500.17 4
 7 4 6 93878 3168.38 3
 -7 -4 -6 91199.7 2296.53 4
 -7 4 -6 92553.6 3733.18 4
 -7 4 -7 43.4974 287.511 4
 7 4 7 -2.79599 122.267 4
 7 4 7 483.775 317.419 3
 -7 4 -8 458.514 255.134 4
 7 4 8 51.7358 253.62 3
 -7 4 -9 396.71 442.816 4
 7 4 9 -107.159 267.866 3
 -7 4 -10 5340.5 1025.37 4
 7 4 10 5701.36 897.426 3
 -7 4 -11 15955.4 1530.46 2
 -7 4 -11 15359.5 1706.23 4
 7 4 11 18813.7 1751.08 3
 7 4 12 1569.07 563.964 3
 -7 4 -12 1703.53 513.672 2
 -7 4 -12 987.632 423.725 4
 7 4 13 35274.6 2554.57 3
 -7 4 -13 32724.5 2587.31 4
 -7 4 -13 34354.9 2244.43 2
 7 4 14 23215.7 2141.61 3
 -7 4 -14 19000.9 1992.04 4
 -7 4 -14 21481.9 1790.42 2
 -7 4 -15 219.656 491.239 4
 -7 4 -15 191.486 372.163 2
 7 4 15 113.142 434.137 3
 -7 4 -16 2866.25 704.057 2
 7 4 16 1785.15 695.73 3
 -7 4 -16 2684.4 827.406 4
 -7 4 -17 4247.59 846.961 2
 7 4 17 2894.83 834.804 3
 -7 4 -17 4344.19 1077.24 4
 7 4 18 14793.3 1927.68 3
 -7 4 -18 13658.7 1490.38 2
 -7 4 -18 14297.2 1875.26 4
 -7 4 -19 14284.2 1928.92 4
 7 4 19 11826.3 1803.45 3
 -7 4 -19 10691.4 1338.89 2
 -7 4 -20 -95.4082 297.719 2
 7 4 20 215.88 425.372 3
 -7 4 -20 5.46088 294.381 4
 -7 4 -21 6994.15 1420.16 4
 7 4 21 4215.42 1148.42 3
 7 4 22 277.314 482.512 3
 7 -5 -27 293.65 407.676 2
 7 -5 -26 550.5 454.932 2
 7 5 -25 2152.66 770.12 2
 7 -5 -25 1301.32 632.923 2
 7 5 -24 1757 686.295 2
 7 -5 -24 1864.45 736.237 2
 7 5 -23 -205.556 333.187 2
 7 -5 -23 -615.958 604.667 2
 7 5 -22 2019.52 709.637 2
 7 -5 -22 2182.84 707.589 2
 7 5 -21 1699.98 678.128 2
 7 -5 -21 977.206 656.061 2
 7 5 -20 1053.45 583.814 2
 7 -5 -20 302.496 289.517 2
 7 5 -19 3606.51 871.993 2
 7 -5 -19 2531.24 739.176 2
 7 5 -18 903.008 483.89 2
 7 -5 -18 1421.88 606.75 2
 7 5 -17 484.992 437.5 2
 7 -5 -17 -108.97 396.38 2
 7 5 -16 6142.98 1035.27 2
 7 -5 -16 5049.52 980.675 2
 7 5 -15 21038.9 1790.23 2
 7 -5 -15 22318.5 2005.43 2
 7 5 -14 23216.7 1820.41 2
 7 -5 -14 23271.8 2045.43 2
 7 5 -13 22841.9 1766.9 2
 -7 -5 13 24159.7 1058.94 3
 7 -5 -13 19883.6 1859.69 2
 -7 -5 12 284.312 115.536 3
 7 5 -12 420.857 350.173 2
 7 -5 -12 119.096 355.394 2
 -7 -5 11 2798.28 253.383 3
 7 5 -11 2735.14 641.579 2
 7 5 -10 40171.9 2144.91 2
 7 5 -9 4924.93 739.891 2
 7 5 -8 22749.2 1549.97 2
 7 5 -7 447.136 261.78 2
 7 -5 -6 173.921 126.109 1
 7 5 -6 158.257 254.96 2
 -7 -5 6 586.118 252.051 4
 7 -5 -5 223627 3615.5 1
 -7 -5 5 226512 3659.39 4
 7 5 -5 228144 4353.56 2
 7 -5 -4 -74.0936 180.543 1
 7 5 -4 203.167 196.101 2
 7 5 -3 27282 1394.38 2
 7 5 -2 6694.2 658.131 2
 -7 5 2 6302.06 956.282 4
 -7 -5 2 6941.7 905.582 1
 -7 -5 1 16450.5 561.312 4
 -7 5 1 15975.3 1527.22 4
 7 5 -1 16815.3 989.421 2
 -7 -5 1 18548.1 1471.61 1
 -7 -5 1 15994.1 524.778 4
 7 5 0 4084.19 472.772 2
 -7 5 0 3618.51 718.816 4
 -7 -5 0 3906.36 691.909 1
 7 5 0 3925.62 459.445 3
 -7 -5 -1 1013.1 394.041 1
 -7 5 -1 597.758 384.358 4
 7 5 1 1534.21 332.289 3
 7 5 1 938.601 219.407 2
 -7 5 -2 1087.09 458.493 4
 7 5 2 2339.3 417.024 3
 7 5 2 1996.67 268.31 2
 -7 -5 -2 1653.52 468.447 1
 -7 5 -3 72442.3 3333.42 4
 -7 -5 -3 78245.8 3010.66 1
 7 5 3 73596 1457.4 2
 7 5 3 76058.7 2480.59 3
 7 5 4 66174.4 1150 2
 7 5 4 67698.9 2462.53 3
 -7 5 -4 65103.7 3211.51 4
 -7 5 -5 11782.1 1384.99 4
 7 5 5 11608.1 1087.32 3
 -7 5 -6 1320.72 480.69 4
 7 5 6 689.897 185.927 4
 7 5 6 967.496 361.828 3
 -7 5 -7 3728.98 814.513 4
 7 5 7 2427.58 395.974 4
 -7 5 -8 1691.68 638.474 4
 7 5 8 1599.7 341.578 4
 -7 5 -9 434.284 386.09 4
 -7 5 -10 1405.67 524.145 4
 -7 5 -11 1971.88 603.946 2
 -7 5 -11 3498.83 843.666 4
 -7 5 -12 14965.2 1588.06 2
 -7 5 -12 16536.9 1838.83 4
 -7 5 -13 -35.986 345.775 4
 -7 5 -13 207.603 324.599 2
 -7 5 -14 1313.49 525.141 4
 -7 5 -14 1768.35 582.597 2
 -7 5 -15 855.349 460.46 2
 -7 5 -15 1748.93 802.063 4
 -7 5 -16 3165.27 765.586 2
 -7 5 -16 2559.71 849.812 4
 -7 5 -17 4128.56 885.668 2
 -7 5 -17 6248.02 1294.37 4
 -7 5 -18 -114.365 392.988 2
 7 5 18 375.513 510.387 3
 -7 5 -18 354.362 488.635 4
 -7 5 -19 1158.07 501.092 2
 7 5 19 288.738 395.453 3
 -7 5 -19 1415.53 571.427 4
 -7 5 -20 3282.41 796.325 2
 7 5 20 3424.51 1026.37 3
 -7 5 -20 3360.11 998.994 4
 7 5 21 4663.15 1261.26 3
 -7 5 -21 4826.71 1235.64 4
 -7 5 -21 3822.4 863.289 2
 7 5 22 675.355 629.196 3
 -7 5 -22 834.255 669.537 4
 7 -6 -26 1253.23 636.622 2
 7 -6 -25 185.848 340.302 2
 7 6 -24 415.909 535.702 2
 7 -6 -24 -55.5656 334.677 2
 7 6 -23 4151.17 968.715 2
 7 -6 -23 3933.77 1092.96 2
 7 6 -22 2798.07 788.29 2
 7 -6 -22 2957.2 893.902 2
 7 6 -21 3417.24 879.471 2
 7 -6 -21 2640.08 888.981 2
 7 6 -20 2588.5 695.837 2
 7 -6 -20 1889.89 695.27 2
 7 6 -19 274.522 447.841 2
 7 -6 -19 386.545 293.47 2
 7 6 -18 2637.45 732.203 2
 7 -6 -18 2678.63 832.422 2
 7 6 -17 7876.89 1207.95 2
 7 -6 -17 9389.68 1426.32 2
 7 6 -16 1252.64 595.458 2
 7 6 -15 18415.9 1722.59 2
 7 6 -14 22154.4 1851.08 2
 7 6 -13 5057.56 926.359 2
 7 6 -12 38100.5 2316.57 2
 7 6 -11 9653.14 1152.98 2
 7 6 -10 2192.37 547.581 2
 7 6 -9 9119.89 1058.72 2
 7 6 -8 8842.08 1019.03 2
 7 6 -7 20872.2 1499.65 2
 -7 -6 6 27158.4 1359.14 4
 7 6 -6 28261.9 1681.13 2
 7 -6 -6 28151.8 1454.67 1
 7 -6 -5 13782.7 1032.74 1
 7 6 -5 15129.3 1200.98 2
 -7 -6 5 14364.9 899.572 4
 7 6 -4 108522 3088.81 2
 7 -6 -4 111200 3014.2 1
 -7 -6 4 105228 2171.99 4
 -7 6 3 12551.8 1446.89 4
 7 6 -3 13028.3 1047.23 2
 -7 -6 3 11768.8 601.074 4
 -7 6 2 29355.3 2142.63 4
 7 6 -2 25293.7 1385.3 2
 -7 -6 2 26233.9 1924.54 1
 -7 6 1 25056 1974.48 4
 -7 -6 1 27316.2 1938.8 1
 7 6 -1 25316.6 1325.04 2
 7 6 -1 26752.5 1046.77 3
 -7 6 0 7484.24 1130.74 4
 7 6 0 6747.86 656.108 2
 7 6 0 6332.85 581.187 3
 -7 -6 0 6908.03 976.628 1
 -7 6 -1 37371.3 2462.83 4
 -7 -6 -1 36033.2 2193.53 1
 7 6 1 36461.8 1504.7 3
 7 6 1 34736.5 1396.85 2
 -7 6 -2 35636.1 2395.62 4
 7 6 2 36190.1 1345 2
 7 6 2 35629 1606.51 3
 -7 -6 -2 36646.6 2202.78 1
 -7 6 -3 6502.75 1048.05 4
 7 6 3 6401.5 519.768 2
 7 6 3 6232.86 731.547 3
 -7 -6 -3 6901.56 978.561 1
 7 6 4 49220.3 1285.71 2
 -7 6 -4 44695.5 2770.26 4
 -7 -6 -4 50803.5 2646.1 1
 -7 6 -5 10094.4 1361.22 4
 7 6 5 10703.2 514.394 2
 -7 6 -6 4022.1 901.034 4
 -7 6 -7 7263.02 1166.84 4
 -7 6 -8 288.435 360.245 4
 -7 6 -9 26.6453 399.762 4
 -7 6 -10 18354.8 1933.87 4
 -7 6 -11 3110.77 738.384 2
 -7 6 -11 3199.79 966.343 4
 -7 6 -12 -181.931 351.502 4
 -7 6 -12 -301.066 481.145 2
 -7 6 -13 3265.83 803.298 2
 -7 6 -13 3898.7 986.891 4
 -7 6 -14 5486.45 1041.41 2
 -7 6 -14 5543.69 1162.01 4
 -7 6 -15 1732.27 660.376 2
 -7 6 -15 843.791 649.028 4
 -7 6 -16 194.648 275.48 2
 -7 6 -16 478.343 489.413 4
 -7 6 -17 1729 658.081 2
 -7 6 -17 177.519 409.741 4
 -7 6 -18 9975.39 1445.23 2
 -7 6 -18 10928.9 1750.92 4
 -7 6 -19 1677.48 595.517 2
 -7 6 -19 512.156 455.692 4
 -7 6 -20 3068.71 815.329 2
 7 6 20 2503.21 882.523 3
 -7 6 -20 2123.75 874.014 4
 -7 6 -21 -201.969 318.58 2
 -7 6 -21 45.9352 376.351 4
 7 6 21 -50.9475 428.253 3
 -7 6 -22 -3.48161 396.097 2
 7 7 -22 5605.37 1151.34 2
 7 7 -21 298.028 500.135 2
 7 7 -20 786.974 507.565 2
 7 7 -19 459.245 413.464 2
 7 7 -18 41.9515 350.563 2
 7 7 -17 974.523 493.54 2
 7 7 -16 41719.5 2734.46 2
 7 7 -15 2669.26 764.675 2
 7 7 -14 31670.1 2278.02 2
 7 7 -13 1824.97 622.137 2
 7 7 -12 -358.136 370.119 2
 7 7 -11 6074.44 970.732 2
 7 7 -10 213.955 252.772 2
 7 7 -9 182.098 313.618 2
 7 7 -8 4940.08 818.124 2
 7 -7 -7 2544.34 506.637 1
 7 7 -7 1991.15 522.695 2
 7 -7 -6 38623.9 1895.28 1
 7 7 -6 39770.9 2111.48 2
 7 7 -5 474.376 324.865 2
 7 -7 -5 -21.3211 234.76 1
 -7 7 4 7585.02 1189.86 4
 7 -7 -4 9139.86 951.183 1
 7 7 -4 9517.26 984.014 2
 -7 7 3 1862.58 581.155 4
 7 7 -3 4039.67 638.077 2
 -7 7 2 14717.8 1619.82 4
 -7 -7 2 14754.4 1560.37 1
 7 7 -2 15707.4 1180.22 2
 -7 7 1 81.0766 362.467 4
 -7 -7 1 197.069 300.491 1
 7 7 -1 254.018 137.92 3
 7 7 -1 268.148 227.089 2
 -7 -7 0 5228.48 906.397 1
 -7 7 0 4025.59 885.078 4
 7 7 0 5694.78 560.485 3
 7 7 0 5858.77 683.33 2
 -7 7 -1 93.6521 318.972 4
 -7 -7 -1 252.763 292.836 1
 7 7 1 307.833 184.067 3
 7 7 1 188.922 144.688 2
 -7 -7 -2 5096.43 902.364 1
 -7 7 -2 7546.81 1163.73 4
 7 7 2 5844.48 680.779 3
 7 7 2 5820.41 609.998 2
 -7 7 -3 4416.3 879.613 4
 -7 -7 -3 5058.84 926.407 1
 7 7 3 5914.36 587.157 2
 -7 -7 -4 30982.4 2192.59 1
 7 7 4 30166.1 1237.68 2
 -7 7 -4 31814.7 2454.49 4
 7 7 5 32582.2 1173.48 2
 -7 7 -5 31003.2 2433.91 4
 -7 7 -6 10800.9 1471.36 4
 7 7 6 11732.5 623.174 2
 -7 7 -7 4135.87 934.871 4
 -7 7 -8 966.558 494.054 4
 -7 7 -9 3000.19 829.442 4
 -7 7 -10 2884.82 838.24 4
 -7 7 -11 4395.98 1045.35 4
 -7 7 -11 5123.21 1095.12 2
 -7 7 -12 16965.7 1868.17 2
 -7 7 -12 19935.1 2168.67 4
 -7 7 -13 -206.005 434.261 2
 -7 7 -13 38.6174 361.964 4
 -7 7 -14 6890.6 1246.49 2
 -7 7 -14 8322.14 1516.56 4
 -7 7 -15 7518.06 1317.1 2
 -7 7 -15 6032.07 1309.66 4
 -7 7 -16 249.87 466.635 2
 -7 7 -16 530.135 545.42 4
 -7 7 -17 2194.12 822.957 4
 -7 7 -17 835.487 523.738 2
 -7 7 -18 4463.21 1056.63 2
 -7 7 -18 3874.78 1141.49 4
 -7 7 -19 1135.94 677.556 2
 -7 7 -19 -436.736 555.755 4
 -7 7 -20 4194.17 1019.77 2
 -7 7 -20 5035.38 1274.85 4
 -7 7 -21 588.794 539.673 2
 -7 7 -22 130.435 462.107 2
 7 8 -21 -9.32327 359.485 2
 7 8 -20 4487.19 1017.21 2
 7 8 -19 1690.14 694.332 2
 7 8 -18 2540.11 842.866 2
 7 8 -17 6969.79 1191.04 2
 7 8 -16 747.024 467.972 2
 7 8 -15 3742.11 856.411 2
 7 8 -14 3150.22 756.083 2
 7 8 -13 869.43 521.293 2
 7 8 -12 1354.3 484.056 2
 7 8 -11 4040.25 822.856 2
 7 8 -10 449.796 246.421 2
 7 8 -9 372.923 359.902 2
 7 -8 -8 2189.78 491.739 1
 7 8 -8 874.928 445.491 2
 7 -8 -7 713.677 321.164 1
 7 8 -7 -182.069 247.875 2
 7 -8 -6 13178.1 1221.58 1
 7 8 -6 14386.2 1350.29 2
 -7 8 5 -260.287 406.38 4
 7 -8 -5 -203.466 272.483 1
 7 8 -5 473.996 392.322 2
 -7 8 4 5192.35 1038.76 4
 7 -8 -4 7312.23 942.085 1
 7 8 -4 8457.39 986.598 2
 -7 -8 3 1468.77 636.606 1
 7 8 -3 1128.55 350.178 2
 -7 8 3 333.653 450.77 4
 7 -8 -3 1506.26 491.361 1
 7 8 -2 8431.83 948.249 2
 -7 8 2 8873.67 1342.06 4
 7 8 -2 7027.32 415.79 3
 -7 -8 2 8548.45 1300.4 1
 7 8 -1 2315.82 468.529 2
 -7 8 1 2143.2 671.283 4
 7 8 -1 1873.97 288.017 3
 -7 -8 1 1911.71 594.944 1
 7 8 0 423.636 177.347 2
 -7 8 0 813.059 459.856 4
 7 8 0 589.973 191.242 3
 -7 -8 0 0.71126 329.166 1
 7 8 1 379.583 235.956 2
 -7 8 -1 1024.18 508.027 4
 -7 -8 -1 594.255 425.53 1
 -7 8 -2 63498.9 3512.54 4
 -7 -8 -2 63430.7 3341.44 1
 7 8 2 64295.9 2272.62 2
 7 8 3 1591.03 371.304 2
 -7 8 -3 1063.4 522.112 4
 -7 -8 -3 1592.39 576.065 1
 7 8 4 1497.35 339.632 2
 -7 8 -4 1116.33 576.662 4
 -7 -8 -4 1001.17 537.538 1
 -7 -8 -5 8577.25 1260.22 1
 7 8 5 8344.84 710.322 2
 -7 8 -5 9572.97 1379.4 4
 -7 8 -6 950.534 568.808 4
 -7 8 -7 544.429 461.321 4
 -7 8 -8 1211.2 630.052 4
 -7 8 -9 17968.7 2036.73 4
 -7 8 -10 33647.3 2830.05 4
 -7 8 -11 7132.02 1315.43 2
 -7 8 -11 9141.49 1498.86 4
 -7 8 -12 3668.93 932.805 2
 -7 8 -12 2757.38 823.048 4
 -7 8 -13 -453.566 541.947 2
 -7 8 -13 -177.643 527.85 4
 -7 8 -14 4231.23 1079.71 4
 -7 8 -14 3743.64 1005.62 2
 -7 8 -15 2329.49 783.256 2
 -7 8 -15 1870.49 794.072 4
 -7 8 -16 142.257 418.227 4
 -7 8 -16 1327.13 707.367 2
 -7 8 -17 5635.87 1237.97 2
 -7 8 -17 8056.59 1544.77 4
 -7 8 -18 6191.47 1287.91 2
 -7 8 -18 5237.13 1279.13 4
 -7 8 -19 356.085 404.87 2
 -7 8 -19 1130.37 763.051 4
 -7 8 -20 -139.18 422.989 2
 -7 8 -21 -331.053 415.308 2
 7 9 -20 146.781 330.088 2
 7 9 -19 412.655 430.309 2
 7 9 -18 3885.36 1023.04 2
 7 9 -17 505.835 490.131 2
 7 9 -16 407.12 362.512 2
 7 9 -15 -244.873 341.56 2
 7 9 -14 461.232 361.298 2
 7 9 -13 1640.65 521.595 2
 7 9 -12 191.857 320.734 2
 7 9 -11 7102.39 1130.21 2
 7 9 -10 998.667 470.419 2
 7 9 -9 1914.56 615.185 2
 7 -9 -8 3037.17 643.556 1
 7 9 -8 2716.75 643.798 2
 7 -9 -7 793.356 369.504 1
 7 9 -7 679.431 347.121 2
 7 -9 -6 106.229 264.969 1
 -7 9 6 856.838 585.489 4
 7 9 -6 240.707 245.016 2
 7 9 -5 139.133 316.694 2
 7 -9 -5 -2.21398 235.908 1
 7 -9 -4 45957.6 2574.71 1
 7 9 -4 47379.3 2486.67 2
 -7 9 4 42781.4 2975.74 4
 7 9 -3 5481.22 835.408 2
 7 -9 -3 5294.28 906.268 1
 -7 9 3 5607.13 1114.02 4
 -7 -9 3 4997.14 1151.17 1
 7 9 -2 -666.248 412.146 2
 -7 -9 2 -257.676 324.293 1
 -7 9 2 -158.642 452.174 4
 7 9 -1 7969.88 942.875 2
 -7 9 1 7853.73 1293.05 4
 -7 -9 1 8875.39 1366.81 1
 -7 9 0 18310 1964.32 4
 -7 -9 0 17650.3 1893.28 1
 7 9 0 16706.3 1350.84 2
 -7 9 -1 13027 1660 4
 -7 -9 -1 15883.8 1794.73 1
 7 9 1 15419.8 1274.81 2
 -7 -9 -2 1904.43 707.119 1
 7 9 2 2724.51 527.104 2
 -7 9 -2 3403.84 900.304 4
 -7 9 -3 1588.22 683.382 4
 7 9 3 612.511 278.557 2
 -7 -9 -3 1513.2 636.287 1
 -7 9 -4 12141.5 1662.5 4
 -7 -9 -4 11761 1531.63 1
 -7 9 -5 10708.5 1535.26 4
 -7 -9 -5 10175.9 1444.17 1
 -7 9 -6 1621.7 584.212 4
 -7 9 -7 3408.46 913.682 4
 -7 9 -8 15378.9 1869.84 4
 -7 9 -9 5994.22 1263.26 4
 -7 9 -10 883.113 555.173 4
 -7 9 -11 1011.71 533.201 4
 -7 9 -11 123.244 418.411 2
 -7 9 -12 1936.54 753.884 4
 -7 9 -12 3163.44 970.579 2
 -7 9 -13 597.815 527.727 4
 -7 9 -13 409.201 443.653 2
 -7 9 -14 -724.171 637.343 2
 -7 9 -14 -253.522 575.904 4
 -7 9 -15 992.951 635.198 2
 -7 9 -15 1449.53 650.952 4
 -7 9 -16 4468.64 1148.36 4
 -7 9 -16 6424.65 1341.13 2
 -7 9 -17 429.065 544.28 4
 -7 9 -17 3549.35 956.847 2
 -7 9 -18 157.703 387.906 2
 -7 9 -19 -149.88 466.899 2
 7 10 -18 -187.67 538.788 2
 7 10 -17 1139.39 591.941 2
 7 10 -16 3938.08 973.891 2
 7 10 -15 495.156 430.259 2
 7 10 -14 1177.95 478.307 2
 7 10 -13 -359.206 378.923 2
 7 10 -12 -0.7935 407.855 2
 7 10 -11 6687.8 1198.9 2
 7 10 -10 2470.9 719.911 2
 7 10 -9 114.973 287.016 2
 -7 10 8 3897.23 958.58 4
 7 -10 -8 4022.28 786.181 1
 7 10 -8 2868.27 700.294 2
 -7 10 7 331.447 367.421 4
 7 -10 -7 -180.194 270.786 1
 7 10 -7 -0.67295 270.342 2
 7 10 -6 9521.23 1264.69 2
 7 -10 -6 9168.23 1208.98 1
 -7 10 6 8917.45 1442.03 4
 7 10 -5 5374.15 911.472 2
 -7 10 5 4917.03 1086.13 4
 7 -10 -5 4738.96 901.195 1
 7 10 -4 -61.5916 236.156 2
 7 -10 -4 583.625 377.641 1
 -7 10 4 888.768 580.67 4
 7 10 -3 797.98 466.847 2
 -7 10 3 197.809 330.173 4
 7 -10 -3 606.217 379.714 1
 -7 -10 3 770.063 481.406 1
 -7 -10 2 19453.8 2153.01 1
 7 10 -2 17939.6 1576.91 2
 -7 10 2 15875.3 1880.74 4
 -7 -10 1 1021.57 580.316 1
 -7 10 1 877.089 554.465 4
 7 10 -1 991.565 381.827 2
 7 10 0 5719.66 860.951 2
 -7 10 0 4709.1 1017.92 4
 -7 -10 0 4827.36 1067.11 1
 -7 10 -1 -693.312 603.459 4
 7 10 1 -121.828 175.429 2
 -7 -10 -1 484.278 427.801 1
 -7 10 -2 3159.74 834.142 4
 -7 -10 -2 5015.66 1077.76 1
 7 10 2 5331.21 786.638 2
 -7 10 -3 18948 2095.38 4
 -7 -10 -3 16904.4 1933.74 1
 -7 10 -4 334.266 415.799 4
 -7 -10 -4 999.298 516.015 1
 -7 10 -5 146.26 388.693 4
 -7 -10 -5 1457.83 678.508 1
 -7 10 -6 14588.9 1856.07 4
 -7 10 -7 -345.678 547.368 4
 -7 10 -8 -311.412 444.041 4
 -7 10 -9 5300.48 1205.47 4
 -7 10 -10 3397.16 971.57 4
 -7 10 -10 3002.03 976.303 2
 -7 10 -11 4622.48 1176.48 2
 -7 10 -11 7219.49 1423.02 4
 -7 10 -12 974.676 612.062 2
 -7 10 -12 1008.66 586.898 4
 -7 10 -13 2358.04 888.239 4
 -7 10 -13 1294.36 607.183 2
 -7 10 -14 2674.07 911.389 2
 -7 10 -14 3888.3 1108.68 4
 -7 10 -15 -288.942 452.63 2
 -7 10 -15 -776.186 764.708 4
 -7 10 -16 427.586 352.78 2
 -7 10 -16 -234.888 552.777 4
 -7 10 -17 -98.0215 530.872 2
 7 11 -16 263.099 432.703 2
 7 11 -15 56.9006 376.283 2
 7 11 -14 -534.216 554.432 2
 7 11 -13 1171.02 565.895 2
 7 11 -12 4161.6 976.359 2
 7 11 -11 -638.671 540.302 2
 -7 11 10 3946.79 1021.09 4
 7 11 -10 4578.02 1008.26 2
 -7 11 9 323.782 348.084 4
 7 11 -9 681.924 519.612 2
 7 -11 -8 11968.6 1446.22 1
 -7 11 8 12219.6 1724.91 4
 7 11 -8 11525.7 1489.73 2
 7 11 -7 1228.23 570.456 2
 -7 11 7 2821.19 854.882 4
 7 -11 -7 1810.94 595.714 1
 7 11 -6 544.957 331.736 2
 7 -11 -6 115.133 288.289 1
 -7 11 6 -327.747 586.526 4
 7 11 -5 940.55 502.838 2
 -7 11 5 986.415 533.643 4
 7 -11 -5 818.736 490.456 1
 7 11 -4 3205.15 764.904 2
 -7 11 4 4160.36 1041.36 4
 -7 -11 4 3864.16 1079.57 1
 7 -11 -4 3982.31 921.509 1
 7 11 -3 -314.982 395.598 2
 -7 -11 3 -736.295 631.313 1
 7 -11 -3 -18.7592 256.972 1
 -7 11 3 -403.129 463.3 4
 7 11 -2 818.239 405.136 2
 7 -11 -2 704.891 468.917 1
 -7 11 2 1503.97 636.869 4
 -7 -11 2 -104.562 463.441 1
 -7 -11 1 392.731 489.584 1
 7 11 -1 829.593 412.362 2
 -7 11 1 185.429 473.578 4
 -7 11 0 19322.1 2160.83 4
 -7 -11 0 20648.7 2282.13 1
 7 11 0 17344.5 1592.89 2
 -7 11 -1 6949.03 1277.88 4
 -7 -11 -1 6227.27 1299.99 1
 -7 -11 -2 6418.8 1291.57 1
 -7 11 -2 7468.06 1370.13 4
 -7 11 -3 -27.6805 391.26 4
 -7 -11 -3 -85.9808 432.189 1
 -7 11 -4 391.504 485.524 4
 -7 -11 -4 209.994 406.938 1
 -7 11 -5 168.401 347.962 4
 -7 -11 -5 194.448 405.672 1
 -7 11 -6 -447.34 523.375 4
 -7 -11 -6 54.4777 265.543 1
 -7 11 -7 1576.85 718.837 4
 -7 11 -8 22016.9 2435.22 4
 -7 11 -9 5413.19 1239.6 4
 -7 11 -10 1565.78 753.607 2
 -7 11 -10 1977.49 771.934 4
 -7 11 -11 -95.0688 516.096 2
 -7 11 -11 -1031.7 740.093 4
 -7 11 -12 -621.518 658.421 2
 -7 11 -12 254.885 500.868 4
 -7 11 -13 661.63 524.13 2
 -7 11 -13 1684.7 774.091 4
 -7 11 -14 1488.2 704.631 2
 -7 11 -14 2717.69 910.488 4
 7 12 -14 743.341 513.332 2
 7 12 -13 1024.67 554.44 2
 7 12 -12 -434.925 420.154 2
 -7 12 12 -321.066 501.336 4
 -7 12 11 106.536 306.011 4
 7 12 -11 356.606 464.629 2
 -7 12 10 -109.015 377.496 4
 7 12 -10 -202.825 345.584 2
 -7 12 9 977.423 501.11 4
 7 12 -9 621.057 488.65 2
 7 12 -8 2844.3 817.513 2
 -7 12 8 4747.2 1148.22 4
 7 -12 -8 4910.57 1004.5 1
 7 12 -7 5495.51 1061.12 2
 -7 12 7 5999.71 1278.23 4
 7 -12 -7 5354.65 1017.28 1
 7 12 -6 -261.208 337.411 2
 7 -12 -6 519.037 402.72 1
 -7 12 6 264.502 374.214 4
 -7 -12 5 401.19 396.524 1
 7 12 -5 356.148 361.626 2
 -7 12 5 751.011 505.608 4
 7 -12 -5 1185.34 575.852 1
 7 12 -4 135.897 340.291 2
 -7 12 4 -618.441 571.027 4
 -7 -12 4 -738.955 615.126 1
 7 -12 -4 -483.195 448.027 1
 7 12 -3 348.633 424.315 2
 -7 12 3 -151.825 415.522 4
 7 -12 -3 -622.059 506.722 1
 -7 -12 3 68.4521 542.392 1
 7 12 -2 11993.6 1451.2 2
 7 -12 -2 11190 1575.08 1
 -7 12 2 11497.9 1728.41 4
 -7 -12 2 10734.4 1824.12 1
 -7 12 1 793.895 546.98 4
 7 -12 -1 671.361 471.385 1
 -7 -12 1 173.276 420.275 1
 -7 12 0 6720.64 1342.91 4
 -7 -12 0 8102.09 1529.48 1
 -7 12 -1 6218.56 1278.63 4
 -7 -12 -1 4438.33 1098.22 1
 -7 -12 -2 458.343 541.967 1
 -7 12 -2 -836.932 689.444 4
 -7 12 -3 -18.007 391.535 4
 -7 -12 -3 342.868 480.883 1
 -7 12 -4 -60.1286 472.964 4
 -7 -12 -4 593.188 562.84 1
 -7 12 -5 -471.399 485.884 4
 -7 -12 -5 -509.112 515.273 1
 -7 12 -6 4017.69 1116.09 4
 -7 -12 -6 4848.15 1150.59 1
 -7 12 -7 1654.63 707.75 4
 -7 12 -8 5932.68 1353.31 4
 -7 12 -9 2365.47 931.608 2
 -7 12 -9 1860.23 861.022 4
 -7 12 -10 605.445 568.281 2
 -7 12 -10 637.614 576.773 4
 -7 12 -11 -152.296 411.092 4
 -7 12 -12 1720.66 787.36 4
 7 13 -12 156.637 316.008 2
 7 13 -11 1237.47 609.51 2
 7 13 -10 7014.76 1320.39 2
 7 13 -9 1176.35 593.075 2
 -7 13 8 -532.994 443.345 4
 7 13 -8 -546.7 490.953 2
 7 13 -7 -105.563 366.593 2
 -7 13 7 -704.369 580.702 4
 7 13 -6 463.676 392.985 2
 -7 -13 6 856.566 598.219 1
 -7 13 6 553.792 477.794 4
 7 13 -5 -971.67 518.967 2
 -7 13 5 -163.041 438.535 4
 7 -13 -5 473.821 440.416 1
 -7 -13 5 -117.606 565.148 1
 7 13 -4 712.109 470.595 2
 -7 13 4 1214.8 674.733 4
 7 -13 -4 1898.46 740.837 1
 -7 -13 4 918.211 573.086 1
 -7 -13 3 1631.27 918.864 1
 -7 13 3 -107.954 427.581 4
 7 -13 -3 838.668 531.527 1
 -7 13 2 -359.901 471.341 4
 7 -13 -2 14.0723 480.12 1
 -7 -13 2 -209.74 570.987 1
 -7 13 1 3732.35 996.305 4
 7 -13 -1 4358.36 1093.85 1
 -7 -13 1 6516.62 1433.29 1
 -7 13 0 1636.44 777.08 4
 7 -13 0 939.171 458.841 1
 -7 -13 0 1883.81 854.77 1
 -7 13 -1 -519.88 559.408 4
 -7 -13 -1 506.91 791.078 1
 -7 -13 -2 -690.029 723.188 1
 -7 13 -2 134.916 394.052 4
 -7 13 -3 1176.02 638.041 4
 -7 -13 -3 926.23 701.456 1
 -7 13 -4 145.165 407.157 4
 -7 -13 -4 182.19 448.773 1
 -7 13 -5 315.505 477.742 4
 -7 -13 -5 2593.64 913.015 1
 -7 13 -6 3374.74 1011.76 4
 -7 13 -7 2011.38 843.24 4
 -7 13 -8 2969.55 959.816 4
 -7 13 -9 8.74413 442.224 4
 -7 13 -10 1922.98 889.35 4
 7 14 -9 722.121 520.169 2
 7 14 -8 1066.49 570.864 2
 7 14 -7 -554.19 581.959 2
 7 14 -6 1058.09 579.996 2
 7 -14 -2 1293.19 688.779 1
 7 -14 -1 -231.698 572.569 1
 7 -14 0 436.13 533.568 1
 7 -14 1 1318.71 774.467 1
 -7 14 -3 -685.677 651.549 4
 -7 14 -4 -16.8663 496.771 4
 -7 14 -5 795.015 598.03 4
 8 0 -27 97.1178 500.041 2
 8 0 -26 17102 2012.49 2
 8 0 -25 566.493 566.808 2
 8 0 -24 2201.01 763.13 2
 8 0 -23 463.233 510.049 2
 8 0 -22 18324.7 1930.09 2
 8 0 -21 996.781 590.357 2
 8 0 -20 1031.13 595.312 2
 8 0 -19 509.355 458.676 2
 8 0 -18 24123.8 1990.07 2
 8 0 -17 -21.6218 310.412 2
 8 0 -16 1925.79 618.989 2
 8 0 -15 64.156 272.546 2
 8 0 -14 8216.29 1079.68 2
 8 0 -13 380.472 424.995 2
 8 0 -12 43895.1 2298.04 2
 8 0 -11 -2.25241 227.877 2
 8 0 -10 13320.4 1199.5 2
 8 0 -9 73.6103 213.76 2
 8 0 -8 160408 3937.2 2
 8 0 -7 87.7999 179.345 2
 8 0 -6 773.856 279.705 2
 -8 0 5 21.1623 40.5312 1
 8 0 -5 16.7475 173.567 2
 8 0 -4 1105.91 307.069 2
 8 0 -3 -123.17 186.892 2
 8 0 -2 4543.82 577.17 2
 -8 0 1 15.0837 114.827 2
 8 0 -1 202.848 188.106 2
 8 0 0 85750.9 1908.94 1
 -8 0 0 84191.2 2847.07 4
 -8 0 0 86617.9 2241.69 2
 8 0 1 -79.1333 85.0682 1
 -8 0 -1 -11.306 157.799 4
 -8 0 -1 270.188 139.738 2
 -8 0 -2 5597.91 759.044 4
 -8 0 -2 6073.75 572.277 2
 -8 0 -3 132.267 197.059 4
 -8 0 -3 76.8277 128.599 2
 -8 0 -4 9781.42 712.709 2
 -8 0 -4 10589.4 1065.27 4
 -8 0 -5 156.57 292.716 4
 -8 0 -5 82.2619 103.571 2
 -8 0 -6 10417 758.259 2
 -8 0 -6 12740.7 1232.62 4
 -8 0 -7 -212.287 336.163 4
 -8 0 -8 14278.9 910.781 2
 8 0 8 14021.9 1440.68 3
 -8 0 -8 13944.5 1355.01 4
 8 0 9 -164.784 290.744 3
 -8 0 -9 -121.663 189.872 2
 -8 0 -9 -120.933 291.423 4
 8 0 10 21476.7 1861.14 3
 -8 0 -10 22175.7 1152.15 2
 -8 0 -10 20785.7 1744.92 4
 -8 0 -11 -88.8255 129.806 2
 8 0 11 264.884 311.001 3
 -8 0 -11 81.1068 277.825 4
 8 0 12 14037.3 1611.28 3
 -8 0 -12 11941.8 879.799 2
 -8 0 -12 11371.1 1350.01 4
 8 0 13 120.11 345.247 3
 -8 0 -13 -135.322 282.645 4
 -8 0 -13 90.748 158.759 2
 -8 0 -14 6881.39 689.88 2
 8 0 14 5038.02 1063.12 3
 -8 0 -14 5961.07 1051.12 4
 8 0 15 67.3461 368.004 3
 -8 0 -15 572.915 538.434 4
 -8 0 -16 -132.235 387.078 4
 8 0 16 69.4977 362.072 3
 8 0 17 192.935 388.313 3
 -8 0 -17 151.181 461.299 4
 8 0 18 -14.1217 501.401 3
 8 0 19 -163.145 449.927 3
 8 0 20 20149 2364.29 3
 8 0 21 727.929 577.348 3
 8 0 22 85.4894 361.914 3
 8 0 23 -483.901 760.778 3
 8 -1 -27 891.072 463.133 2
 8 1 -26 3456.26 891.822 2
 8 -1 -26 5001.11 1188.94 2
 8 1 -25 363.64 530.714 2
 8 -1 -25 77.444 419.459 2
 8 -1 -24 18460.4 2016.66 2
 8 1 -24 16786.2 1902.02 2
 8 1 -23 2871.88 826.574 2
 8 -1 -23 3076.33 823.421 2
 8 1 -22 722.677 501.052 2
 8 -1 -22 1920.11 767.555 2
 8 1 -21 1079.76 530.176 2
 8 -1 -21 1222.04 610.448 2
 8 1 -20 4979.64 985.41 2
 8 -1 -20 5825.51 1047.9 2
 8 1 -19 2123 659.434 2
 8 -1 -19 2975 768.48 2
 8 1 -18 787.263 372.228 2
 8 -1 -18 1688.6 649.12 2
 8 1 -17 4192.85 859.052 2
 8 -1 -17 4549.34 883.105 2
 8 -1 -16 14000.3 1488.81 2
 8 1 -16 14136.5 1459.62 2
 8 1 -15 4121.79 814.03 2
 8 -1 -15 3244.11 740.011 2
 8 -1 -14 14364.8 1434.47 2
 8 1 -14 16491.3 1490.17 2
 8 1 -13 9362.49 1088.33 2
 8 -1 -13 6984.18 979.645 2
 8 1 -12 6396.82 873.531 2
 8 -1 -12 7997.73 1012.32 2
 8 1 -11 2168.11 552.779 2
 8 -1 -11 1187.99 450.918 2
 8 -1 -10 23472.7 1633.11 2
 8 1 -10 25997.5 1642.08 2
 8 -1 -9 466.639 319.627 2
 8 1 -9 341.168 219.805 2
 8 -1 -8 58844.1 2458.57 2
 8 1 -8 55723.4 2272.01 2
 8 -1 -7 76902.2 2747.01 2
 8 1 -7 75208.8 2577.22 2
 8 -1 -6 53752.5 2262.59 2
 8 1 -6 54325 2099.42 2
 8 1 -5 1287.68 341.778 2
 8 -1 -5 948.175 317.806 2
 -8 -1 5 1026.6 209.385 1
 -8 -1 4 41142.3 1280.85 1
 8 -1 -4 40486.3 1881.74 2
 8 1 -4 39437.1 1673.13 2
 -8 -1 3 1242 228.22 1
 8 -1 -3 596.965 269.056 2
 8 1 -3 748.958 209.371 2
 -8 -1 2 43230.3 1600.15 2
 8 -1 -2 46768.8 1980.35 2
 8 1 -2 44274.6 1658.23 2
 -8 -1 1 281.807 111.093 2
 -8 1 1 286.497 187.18 4
 8 -1 -1 185.837 81.8053 1
 8 1 -1 216.167 133.613 2
 -8 -1 0 26738.9 1498.04 4
 -8 1 0 26988.1 1701.76 4
 8 1 0 25663.5 1238.04 1
 -8 -1 0 25648.6 1129.69 2
 8 1 0 26074.2 1211.62 2
 -8 -1 -1 15639.6 1159.3 4
 -8 1 -1 15420.4 1287.72 4
 8 1 1 14611.4 957.459 1
 -8 -1 -1 15435.1 837.809 2
 -8 1 -2 28928.4 1813.6 4
 8 1 2 31664.9 1449.22 1
 -8 -1 -2 31063.8 1654.33 4
 -8 1 -2 29825.1 1431.91 2
 -8 -1 -2 31711.4 1153.29 2
 -8 1 -3 36220.7 2046.24 4
 -8 1 -3 34978.2 1554.19 2
 -8 -1 -3 35172.4 1154.29 2
 -8 -1 -3 35345.7 1811.84 4
 -8 1 -4 153508 3297.43 2
 -8 -1 -4 162572 2346.87 2
 -8 -1 -4 164777 3960.56 4
 -8 1 -4 156628 4311.88 4
 -8 -1 -5 80612.6 1606.76 2
 -8 -1 -5 81998.5 2854.12 4
 -8 1 -5 78026.2 3120.64 4
 8 1 6 61432.1 2751.2 3
 -8 -1 -6 59193.5 1363.6 2
 -8 1 -6 64608.1 2896.17 4
 -8 -1 -6 59556.7 2501.88 4
 -8 -1 -7 18267.8 812.711 2
 8 1 7 17502.7 1520 3
 -8 -1 -7 18764.2 777.147 2
 -8 -1 -7 18859.2 1455.08 4
 -8 1 -7 19591.9 1635.52 4
 -8 1 -8 2290.29 592.938 4
 -8 -1 -8 1515.67 239.106 2
 -8 -1 -8 1483.54 227.793 2
 -8 -1 -8 1137.22 428.092 4
 -8 1 -9 2901.89 665.202 4
 8 1 9 4044.41 783.847 3
 -8 -1 -9 3279.53 334.85 2
 -8 1 -9 3473.31 542.773 2
 -8 -1 -9 4658.23 771.426 4
 -8 1 -10 25667.2 1997.45 4
 8 1 10 30078.5 2166.34 3
 -8 -1 -10 27998.6 980.515 2
 -8 -1 -10 28477.2 1958.93 4
 -8 1 -10 26678.2 1498.59 2
 -8 1 -11 3392.27 539.009 2
 8 1 11 2279.15 691.908 3
 8 -1 11 2826.8 735.161 3
 -8 -1 -11 2659.73 316.401 2
 -8 -1 -11 2721.41 623.49 4
 -8 1 -11 1805.84 595.276 4
 -8 -1 -12 105023 2007.81 2
 8 1 12 96286.4 4139.44 3
 8 -1 12 99527.5 4280.66 3
 -8 1 -12 105587 2993.16 2
 -8 -1 -12 103030 3886.87 4
 -8 1 -12 101198 4169.96 4
 -8 1 -13 6432.06 766.389 2
 -8 -1 -13 5095.31 920.023 4
 8 1 13 7352.49 1187.52 3
 8 -1 13 5525.49 1045.72 3
 -8 1 -13 8067.67 1230.59 4
 -8 1 -14 257.017 162.939 2
 -8 1 -14 303.63 335.689 4
 8 1 14 1104.62 550.36 3
 8 -1 14 364.575 381.41 3
 -8 -1 -14 552.322 433.983 4
 8 1 15 25269.2 2311.01 3
 8 -1 15 24683.6 2318.27 3
 -8 1 -15 25602.9 1531.25 2
 -8 -1 -15 24630.5 2108.75 4
 -8 1 -15 24252 2176.14 4
 8 1 16 -286.764 487.239 3
 8 -1 16 276.842 436.309 3
 -8 -1 -16 104.639 339.271 4
 -8 1 -16 183.19 228.919 2
 -8 1 -16 -20.5814 360.105 4
 8 1 17 -582.255 595.801 3
 8 -1 17 21.2296 332.78 3
 -8 1 -17 917.88 520.535 4
 8 1 18 1871.27 765.879 3
 8 -1 18 3044.38 856.306 3
 8 1 19 1334.28 676.014 3
 8 -1 19 1215.18 720.097 3
 -8 1 -19 2452.39 790.487 4
 8 1 20 5744.8 1270.05 3
 8 -1 20 4144.61 1090.35 3
 8 1 21 1023.55 662.999 3
 8 -1 21 278.781 402.184 3
 8 1 22 1755.18 790.49 3
 8 -1 22 2652.13 937.804 3
 8 1 23 375.904 557.906 3
 8 -1 23 79.7078 440.888 3
 8 -2 -27 675.412 600.965 2
 8 2 -26 765.656 484.012 2
 8 -2 -26 2629.33 847.909 2
 8 2 -25 5260.11 1181.23 2
 8 -2 -25 5425.58 1178.11 2
 8 2 -24 274.02 519.862 2
 8 -2 -24 207.877 484.864 2
 8 2 -23 9574.33 1428.67 2
 8 -2 -23 9371.64 1455.44 2
 8 2 -22 5750.12 1096.44 2
 8 -2 -22 6781.88 1205.13 2
 8 2 -21 -193.884 370.186 2
 8 -2 -21 134.196 343.346 2
 8 2 -20 2053.76 659.813 2
 8 -2 -20 1651.7 613.159 2
 8 2 -19 570.145 296.443 2
 8 -2 -19 1440.24 557.227 2
 8 2 -18 1453.73 548.237 2
 8 -2 -18 2208.17 643.55 2
 8 2 -17 -44.8219 298.92 2
 8 -2 -17 9.87611 275.827 2
 8 2 -16 7157.98 1036.34 2
 8 -2 -16 5318.87 941.187 2
 8 2 -15 731.982 453.792 2
 8 -2 -15 770.646 432.077 2
 8 2 -14 2449.64 623.487 2
 8 -2 -14 3924.62 773.248 2
 8 2 -13 1961.63 515.252 2
 8 -2 -13 1732.49 548.411 2
 8 -2 -12 546.982 355.591 2
 8 2 -12 1123.74 385.351 2
 8 2 -11 1061.05 379.326 2
 8 -2 -11 236.193 215.411 2
 -8 2 10 9501.13 631.785 1
 8 -2 -10 9398.15 1080.23 2
 8 2 -10 10745.3 1071.49 2
 -8 2 9 13451.2 668.593 1
 8 -2 -9 12787.5 1258.26 2
 8 2 -9 16637.3 1313.15 2
 8 2 -8 114.017 177.83 2
 -8 2 8 273.141 87.787 1
 8 -2 -8 253.014 238.834 2
 8 -2 -7 21063.8 1527.75 2
 8 2 -7 21379.1 1356.94 2
 8 -2 -6 74115.4 2810.19 2
 8 2 -6 77138.8 2474.62 2
 8 -2 -5 17806.3 1373.64 2
 8 2 -5 19961 1209.65 2
 -8 -2 4 12842.7 889.823 1
 8 -2 -4 12374.6 1128.91 2
 8 2 -4 14277.7 998.349 2
 -8 -2 3 39026.4 1517.74 1
 8 2 -3 38684.2 1562.2 2
 8 2 -2 1926.5 345.758 2
 -8 -2 2 1869.78 372.027 3
 -8 -2 2 1669.64 327.69 2
 -8 -2 2 2229.78 375.229 1
 -8 2 1 25704.3 1743.03 4
 -8 -2 1 22387.1 1289.7 4
 -8 -2 1 23344.3 1107.4 2
 -8 -2 1 24345.3 1325.65 3
 8 2 -1 23154.7 1108.47 2
 -8 -2 0 61933.5 2124.52 4
 -8 2 0 62987.5 2736.67 4
 -8 -2 0 61580.4 1696.92 2
 -8 -2 0 63601.1 2197.55 3
 8 2 0 59385.7 1689.23 2
 -8 -2 -1 54843.6 2014.26 4
 -8 2 -1 56357.4 2614.3 4
 -8 -2 -1 56795.7 1499.26 2
 8 2 1 56421.8 2136 1
 8 2 1 57392.3 1570.29 2
 -8 -2 -2 68.87 158.56 4
 -8 -2 -2 70.9155 55.3125 2
 8 2 2 123.731 98.4856 2
 -8 -2 -3 2848.25 493.031 4
 -8 -2 -3 3258.11 298.882 2
 -8 2 -3 2885.37 596.651 4
 -8 -2 -4 15740.9 567.557 2
 8 2 4 17830.9 1357.86 3
 -8 -2 -4 17680.3 1206.4 4
 -8 2 -4 19260.5 1581.4 4
 -8 -2 -5 17708.6 487.8 2
 8 2 5 20916.3 1513.11 3
 -8 -2 -5 20566.3 1338.15 4
 -8 2 -5 19658.6 1656.83 4
 8 2 6 32181 1957.75 3
 -8 -2 -6 32122.6 1733.27 4
 -8 2 -6 34769.5 2210.06 4
 8 2 7 22001.9 1684.6 3
 -8 -2 -7 22516.3 1505.63 4
 -8 2 -7 19180.3 1670.38 4
 8 2 8 35009.2 2187.9 3
 -8 -2 -8 39721.4 2048.42 4
 -8 2 -8 37881.2 2406.49 4
 8 2 9 33949.5 2218.97 3
 -8 -2 -9 39051.1 2117.41 4
 -8 2 -9 35069.2 2374.87 4
 -8 2 -10 25862.7 1636.77 2
 8 2 10 23110.7 1881.34 3
 -8 -2 -10 24842.7 1720.46 4
 -8 2 -10 23903.5 2019.69 4
 -8 2 -11 20553.8 1488.8 2
 -8 -2 -11 20382.1 1617.67 4
 8 2 11 19707.4 1807.84 3
 -8 2 -11 18766.4 1813.97 4
 -8 2 -12 33369.6 1903.32 2
 8 2 12 28830.2 2241.75 3
 -8 -2 -12 29412.5 2019.1 4
 -8 2 -12 33503.9 2470.97 4
 -8 2 -13 601.087 318.999 2
 8 2 13 143.244 262.255 3
 -8 -2 -13 1004.84 520.644 4
 -8 2 -13 637.607 478.191 4
 -8 2 -14 979.774 389.308 2
 -8 2 -14 1100.76 521.633 4
 8 2 14 221.113 310.487 3
 -8 -2 -14 697.254 426.179 4
 -8 2 -15 4108.46 701.497 2
 8 2 15 2942.04 753.052 3
 8 -2 15 5254.17 1084.07 3
 -8 2 -15 4742.26 1046.58 4
 -8 2 -16 347.033 236.983 2
 8 2 16 45.0304 441.567 3
 8 -2 16 -283.693 530.944 3
 -8 2 -16 138.886 388.049 4
 8 2 17 2372.24 798.284 3
 8 -2 17 3197.2 890.392 3
 -8 2 -17 4224.77 1026.3 4
 -8 2 -17 3002.35 627.718 2
 8 2 18 500.643 481.63 3
 8 -2 18 1451.85 701.819 3
 -8 2 -18 1156.06 544.611 4
 8 2 19 5162.42 1227.72 3
 8 -2 19 3831.48 1118.2 3
 -8 2 -19 5628.1 1235.51 4
 8 2 20 4926.75 1199.43 3
 8 -2 20 2736.67 922.347 3
 -8 2 -20 3531.61 986.687 4
 8 2 21 377.907 449.618 3
 8 -2 21 -173.98 373.787 3
 8 2 22 131.167 405.964 3
 8 -2 22 -742.643 722.96 3
 8 -2 23 -917.72 663.315 3
 8 -3 -27 278.292 435.685 2
 8 -3 -26 239.366 548.424 2
 8 3 -25 733.795 555.1 2
 8 -3 -25 -515.743 529.265 2
 8 3 -24 869.079 427.324 2
 8 -3 -24 -1420.7 670.144 2
 8 3 -23 48.8009 276.121 2
 8 -3 -23 70.025 423.823 2
 8 3 -22 4324.89 979.189 2
 8 -3 -22 3779.81 883.98 2
 8 3 -21 1089.07 525.458 2
 8 -3 -21 1957.01 625.906 2
 8 3 -20 9460.65 1340.32 2
 8 -3 -20 11242.7 1519.95 2
 8 3 -19 3394.04 762.067 2
 8 -3 -19 2650.5 762.946 2
 8 3 -18 4569.72 887.825 2
 8 -3 -18 4582.65 985.992 2
 8 3 -17 828.106 445.147 2
 8 -3 -17 1411.69 534.088 2
 8 3 -16 3945.93 777.555 2
 8 -3 -16 3715.69 826.195 2
 8 3 -15 32661.3 2149.31 2
 8 -3 -15 32260 2290.46 2
 8 -3 -14 1446.53 521.372 2
 8 3 -14 867.824 439.484 2
 8 3 -13 5740.75 901.91 2
 8 -3 -13 4051.36 804.024 2
 8 3 -12 30964.1 1929.29 2
 -8 3 12 31332.7 1453.11 1
 8 -3 -12 33704.6 2229.99 2
 -8 3 11 3065.34 441.185 1
 8 3 -11 4019.74 706.232 2
 8 -3 -11 2661.46 677.383 2
 8 3 -10 28946.2 1734.35 2
 -8 3 10 25900.3 1173.94 1
 8 -3 -10 28035.7 1957.66 2
 8 3 -9 30006.8 1729.3 2
 8 -3 -9 30086.7 2011.09 2
 8 3 -8 15786.1 1210.23 2
 8 -3 -8 16499.7 1454.74 2
 8 -3 -7 132317 4061.66 2
 8 3 -7 140617 3465.83 2
 8 3 -6 4079.96 593.82 2
 8 -3 -6 2975.75 622.657 2
 8 3 -5 14262.8 1031.99 2
 -8 -3 4 33322 1286 3
 -8 -3 4 30131.5 1588.02 1
 8 3 -4 32463.3 1490.82 2
 8 3 -3 2209.83 377.135 2
 -8 -3 3 1645.84 368.804 1
 -8 -3 3 1508.9 282.554 3
 8 -3 -3 1171.92 160.086 1
 -8 -3 2 109383 2911.93 1
 -8 -3 2 108053 2501.03 3
 -8 -3 2 101147 2580.29 2
 8 3 -2 110571 2496.39 2
 8 3 -1 1434.65 281.809 2
 -8 3 1 1772.51 472.557 4
 -8 -3 1 1062.94 262.854 4
 -8 -3 1 1300.33 294.831 3
 -8 -3 1 899.719 292.208 1
 -8 -3 1 1497.73 305.681 2
 -8 -3 0 108176 2563.5 4
 -8 3 0 104812 3707.5 4
 -8 -3 0 103058 2869.48 1
 -8 -3 0 102822 2277.56 2
 8 3 0 102148 2162.09 2
 -8 -3 -1 27982.9 1311.67 4
 -8 3 -1 29167.7 1962.51 4
 -8 -3 -1 27638.7 1103.58 2
 8 3 1 28024.1 1039.82 2
 -8 -3 -2 2571.25 419.763 4
 -8 -3 -2 2308.25 289.409 2
 -8 3 -2 2222.6 578.334 4
 8 3 2 2763.77 298.995 2
 -8 3 -3 21369.6 1742.89 4
 8 3 3 19785.1 1360.54 3
 -8 -3 -3 18676.5 704.649 2
 -8 -3 -3 21518.4 1185.6 4
 -8 3 -4 3817.9 785.652 4
 -8 -3 -4 4373.96 554.807 4
 8 3 4 3652.31 616.567 3
 -8 3 -5 2281.35 642.603 4
 8 3 5 2256.52 434.17 4
 8 3 5 2412.75 555.987 3
 -8 -3 -5 1335.31 328.585 4
 8 3 6 62926.4 2710.55 3
 -8 -3 -6 59990.9 2197.9 4
 -8 3 -6 60027.7 3019.59 4
 -8 3 -7 922.134 458.449 4
 8 3 7 668.593 361.254 3
 -8 -3 -7 642.95 283.544 4
 8 3 8 40336.1 2335.74 3
 -8 -3 -8 41678.6 1985.01 4
 -8 3 -8 39253.7 2526.41 4
 8 3 9 21863.9 1780.73 3
 -8 -3 -9 23662.9 1557.38 4
 -8 3 -9 24700.1 2050.9 4
 -8 3 -10 1210.94 369.411 2
 8 3 10 1260.82 509.447 3
 -8 -3 -10 1237.65 346.018 4
 -8 3 -10 359.233 340.602 4
 8 3 11 2221.32 615.088 3
 -8 3 -11 1413.92 449.875 2
 -8 -3 -11 2311.32 554.151 4
 -8 3 -11 2781.2 729.194 4
 8 3 12 265.996 409.501 3
 -8 3 -12 -177.177 353.117 2
 -8 3 -12 276.694 388.125 4
 -8 3 -13 6255.77 1140.96 4
 8 3 13 6818.85 1151.84 3
 -8 3 -13 5272.19 831.108 2
 -8 3 -14 8468.26 1057.08 2
 8 3 14 7922.13 1265.11 3
 -8 3 -14 6669.36 1179.14 4
 -8 3 -15 308.558 317.626 2
 8 3 15 230.26 410.733 3
 -8 3 -15 1171.05 665.448 4
 -8 3 -16 5980.77 943.079 2
 8 3 16 7211.97 1302.95 3
 -8 3 -16 4901.38 1110.32 4
 -8 3 -17 1904.47 552.289 2
 8 3 17 2908.38 895.866 3
 -8 3 -17 2716.46 912.194 4
 8 3 18 1316.04 688.408 3
 -8 3 -18 1303 650.478 4
 -8 3 -18 433.184 269.46 2
 8 3 19 2446.5 873.029 3
 -8 3 -19 278.69 437.8 4
 8 3 20 460.884 652.797 3
 -8 3 -20 -87.2284 422.228 4
 8 3 21 2714.35 981.842 3
 -8 3 -21 3197.75 986.39 4
 8 3 22 1632.52 816.01 3
 8 -4 -26 1612.48 719.399 2
 8 -4 -25 -148.252 424.831 2
 8 4 -25 -593.266 522.642 2
 8 4 -24 240.542 437.565 2
 8 -4 -24 -631.496 664.748 2
 8 4 -23 1698.52 727.266 2
 8 -4 -23 -668.699 727.909 2
 8 4 -22 581.832 477.734 2
 8 -4 -22 89.0899 351.348 2
 8 4 -21 284.327 398.046 2
 8 -4 -21 -372.098 614.912 2
 8 4 -20 2086.89 670.093 2
 8 -4 -20 1934.82 666.799 2
 8 4 -19 2373.09 723.739 2
 8 -4 -19 2882.78 798.266 2
 8 4 -18 28832.4 2214.42 2
 8 -4 -18 30099.8 2431.38 2
 8 4 -17 2673.33 705.662 2
 8 -4 -17 1199.02 614.672 2
 8 4 -16 1528.12 572.191 2
 8 -4 -16 1285.66 601.01 2
 8 4 -15 6470.04 992.633 2
 8 -4 -15 5885.08 1030.79 2
 8 4 -14 1496.51 560.628 2
 8 -4 -14 1422.98 557.94 2
 8 4 -13 2359.97 604.092 2
 8 -4 -13 2167.08 621.301 2
 8 4 -12 50781.7 2498.36 2
 8 -4 -12 46194.3 2692.18 2
 8 4 -11 4283.95 746.721 2
 8 -4 -11 3449.49 802.602 2
 8 4 -10 106135 3416.2 2
 8 -4 -10 105753 3986.36 2
 8 4 -9 7884.56 911.376 2
 8 -4 -9 7536.47 1043.81 2
 8 4 -8 12296.2 1088.64 2
 8 4 -7 305.896 158.304 2
 -8 -4 7 787.35 146.981 3
 -8 -4 6 3047.58 291.834 3
 8 4 -6 2503.61 468.014 2
 8 4 -5 14997.2 1073.48 2
 8 4 -4 47174 1830.38 2
 8 -4 -4 49655.3 1318.66 1
 8 4 -3 14.6002 138.459 2
 -8 -4 3 -84.4988 252.563 1
 8 4 -2 68727.8 2006.14 2
 -8 4 2 65107.7 3069.01 4
 -8 -4 2 67975.2 2587.44 1
 -8 -4 1 30037.9 1203.11 4
 -8 4 1 28035.8 2006.42 4
 -8 -4 1 30546.2 1729.15 1
 -8 -4 1 29969.6 1442.49 2
 8 4 -1 31775.3 1291.5 2
 -8 4 0 11212.7 1298.31 4
 -8 -4 0 11406.9 1061.84 1
 -8 -4 0 10732.9 702.741 4
 -8 -4 0 10666.5 805.768 2
 8 4 0 10910.3 708.312 2
 -8 -4 -1 9745.99 720.87 2
 -8 -4 -1 9906.62 998.189 1
 -8 4 -1 9467.55 1184.4 4
 8 4 1 11614.9 679.411 2
 -8 -4 -1 9859.16 675.797 4
 -8 -4 -2 165.343 109.427 4
 8 4 2 673.304 168.675 2
 -8 4 -2 419.487 382.587 4
 8 4 2 703.294 211.251 3
 -8 4 -3 46472.8 2673.95 4
 8 4 3 52563.5 2159.36 3
 8 4 3 52306.4 1093.17 2
 -8 -4 -3 50318.1 1566.46 4
 8 4 4 27761.5 1644.6 3
 -8 -4 -4 30832.8 1283.18 4
 -8 4 -4 28609.1 2140.18 4
 -8 -4 -5 -24.0597 102.503 4
 -8 4 -5 -111.647 336.026 4
 8 4 5 -43.6659 175.914 3
 -8 4 -6 4143.89 849.797 4
 8 4 6 4168.11 557.538 4
 8 4 6 3899.01 700.291 3
 -8 -4 -6 4639.59 561.505 4
 -8 4 -7 -306.528 421.505 4
 8 4 7 130.897 140.344 4
 8 4 7 -234.929 275.057 3
 -8 -4 -7 -110.12 149.805 4
 -8 4 -8 23.9139 257.346 4
 8 4 8 628.805 352.167 3
 -8 -4 -8 413.535 193.531 4
 8 4 9 1329.4 471.924 3
 -8 4 -9 1241.27 506.804 4
 -8 4 -10 769.361 425.298 4
 8 4 10 955.715 443.417 3
 8 4 11 10053.1 1306.05 3
 -8 4 -11 9524.66 1199.79 2
 -8 4 -11 11970.6 1567.75 4
 8 4 12 2568.85 688.213 3
 -8 4 -12 1463.22 492.23 2
 -8 4 -12 945.479 471.893 4
 8 4 13 1044.43 535.401 3
 -8 4 -13 1342.83 525.169 2
 -8 4 -13 469.132 349.837 4
 8 4 14 1658.04 621.022 3
 -8 4 -14 2319.9 638.998 2
 -8 4 -14 2108.02 767.612 4
 -8 4 -15 5765.35 947.804 2
 8 4 15 6587.61 1212.3 3
 -8 4 -15 5509.19 1183.42 4
 -8 4 -16 6167.15 1019.78 2
 8 4 16 6850.37 1291.42 3
 -8 4 -16 6276.97 1260.09 4
 -8 4 -17 10977.9 1347.5 2
 8 4 17 10912.8 1643.6 3
 -8 4 -17 10632.4 1661.7 4
 -8 4 -18 5239.7 950.003 2
 8 4 18 4924.84 1210.08 3
 -8 4 -18 4874.42 1163.93 4
 -8 4 -19 639.007 427.127 2
 -8 4 -19 1465.66 711.7 4
 8 4 19 1073.62 727.531 3
 8 4 20 -285.966 578.65 3
 -8 4 -20 -136.106 493.134 4
 8 4 21 -538.796 402.983 3
 -8 4 -21 -268.977 461.06 4
 8 4 22 5.31994 450.266 3
 -8 4 -22 1109.02 846.083 4
 8 -5 -26 -287.114 572.446 2
 8 -5 -25 906.842 578.266 2
 8 5 -24 444.76 470.227 2
 8 -5 -24 -723.16 604.788 2
 8 5 -23 508.333 423.863 2
 8 -5 -23 -149.864 515.506 2
 8 5 -22 2350.93 771.033 2
 8 -5 -22 3475.16 1003.47 2
 8 5 -21 270.428 367.038 2
 8 -5 -21 -406.067 486.582 2
 8 5 -20 10536.9 1427.17 2
 8 -5 -20 9652.76 1508.01 2
 8 5 -19 5016.83 994.197 2
 8 -5 -19 5248.98 1100.21 2
 8 5 -18 936.511 466.399 2
 8 -5 -18 184.041 401.812 2
 8 5 -17 775.66 436.963 2
 8 -5 -17 99.6588 322.889 2
 8 5 -16 504.273 348.45 2
 8 -5 -16 1716.48 585.078 2
 8 5 -15 557.884 442.123 2
 8 -5 -15 1145.32 541.941 2
 8 5 -14 7333.66 1066.37 2
 8 -5 -14 6028.77 1089.17 2
 8 5 -13 246.23 334.935 2
 8 -5 -13 -306.008 397.594 2
 8 5 -12 26164.8 1855.9 2
 8 -5 -12 20297.9 1922.28 2
 8 5 -11 65620.2 2868.36 2
 8 5 -10 3312.04 685.325 2
 8 5 -9 7329.44 908.225 2
 8 5 -8 2154.18 515.037 2
 8 5 -7 27614.8 1642.48 2
 8 5 -6 3985.41 609.849 2
 8 5 -5 3070.79 563.394 2
 8 -5 -5 2860.38 395.204 1
 8 5 -4 2776.53 471.064 2
 8 -5 -4 3507.46 450.246 1
 8 5 -3 25884.1 1356.58 2
 -8 5 3 22940.6 1928.18 4
 -8 -5 3 24422.5 1728.74 1
 -8 -5 2 -235.986 314.015 1
 -8 5 2 -66.6714 299.529 4
 8 5 -2 -43.8897 137.569 2
 -8 -5 1 13681.4 657.664 4
 8 5 -1 12422 854.083 2
 -8 5 1 12996.9 1414.92 4
 -8 -5 1 13270.5 1045.13 2
 -8 -5 1 11439.3 1161.23 1
 8 5 0 40725.7 1452.62 2
 -8 5 0 37687.9 2456.83 4
 -8 -5 0 43648.9 2241.14 1
 -8 -5 0 40134.8 982.118 4
 8 5 1 119018 2285.23 2
 -8 5 -1 126176 4513.94 4
 -8 -5 -1 123839 3784.81 1
 8 5 1 121480 2908.15 3
 -8 -5 -1 113762 1520.3 4
 -8 -5 -2 9453.69 1064.11 1
 -8 5 -2 8848.15 1237.04 4
 8 5 2 8418.2 824.933 3
 -8 -5 -2 8416.21 421.694 4
 8 5 2 9203.05 586.887 2
 -8 5 -3 15953.2 1610.86 4
 8 5 3 15797.7 1179.8 3
 -8 -5 -3 15119.5 630.188 4
 8 5 3 15817.6 667.53 2
 -8 5 -4 140.855 292.827 4
 8 5 4 434.892 217.816 3
 8 5 4 543.533 99.8197 2
 -8 5 -5 7700.09 1155.98 4
 8 5 5 6644.13 854.323 3
 -8 5 -6 9948.52 1348.08 4
 8 5 6 12162.1 1193.76 3
 -8 5 -7 5332 1067.66 4
 8 5 7 6427.81 662.228 4
 8 5 7 6536.12 931.785 3
 -8 5 -8 6785.18 1159.09 4
 8 5 8 8124.48 1078.09 3
 -8 5 -9 12248.8 1564.85 4
 8 5 9 13944.1 1451.02 3
 -8 5 -10 4875.98 1034.64 4
 8 5 10 3495.6 773.41 3
 8 5 11 925.58 426.734 3
 -8 5 -11 1071.34 421.14 2
 -8 5 -11 218.198 427.263 4
 8 5 12 10464.2 1434.81 3
 -8 5 -12 8749.8 1245.59 2
 -8 5 -12 8324.08 1378.07 4
 -8 5 -13 1212.33 594.614 4
 8 5 13 965.908 478.849 3
 -8 5 -13 716.614 350.696 2
 8 5 14 7641.48 1319.27 3
 -8 5 -14 9606.74 1313.12 2
 -8 5 -14 9844.64 1540.15 4
 8 5 15 784.082 548.484 3
 -8 5 -15 976.716 463.406 2
 -8 5 -15 1024.11 620.411 4
 8 5 16 13151.9 1802.06 3
 -8 5 -16 14527.5 1628.79 2
 -8 5 -16 14513.2 1916.22 4
 -8 5 -17 13281.6 1563.15 2
 8 5 17 15133.8 1953.63 3
 -8 5 -17 11464.9 1750.04 4
 -8 5 -18 1059.28 534.6 2
 8 5 18 215.737 397.319 3
 -8 5 -18 629.487 623.635 4
 -8 5 -19 1939.69 713.361 2
 -8 5 -19 2572.13 973.72 4
 8 5 19 1428.04 740.358 3
 -8 5 -20 -21.5427 354.466 2
 8 5 20 -383.164 530.036 3
 -8 5 -20 126.702 438.023 4
 8 5 21 -226.015 666.52 3
 -8 5 -21 343.5 504.766 4
 8 -6 -25 9.26526 498.28 2
 8 -6 -24 1.1197 492.749 2
 8 6 -23 121.376 404.163 2
 8 -6 -23 -89.8102 368.386 2
 8 6 -22 1396.42 613.266 2
 8 -6 -22 1364.17 693.959 2
 8 6 -21 7520.33 1244.59 2
 8 -6 -21 8631.96 1510.81 2
 8 6 -20 3884.33 920.255 2
 8 -6 -20 4650.71 1062.95 2
 8 6 -19 5617.73 1095.83 2
 8 -6 -19 2821.55 818.778 2
 8 6 -18 2970.68 825.752 2
 8 -6 -18 3328.35 903.057 2
 8 6 -17 2747.51 770.472 2
 8 -6 -17 3606.48 841.217 2
 8 6 -16 113.789 319.223 2
 8 6 -15 4207.86 851.608 2
 8 6 -14 1821.71 614.001 2
 8 6 -13 28101.6 2056.81 2
 8 6 -12 29796.6 2066.56 2
 8 6 -11 786.726 419.504 2
 8 6 -10 8742.13 1066.38 2
 8 6 -9 -108.818 221.321 2
 8 6 -8 5330.82 789.726 2
 8 6 -7 1401.79 411.3 2
 8 6 -6 947.788 342.092 2
 8 -6 -6 578.514 239.389 1
 -8 -6 6 577.662 198.994 4
 8 -6 -5 28473.5 1434.21 1
 8 6 -5 28825.1 1656.8 2
 -8 -6 5 27370.1 1245.41 4
 8 6 -4 7913.75 836.002 2
 8 -6 -4 8239.32 792.077 1
 -8 -6 4 8802.85 630.251 4
 -8 6 3 14623.5 1626.27 4
 8 6 -3 11815.7 982.193 2
 -8 -6 3 14932.5 1464.71 1
 -8 -6 3 11617.8 609.742 4
 -8 6 2 55864.9 3113.94 4
 8 6 -2 54293.4 2003.62 2
 -8 -6 2 55478.6 2817.58 1
 -8 6 1 34212.5 2430.57 4
 8 6 -1 32380.8 1484.81 2
 -8 -6 1 31736.1 2123.73 1
 8 6 0 7792.68 697.37 2
 -8 6 0 6320.54 1063.55 4
 -8 -6 0 8781.2 1083.96 1
 8 6 0 8420.22 716.769 3
 8 6 1 7691.81 649.713 2
 -8 6 -1 7260.29 1154.85 4
 8 6 1 7694.82 734.961 3
 -8 -6 -1 7726.15 1048.92 1
 -8 6 -2 1249.47 508.849 4
 8 6 2 891.728 294.063 3
 8 6 2 1115.35 231.304 2
 -8 -6 -2 1465.68 505.333 1
 -8 6 -3 2558.68 634.938 4
 8 6 3 2035.94 283.931 2
 8 6 3 2975 537.952 3
 -8 -6 -3 2816.88 666.217 1
 8 6 4 22017.1 775.298 2
 8 6 4 19686.3 1395.87 3
 -8 6 -4 22788 2058.46 4
 -8 6 -5 591.808 402.317 4
 8 6 5 473.53 186.688 3
 -8 6 -6 3102.07 807.542 4
 8 6 6 3750.6 682.474 3
 -8 6 -7 5842.32 1116.34 4
 8 6 7 6657.21 930.512 3
 -8 6 -8 339.231 468.333 4
 8 6 8 -82.752 248.247 3
 -8 6 -9 209.554 368.159 4
 8 6 9 221.966 253.091 3
 -8 6 -10 3997.44 995.506 4
 8 6 10 3680.11 847.587 3
 -8 6 -11 6161 1239.27 4
 8 6 11 7251.58 1162.42 3
 -8 6 -11 5299.84 1003.89 2
 8 6 12 1154.22 500.209 3
 -8 6 -12 2004.79 675.706 2
 -8 6 -12 1692.77 692.708 4
 8 6 13 12258.7 1577.45 3
 -8 6 -13 11497.8 1494.85 2
 -8 6 -13 11948.6 1692.9 4
 8 6 14 8934.68 1399.65 3
 -8 6 -14 7190.82 1195.39 2
 -8 6 -14 7138.26 1346 4
 -8 6 -15 17625.4 1876.93 2
 8 6 15 16303 1948.91 3
 -8 6 -15 13734.5 1873.97 4
 8 6 16 159.83 353.936 3
 -8 6 -16 184.326 294.297 2
 -8 6 -16 236.981 453.989 4
 -8 6 -17 3361.67 854.676 2
 8 6 17 1957.7 779.707 3
 -8 6 -17 2432.14 825.041 4
 -8 6 -18 706.708 436.799 2
 8 6 18 -224.324 524.189 3
 -8 6 -18 1163.76 686.997 4
 -8 6 -19 -628.519 469.33 2
 8 6 19 -287.32 622.619 3
 -8 6 -19 1173.22 829.21 4
 -8 6 -20 369.558 341.163 2
 8 6 20 -143.96 593.278 3
 -8 6 -20 -274.299 634.668 4
 8 6 21 1210.81 550.123 3
 -8 6 -21 -290.883 504.71 2
 8 7 -22 257.647 441.27 2
 8 7 -21 656.179 491.42 2
 8 7 -20 -50.2549 296.627 2
 8 7 -19 17758.8 1911.41 2
 8 7 -18 1011.76 482.067 2
 8 7 -17 1815.56 657.343 2
 8 7 -16 338.19 360.468 2
 8 7 -15 3993.18 905.745 2
 8 7 -14 2280.81 676.316 2
 8 7 -13 6790.96 1111.4 2
 8 7 -12 1468.72 554.425 2
 8 7 -11 52904.1 2769.89 2
 8 7 -10 370.483 369.15 2
 8 7 -9 17941 1542.03 2
 8 7 -8 2101.2 582.525 2
 8 -7 -7 7194.13 790.946 1
 8 7 -7 9537.25 1072.36 2
 8 7 -6 486.089 260.79 2
 8 -7 -6 957.983 334.041 1
 8 -7 -5 18076.9 1283.98 1
 8 7 -5 19746.6 1448.87 2
 -8 7 4 1411.22 599.399 4
 8 -7 -4 1829.59 450.837 1
 8 7 -4 1361.08 416.675 2
 -8 7 3 58727.5 3337.81 4
 8 7 -3 64765.4 2443.5 2
 -8 -7 3 65195.7 3311.41 1
 -8 7 2 13236.1 1598.14 4
 8 7 -2 15348.2 1142.08 2
 -8 -7 2 14702.8 1559.81 1
 -8 7 1 87451.2 4061.58 4
 -8 -7 1 89690 3796.84 1
 8 7 -1 89118.1 2639.22 2
 -8 7 0 2855.87 797.863 4
 -8 -7 0 2984.56 706.958 1
 8 7 0 2523.11 391.322 3
 8 7 0 2563.51 478.436 2
 -8 -7 -1 9214.19 1210.61 1
 -8 7 -1 7982.46 1232.55 4
 8 7 1 10503 833.53 2
 8 7 1 11142.8 880.588 3
 -8 -7 -2 12667.3 1420.03 1
 -8 7 -2 10464 1463.45 4
 8 7 2 10772.7 792.642 2
 8 7 2 10554.5 920.368 3
 -8 7 -3 25182.4 2221.87 4
 -8 -7 -3 30723.9 2196.97 1
 8 7 3 28431.1 1196.01 2
 8 7 3 29077.7 1625.88 3
 -8 7 -4 9038.05 1379.23 4
 8 7 4 8410.09 586.415 2
 8 7 4 10102.4 1019.72 3
 -8 -7 -4 8067.56 1162.87 1
 8 7 5 23150 1624.96 3
 -8 7 -5 22344.7 2146.73 4
 -8 7 -6 6149.72 1171.23 4
 8 7 6 6754.24 931.652 3
 -8 7 -7 12579.9 1659.66 4
 8 7 7 10880.3 1233.08 3
 -8 7 -8 533.262 356.272 4
 -8 7 -9 722.535 508.221 4
 -8 7 -10 1627.27 674.526 4
 -8 7 -11 6307.64 1163.54 2
 -8 7 -11 5877.87 1181.71 4
 -8 7 -12 4132.53 1006.55 2
 -8 7 -12 3176.89 871.336 4
 -8 7 -13 208.704 288.614 2
 -8 7 -13 -646.127 636.395 4
 -8 7 -14 507.457 329.305 2
 -8 7 -14 1559.16 691.041 4
 -8 7 -15 -530.923 434.491 2
 -8 7 -15 239.545 516.104 4
 8 7 16 -695.086 594.888 3
 -8 7 -16 482.821 411.763 2
 -8 7 -16 387.937 647.737 4
 -8 7 -17 4881.17 1233.17 4
 8 7 17 8370.34 1525.25 3
 -8 7 -17 6380.02 1205.5 2
 -8 7 -18 271.296 507.136 2
 8 7 18 778.961 564.842 3
 -8 7 -18 124.547 311.794 4
 -8 7 -19 1096.05 592.509 2
 8 7 19 112.817 451.113 3
 -8 7 -19 337.096 508.024 4
 -8 7 -20 654.421 460.415 2
 8 7 20 512.513 479.311 3
 -8 7 -21 253.108 391.847 2
 8 8 -21 5611.82 1198.83 2
 8 8 -20 468.301 373.787 2
 8 8 -19 2758.04 818.637 2
 8 8 -18 931.568 508.413 2
 8 8 -17 -284.679 390.055 2
 8 8 -16 3107.43 821.909 2
 8 8 -15 -157.742 286.607 2
 8 8 -14 691.522 472.751 2
 8 8 -13 11376.9 1428.58 2
 8 8 -12 311.787 310.784 2
 8 8 -11 37.8778 216.758 2
 8 8 -10 2033.43 559.158 2
 8 8 -9 594.478 394.366 2
 8 8 -8 13609.6 1390.44 2
 8 -8 -7 938.135 347.711 1
 8 8 -7 1299.72 449.85 2
 8 -8 -6 20453.4 1485.98 1
 8 8 -6 19474.3 1552.01 2
 -8 8 5 94.1672 388.876 4
 8 -8 -5 754.28 353.591 1
 8 8 -5 975.551 403.801 2
 -8 8 4 -183.96 309.273 4
 8 -8 -4 457.664 315.011 1
 8 8 -4 -58.0998 226.824 2
 8 -8 -3 88.8959 203.961 1
 -8 8 3 477.724 350.084 4
 -8 -8 3 160.045 369.853 1
 8 8 -3 271.101 257.819 2
 -8 8 2 5771.76 1097.07 4
 -8 -8 2 6303.71 1103.98 1
 8 8 -2 7367.39 873.31 2
 -8 8 1 4244.91 1026.24 4
 8 8 -1 6360.84 786.833 2
 -8 -8 1 3754.29 857.551 1
 -8 8 0 23183.9 2179.71 4
 -8 -8 0 22591.8 2037.41 1
 8 8 0 19908.1 1077.74 3
 8 8 0 18806.8 1272.33 2
 -8 -8 -1 2560.91 760.045 1
 -8 8 -1 2946.56 898.454 4
 8 8 1 1616.93 369.254 3
 8 8 1 2157.91 431.595 2
 -8 8 -2 11600.9 1580.18 4
 8 8 2 10672.4 948.03 3
 8 8 2 12408.2 950.093 2
 -8 -8 -2 11958.9 1454.23 1
 -8 8 -3 378.874 409.82 4
 8 8 3 309.603 231.711 3
 -8 -8 -3 248.331 472.768 1
 8 8 3 449.74 189.297 2
 -8 8 -4 198.746 389.748 4
 8 8 4 636.277 321.474 3
 -8 -8 -4 646.254 398.887 1
 8 8 5 23320.9 1669.26 3
 -8 8 -5 22324.7 2234.38 4
 -8 8 -6 621.512 483.405 4
 -8 8 -7 35847.8 2883.47 4
 -8 8 -8 3035.22 880.903 4
 -8 8 -9 1882.31 784.656 4
 -8 8 -10 7089.28 1352.65 4
 -8 8 -11 -689.465 540.416 2
 -8 8 -11 -826.359 692.374 4
 -8 8 -12 1234.2 602.529 2
 -8 8 -12 1033.84 651.931 4
 -8 8 -13 6902.68 1407.23 4
 -8 8 -13 5724.49 1197.61 2
 -8 8 -14 2059.97 767.707 2
 -8 8 -14 4402.15 1163.9 4
 -8 8 -15 14803 2072.12 4
 -8 8 -15 13780.5 1849.21 2
 -8 8 -16 -83.093 406.491 4
 -8 8 -16 134.387 448.431 2
 -8 8 -17 1054.01 515.347 2
 -8 8 -17 627.058 414.101 4
 -8 8 -18 1014.76 728.471 4
 -8 8 -18 -11.1359 368.047 2
 -8 8 -19 659.049 517.004 2
 8 8 19 -292.805 475.853 3
 -8 8 -20 1.03541 336.77 2
 -8 8 -21 1992.84 761.732 2
 8 9 -19 3.71956 379.434 2
 8 9 -18 1118.51 596.818 2
 8 9 -17 2555.83 775.087 2
 8 9 -16 652.236 523.94 2
 8 9 -15 4395.83 996.836 2
 8 9 -14 2310 710.887 2
 8 9 -13 1725.56 673.877 2
 8 9 -12 1213.05 604.612 2
 8 9 -11 6825.8 1135.44 2
 8 9 -10 -137.432 321.915 2
 8 9 -9 299.859 340.788 2
 8 -9 -8 1834.03 540.381 1
 8 9 -8 1578.08 545.576 2
 -8 9 7 7820.44 1392.05 4
 8 -9 -7 8087.87 1005.35 1
 8 9 -7 8885.76 1141.25 2
 8 -9 -6 -432.973 329.886 1
 -8 9 6 980.628 608.962 4
 8 9 -6 514.72 416.261 2
 -8 9 5 1668.16 671.685 4
 8 -9 -5 2562.22 595.572 1
 8 9 -5 2327.71 617.529 2
 -8 9 4 3332.39 900.745 4
 8 -9 -4 2523.08 634.899 1
 -8 -9 4 1476.08 563.296 1
 8 9 -4 3056 648.113 2
 -8 9 3 30724.9 2621.14 4
 -8 -9 3 29165.6 2477.08 1
 8 -9 -3 26607.5 1958.91 1
 8 9 -3 29892.1 1900.38 2
 8 9 -2 746.566 305.35 2
 -8 9 2 296.588 402.743 4
 -8 -9 2 1010.5 526.212 1
 -8 9 1 216.988 341.079 4
 -8 -9 1 329.039 448.843 1
 8 9 -1 114.725 198.543 2
 8 9 0 2835.82 568.493 2
 -8 9 0 3181.74 827.155 4
 -8 -9 0 1513.6 565.755 1
 -8 9 -1 7809.85 1344 4
 -8 -9 -1 5582.89 1087.42 1
 8 9 1 6091.58 763.07 2
 -8 9 -2 2333.85 740.03 4
 8 9 2 2957.62 523.897 2
 -8 -9 -2 3703.71 876.301 1
 -8 9 -3 67.092 409.776 4
 -8 -9 -3 812.376 516.463 1
 8 9 4 8381.46 977.402 3
 -8 -9 -4 9163.56 1388.25 1
 -8 9 -5 35695.5 2893.08 4
 -8 9 -6 20589.5 2243.98 4
 -8 9 -7 48.1088 338.244 4
 -8 9 -8 1112.15 600.772 4
 -8 9 -9 4166.99 1040.33 4
 -8 9 -10 9020.01 1565 4
 -8 9 -11 464.54 533.833 2
 -8 9 -11 -650.704 615.183 4
 -8 9 -12 5449.15 1275.72 2
 -8 9 -12 5066.98 1255.23 4
 -8 9 -13 12119.7 1782.4 2
 -8 9 -13 13363.6 1954.38 4
 -8 9 -14 9861.02 1668.94 2
 -8 9 -14 10255.5 1740.45 4
 -8 9 -15 1961.63 846.833 2
 -8 9 -15 1990.64 825.617 4
 -8 9 -16 3450.4 1018.24 2
 -8 9 -16 3260.1 1086.54 4
 -8 9 -17 835.407 637.668 2
 -8 9 -18 2729.2 916.247 2
 8 10 -18 339.088 397.456 2
 8 10 -17 7496.61 1349.37 2
 8 10 -16 513.328 498.648 2
 8 10 -15 208.039 421.274 2
 8 10 -14 4023.61 955.462 2
 8 10 -13 953.727 511.348 2
 8 10 -12 3100.38 799.742 2
 8 10 -11 4557.06 944.651 2
 8 10 -10 3741.81 840.363 2
 8 10 -9 8711.8 1256.97 2
 -8 10 8 365.284 485.127 4
 8 -10 -8 678.384 358.348 1
 8 10 -8 372.54 338.492 2
 -8 10 7 -302.233 541.885 4
 8 -10 -7 -4.6281 216.073 1
 8 10 -7 -478.58 367.859 2
 8 -10 -6 7686.56 1085.95 1
 -8 10 6 8075.76 1412.7 4
 8 10 -6 7382.27 1100.09 2
 8 -10 -5 15457.7 1528.03 1
 -8 10 5 13660.8 1837.45 4
 8 10 -5 13730 1420.58 2
 8 -10 -4 1984.64 607.817 1
 8 10 -4 2746.71 656.253 2
 -8 10 4 1171.57 488.419 4
 -8 -10 4 2150.04 743.864 1
 8 -10 -3 1995.26 564.732 1
 -8 10 3 1787.73 683.032 4
 -8 -10 3 -42.8804 457.929 1
 8 10 -3 2269.19 585.264 2
 -8 -10 2 8909.6 1469.51 1
 -8 10 2 10580.8 1620.44 4
 8 10 -2 10712.2 1192.55 2
 -8 10 1 1770.7 689.9 4
 -8 -10 1 1649.28 769.913 1
 8 10 -1 2567.39 578.951 2
 -8 10 0 159.082 338.045 4
 -8 -10 0 26.4829 384.555 1
 8 10 0 155.233 217.93 2
 -8 10 -1 3085.72 880.281 4
 -8 -10 -1 3756.54 961.544 1
 -8 10 -2 9025.32 1479.03 4
 -8 -10 -2 9680.1 1465.71 1
 -8 -10 -3 20942 2175.6 1
 -8 10 -3 18713.7 2134.82 4
 -8 10 -4 4805.05 1101.84 4
 -8 -10 -4 5628.85 1197.7 1
 -8 10 -5 266.727 505.339 4
 -8 -10 -5 -46.459 367.153 1
 -8 10 -6 1767.6 621.648 4
 -8 10 -7 1410.96 699.625 4
 -8 10 -8 121.353 477.764 4
 -8 10 -9 2247.89 880.078 4
 -8 10 -10 2712.34 954.54 4
 -8 10 -11 12817.5 1938.66 2
 -8 10 -11 9794.2 1703.57 4
 -8 10 -12 1023.26 603.897 2
 -8 10 -12 649.187 614.861 4
 -8 10 -13 -434.981 618.258 2
 -8 10 -13 -342.6 537.398 4
 -8 10 -14 997.938 700.297 2
 -8 10 -14 -224.106 561.833 4
 -8 10 -15 523.008 479.449 2
 -8 10 -15 -1509.27 758.194 4
 -8 10 -16 380.689 433.308 2
 8 11 -16 547.719 447.828 2
 8 11 -15 5120.34 1163.13 2
 8 11 -14 5286.02 1146.58 2
 8 11 -13 8677.75 1405.45 2
 8 11 -12 371.317 321.547 2
 8 11 -11 -13.2197 316.708 2
 -8 11 10 -1.11273 454.546 4
 8 11 -10 722.327 401.886 2
 -8 11 9 1917.74 714.762 4
 8 11 -9 1749.29 647.171 2
 -8 11 8 -340.602 349.448 4
 8 11 -8 396.273 404.542 2
 -8 11 7 7326.34 1397.02 4
 8 11 -7 4206.42 896.043 2
 8 -11 -6 1620.03 595.948 1
 -8 11 6 858.29 543.416 4
 8 11 -6 2612.4 708.747 2
 -8 11 5 7203.1 1376.05 4
 8 -11 -5 6501.48 1059.08 1
 -8 -11 5 10410.4 1751.32 1
 8 11 -5 7050.12 1090.96 2
 -8 11 4 4403.05 1051.9 4
 -8 -11 4 5955.79 1341.86 1
 8 -11 -4 5607.1 999.428 1
 8 11 -4 5135.19 886.102 2
 8 11 -3 -311.25 368.392 2
 -8 11 3 161.138 395.422 4
 -8 -11 3 -73.8279 335.463 1
 8 -11 -3 -671.915 531.384 1
 8 -11 -2 1925.41 632.387 1
 -8 11 2 2346.33 800.629 4
 -8 -11 2 1271.35 505.745 1
 8 11 -2 1294.09 431.816 2
 -8 -11 1 354.404 466.353 1
 8 11 -1 -55.8138 266.205 2
 -8 11 0 775.34 540.497 4
 -8 -11 0 860.463 592.934 1
 -8 11 -1 3707.03 961.534 4
 -8 -11 -1 3856.99 1062.42 1
 -8 11 -2 1139.94 698.178 4
 -8 -11 -2 1825.04 814.81 1
 -8 11 -3 1678.93 699.428 4
 -8 -11 -3 3224.69 990.033 1
 -8 11 -4 4926.01 1174.72 4
 -8 -11 -4 3847.89 1019.03 1
 -8 -11 -5 -87.9716 381.949 1
 -8 11 -5 1475.77 700.1 4
 -8 11 -6 3749.2 1047.01 4
 -8 11 -7 174.397 349.574 4
 -8 11 -8 390.177 515.617 4
 -8 11 -9 3221.56 1046.66 4
 -8 11 -10 -21.3746 446.098 2
 -8 11 -10 -38.3065 378.498 4
 -8 11 -11 -769.026 757.031 2
 -8 11 -11 1411.16 714.144 4
 -8 11 -12 519.057 439.419 2
 -8 11 -12 1237.14 761.652 4
 -8 11 -13 747.141 570.615 2
 -8 11 -13 497.099 560.002 4
 8 12 -14 -831.522 541.087 2
 -8 12 13 -1.24227 460.713 4
 8 12 -13 36.4734 467.593 2
 -8 12 12 52.2446 292.246 4
 8 12 -12 -561.789 472.444 2
 -8 12 11 40.4912 452.995 4
 8 12 -11 2480.45 843.305 2
 -8 12 10 -18.7532 322.304 4
 8 12 -10 -273.056 425.051 2
 -8 12 9 -513.388 478.955 4
 8 12 -9 -755.273 514.611 2
 -8 12 8 1675.39 700.77 4
 8 12 -8 218.808 351.856 2
 -8 12 7 1226.69 688.293 4
 8 12 -7 189.065 320.873 2
 -8 12 6 -457 479.182 4
 8 12 -6 -88.2897 333.042 2
 -8 -12 6 795.655 703.017 1
 -8 12 5 2227.55 842.43 4
 -8 -12 5 1488.1 671.888 1
 8 12 -5 1864.98 621.192 2
 -8 12 4 -736.942 586.994 4
 -8 -12 4 -770.064 755.516 1
 8 12 -4 -62.9555 299.77 2
 8 -12 -3 -191.383 469.441 1
 -8 12 3 67.2944 450.351 4
 8 12 -3 76.3339 277.712 2
 8 -12 -2 -352.886 435.85 1
 -8 12 2 -33.0862 320.647 4
 -8 -12 2 249.443 585.896 1
 -8 12 1 527.879 438.017 4
 -8 -12 1 201.59 390.643 1
 8 -12 -1 251.806 351.831 1
 -8 12 0 1177.09 589.792 4
 -8 -12 0 1306.86 642.607 1
 -8 -12 -1 1021.11 630.105 1
 -8 12 -1 -122.986 503.347 4
 -8 12 -2 705.67 456.504 4
 -8 -12 -2 1164.01 684.295 1
 -8 12 -3 9035.72 1628.46 4
 -8 -12 -3 8390.83 1491.15 1
 -8 12 -4 2343.9 926.024 4
 -8 -12 -4 4543.69 1128.59 1
 -8 -12 -5 4701.81 1201.23 1
 -8 12 -5 5927.94 1300.32 4
 -8 12 -6 316.482 437.766 4
 -8 12 -7 14.3726 455.861 4
 -8 12 -8 248.843 443.773 4
 -8 12 -9 1171.78 763.426 4
 -8 12 -10 -612.735 712.82 4
 -8 12 -11 7276.58 1511.91 4
 8 13 -11 341.358 399.718 2
 -8 13 10 -121.774 421.907 4
 8 13 -10 142.593 374.481 2
 -8 13 9 1006.92 597.726 4
 8 13 -9 349.252 369.573 2
 -8 13 8 561.038 552.219 4
 8 13 -8 -124.318 367.757 2
 -8 -13 7 1295.58 615.412 1
 -8 13 7 2141.23 857.556 4
 8 13 -7 2504.76 753.158 2
 -8 13 6 725.772 535.801 4
 -8 -13 6 -83.8653 410.846 1
 8 13 -6 380.165 383.201 2
 -8 13 5 165.957 425.593 4
 -8 -13 5 -686.028 565.282 1
 -8 13 4 1630.34 811.168 4
 -8 -13 4 1108.97 703.413 1
 -8 13 3 293.926 324.64 4
 -8 -13 3 597.838 632.075 1
 -8 13 2 -1670.3 764.455 4
 -8 -13 2 -305.653 740.416 1
 -8 13 1 1333.25 673.608 4
 -8 -13 1 2763.87 1008.42 1
 -8 13 0 673.744 505.941 4
 -8 -13 0 1466.81 704.111 1
 8 -13 0 941.197 550.142 1
 -8 -13 -1 2251.25 878.823 1
 -8 13 -1 2173.16 820.165 4
 -8 13 -2 6029.82 1374.44 4
 -8 -13 -2 5021.36 1217.24 1
 -8 13 -3 775.344 439.709 4
 -8 13 -4 3323.16 1104.51 4
 -8 13 -5 563.203 629.573 4
 -8 13 -6 -307.032 436.09 4
 -8 13 -7 -294.52 418.065 4
 -8 13 -8 -398.162 437.287 4
 -8 14 1 10409.4 1775.18 4
 -8 14 0 3379.51 1024.82 4
 -8 14 -1 979.329 593.492 4
 -8 14 -2 863.047 697.423 4
 -8 14 -3 5.08971 392.702 4
 -8 14 -4 440.413 520.559 4
 9 0 -26 545.58 591.733 2
 9 0 -25 3030.64 892.169 2
 9 0 -24 309.509 373.427 2
 9 0 -23 21914 2169.53 2
 9 0 -22 901.719 599.911 2
 9 0 -21 46419.7 3012.74 2
 9 0 -20 817.725 567.124 2
 9 0 -19 2245.86 665.566 2
 9 0 -18 233.654 343.87 2
 9 0 -17 30464.2 2233.08 2
 9 0 -16 141.075 246.507 2
 9 0 -15 12615.1 1389.52 2
 9 0 -14 481.501 495.595 2
 9 0 -13 83187.1 3340.95 2
 9 0 -12 25.4975 308.818 2
 9 0 -11 17839.5 1465.89 2
 9 0 -10 81.6568 232.516 2
 9 0 -9 49537.4 2329.1 2
 9 0 -8 212.832 270.874 2
 9 0 -7 9961.49 1002.11 2
 -9 0 6 35.7324 38.5069 1
 9 0 -6 -332.878 357.066 2
 9 0 -5 14169.8 1150.21 2
 9 0 -4 -222.771 243.442 2
 9 0 -3 20850.8 1316.45 2
 9 0 -2 -75.3499 177.2 2
 9 0 -1 1280.51 237.564 1
 -9 0 1 876.812 319.401 4
 9 0 -1 1567.21 370.584 2
 -9 0 0 -36.1851 181.888 4
 9 0 0 63.7623 92.0339 1
 -9 0 -1 77298.9 2930.5 4
 9 0 1 80583.5 2103.88 1
 -9 0 -1 81820.4 2249.62 2
 -9 0 -2 -107.211 216.4 4
 -9 0 -2 -70.5663 132.003 2
 -9 0 -3 2290.3 580.742 4
 -9 0 -3 1086.1 265.55 2
 -9 0 -4 -170.648 277.24 4
 -9 0 -4 -55.2866 119.588 2
 -9 0 -5 181069 3191.49 2
 -9 0 -5 180525 4742.67 4
 -9 0 -6 -461.995 417.259 4
 -9 0 -6 -30.4416 149.916 2
 -9 0 -7 78991.8 2178.52 2
 -9 0 -7 84517.2 3366.53 4
 -9 0 -8 135.832 224.535 4
 -9 0 -9 3162.27 466.104 2
 -9 0 -9 2575.11 615.631 4
 -9 0 -10 25.7625 136.818 2
 9 0 10 -231.285 491.217 3
 -9 0 -10 -249.293 412.774 4
 -9 0 -11 138.722 149.154 2
 9 0 11 167.866 235.496 3
 -9 0 -11 179.986 341.24 4
 -9 0 -12 -111.756 185.563 2
 9 0 12 315 285.955 3
 9 0 13 44668.7 3015.19 3
 -9 0 -13 48079.4 2916.21 4
 9 0 14 122.959 346.59 3
 -9 0 -14 -107.027 360.822 4
 9 0 15 2790.56 761.14 3
 -9 0 -15 4945.78 1019.9 4
 9 0 16 534.466 593.076 3
 -9 0 -16 -285.444 421.008 4
 9 0 17 1729.37 768.55 3
 -9 0 -17 1036.33 577.998 4
 9 0 18 165.32 540.302 3
 -9 0 -18 -109.797 365.274 4
 9 0 19 13793 1955.89 3
 9 0 20 879.155 736.081 3
 9 0 21 2599.9 972.863 3
 9 0 22 577.216 637.052 3
 9 1 -26 1420.27 649.837 2
 9 -1 -26 594.079 564.114 2
 9 -1 -25 1227.39 709.463 2
 9 1 -25 1358.98 704.299 2
 9 1 -24 1067.64 645.311 2
 9 -1 -24 375.812 529.95 2
 9 1 -23 -627.372 573.004 2
 9 -1 -23 740.535 561.734 2
 9 1 -22 5273.61 1066.86 2
 9 -1 -22 5868.82 1102.53 2
 9 1 -21 6562.39 1212.87 2
 9 -1 -21 6042.54 1119.02 2
 9 1 -20 8794.2 1331.07 2
 9 -1 -20 11138.8 1512.58 2
 9 -1 -19 19057.5 1894.71 2
 9 1 -19 22340.8 2012.1 2
 9 1 -18 -176.196 331.797 2
 9 -1 -18 596.377 443.7 2
 9 1 -17 -112.728 320.082 2
 9 -1 -17 -96.7049 330.465 2
 9 1 -16 5486.87 948.865 2
 9 -1 -16 5959.93 1007.37 2
 9 1 -15 3749.76 778.869 2
 9 -1 -15 2889.5 720.17 2
 9 1 -14 179.859 330.404 2
 9 -1 -14 157.749 293.362 2
 9 1 -13 11453 1241.03 2
 9 -1 -13 9949.35 1196.77 2
 9 1 -12 2508.18 591.582 2
 9 -1 -12 892.035 366.509 2
 9 -1 -11 26057.8 1814.86 2
 9 1 -11 25508.8 1740.73 2
 9 1 -10 5515.93 795.483 2
 9 -1 -10 4173.19 743.817 2
 9 -1 -9 14929.5 1331.23 2
 9 1 -9 14981.4 1284.76 2
 9 -1 -8 9609.89 1050.93 2
 9 1 -8 9157.4 976.652 2
 9 1 -7 4637.57 690.222 2
 9 -1 -7 4152.52 678.751 2
 -9 -1 6 5668.16 505.283 1
 9 -1 -6 5736.59 776.747 2
 9 1 -6 5179.98 698.978 2
 -9 -1 5 151616 2454.71 1
 9 -1 -5 148654 3879.92 2
 9 1 -5 144241 3510.69 2
 -9 -1 4 3029.91 337.165 1
 9 -1 -4 2875.72 551.446 2
 9 1 -4 2922.71 491.097 2
 9 -1 -3 19340 1358.03 2
 9 1 -3 19757.8 1213.27 2
 9 1 -2 -115.72 189.511 2
 9 -1 -1 143.467 77.3966 1
 -9 -1 1 -128.423 171.851 2
 -9 -1 1 -23.3144 209.494 4
 9 1 -1 -4.65639 149.97 2
 -9 -1 0 1529.23 304.438 2
 9 1 0 1758.85 351.982 1
 -9 -1 0 1568.13 425.939 4
 -9 1 0 1082.62 341.256 4
 9 1 0 1818.29 352.618 2
 -9 -1 -1 75.5133 111.55 2
 -9 -1 -1 -59.8325 187.595 4
 -9 1 -1 32.3308 283.855 4
 9 1 1 94.5817 114.549 1
 -9 -1 -2 78981.2 2833.96 4
 -9 1 -2 76282.2 3076.91 4
 9 1 2 73436 2308.34 1
 -9 -1 -2 75113.4 1892.3 2
 -9 1 -3 84986.3 3291.97 4
 -9 -1 -3 85162.2 1935.1 2
 -9 -1 -3 81105.5 2903.43 4
 -9 -1 -4 50064.3 1425.55 2
 -9 -1 -4 47096.7 2262.31 4
 -9 1 -4 53214.1 2650.29 4
 -9 -1 -5 18343.3 825.39 2
 -9 -1 -5 18661 1436.93 4
 -9 1 -5 18755.1 1588.58 4
 -9 1 -6 8444.68 1117.79 4
 -9 -1 -6 9872.53 593.255 2
 -9 -1 -6 9883.41 1080.08 4
 9 1 7 21664.3 1769.48 3
 -9 -1 -7 21148 857.826 2
 -9 -1 -7 22820.2 1673.43 4
 -9 1 -7 19793.3 1721.88 4
 -9 1 -8 4684.49 877.216 4
 9 1 8 5110.37 901.151 3
 -9 -1 -8 5184.48 429.494 2
 -9 -1 -8 5756.84 472.576 2
 -9 -1 -8 6079.65 885.951 4
 9 1 9 27840.5 2108.21 3
 -9 -1 -9 25586.4 950.845 2
 -9 -1 -9 27772.7 1946.24 4
 -9 1 -9 26291.2 2039.4 4
 -9 1 -10 17053.5 1228.29 2
 9 1 10 17804 1732.64 3
 -9 -1 -10 16237 746.63 2
 -9 1 -10 14792.7 1588.11 4
 -9 -1 -10 18968.5 1653.05 4
 -9 -1 -11 25396.9 937.041 2
 9 1 11 29944.7 2306.08 3
 -9 -1 -11 25960.3 1973.89 4
 -9 1 -11 28986 2229.51 4
 -9 1 -11 23629.1 1456.77 2
 9 1 12 11062.9 1460.76 3
 -9 1 -12 12568.2 1050.8 2
 -9 -1 -12 11872 1392.9 4
 -9 1 -12 10435.7 1393.21 4
 -9 1 -13 3362.66 572.935 2
 9 1 13 2919 828.406 3
 9 -1 13 3638.99 911.113 3
 -9 -1 -13 2290.66 662.8 4
 -9 1 -13 3347.6 816.541 4
 -9 1 -14 3771.39 591.806 2
 9 1 14 4236.8 963.062 3
 9 -1 14 4488.16 1028.91 3
 -9 -1 -14 4026.77 909.78 4
 -9 1 -14 3583.58 883.615 4
 -9 -1 -15 23254.4 2068.14 4
 9 1 15 20406.3 2154.34 3
 9 -1 15 22417.1 2277.73 3
 -9 1 -15 18844.3 1969.13 4
 9 1 16 841.626 507.849 3
 9 -1 16 360.254 344.223 3
 -9 -1 -16 1040.31 588.838 4
 -9 1 -16 736.804 543.79 4
 9 1 17 12801.7 1799.64 3
 9 -1 17 13517.5 1855.05 3
 -9 -1 -17 16587.3 1848.07 4
 -9 1 -17 14235.2 1788.82 4
 9 1 18 6147.43 1300.52 3
 9 -1 18 7254.72 1446.95 3
 -9 1 -18 6523.02 1235.92 4
 9 1 19 3595.06 1052.23 3
 9 -1 19 3778.09 1042.18 3
 -9 1 -19 4148.56 1049.2 4
 9 1 20 2666.61 944.483 3
 9 -1 20 1243.41 586.152 3
 9 1 21 1626.1 767.347 3
 9 -1 21 988.831 678.188 3
 9 1 22 1961.55 869.725 3
 9 -1 22 713.046 694.918 3
 9 -2 -26 5181.03 1181.88 2
 9 2 -25 1701.49 724.632 2
 9 -2 -25 8.88587 416.162 2
 9 2 -24 -256.511 318.281 2
 9 -2 -24 -255.829 368.923 2
 9 2 -23 2421.71 755.408 2
 9 -2 -23 3033.51 892.526 2
 9 2 -22 1452.95 691.945 2
 9 -2 -22 1150.83 566.494 2
 9 2 -21 10828.1 1496.66 2
 9 -2 -21 10738.4 1515.69 2
 9 2 -20 10994.6 1438.06 2
 9 -2 -20 7120.8 1206.14 2
 9 -2 -19 18560.1 1866.41 2
 9 2 -19 17325.4 1779.72 2
 9 2 -18 5741.83 988.738 2
 9 -2 -18 7051.42 1185.5 2
 9 2 -17 -234.548 388.144 2
 9 -2 -17 173.894 379.156 2
 9 -2 -16 427.296 421.576 2
 9 2 -16 -314.988 343.267 2
 9 -2 -15 10609 1343.86 2
 9 2 -15 12854.7 1380.43 2
 9 -2 -14 23484.9 1911.11 2
 9 2 -14 22663.3 1782.26 2
 9 -2 -13 13845 1452.06 2
 9 2 -13 13058.9 1344.11 2
 9 -2 -12 56417 2849.65 2
 9 2 -12 49583.6 2489.98 2
 -9 2 11 24284.2 1014.49 1
 9 -2 -11 26585.3 1937.99 2
 9 2 -11 25626.1 1745.74 2
 -9 2 10 62163.2 1421.9 1
 9 -2 -10 63851.1 2915.01 2
 9 2 -10 62972.7 2660.13 2
 9 2 -9 2670.64 589.98 2
 9 -2 -9 2421.69 595.946 2
 9 2 -8 2987.01 546.137 2
 9 -2 -8 1724.43 460.834 2
 9 -2 -7 20182.5 1578.79 2
 9 2 -7 21774.7 1435.53 2
 9 -2 -6 28161.4 1827.76 2
 9 2 -6 23888.3 1442.93 2
 -9 -2 5 65708.6 2055.69 1
 9 -2 -5 67220.4 2780.15 2
 9 2 -5 65859 2312.65 2
 -9 -2 4 95993.6 2416.29 1
 9 -2 -4 92874.5 3220.56 2
 9 2 -4 98461.9 2720.2 2
 -9 -2 3 99724.7 2444.58 1
 -9 -2 3 93403.7 2670.8 3
 9 2 -3 96650.6 2605.26 2
 -9 -2 2 5582.54 674.032 3
 9 2 -2 7337.06 694.975 2
 -9 -2 2 5957.33 611.502 1
 -9 2 1 16393 1490.11 4
 -9 -2 1 16776.5 1199.72 4
 -9 -2 1 16732.9 988.394 2
 9 2 -1 16101.1 989.246 2
 -9 -2 0 1229.32 322.345 4
 -9 -2 0 763.696 207.808 2
 9 2 0 696.631 209.652 2
 -9 -2 -1 2144.51 438.625 4
 -9 2 -1 1771.32 502.092 4
 -9 -2 -1 2192.03 320.437 2
 9 2 1 1662.58 310.197 2
 -9 -2 -2 158.666 171.093 4
 -9 2 -2 118.927 264.192 4
 -9 -2 -2 474.657 130.784 2
 -9 2 -3 31457.5 2107.84 4
 -9 -2 -3 32510.1 1035.93 2
 -9 -2 -3 30979.6 1690.57 4
 -9 -2 -4 2193.57 472.633 4
 -9 -2 -4 2453.72 254.912 2
 -9 2 -4 2930.44 636.187 4
 -9 2 -5 9315.98 1173.6 4
 -9 -2 -5 9504.21 435.557 2
 -9 -2 -5 10870.5 1043.05 4
 -9 -2 -6 740.331 326.421 4
 -9 2 -6 266.575 272.728 4
 9 2 6 870.201 378.135 3
 9 2 7 15622.2 1485.44 3
 -9 -2 -7 15107.2 1293.34 4
 -9 2 -7 15248.6 1547.36 4
 -9 2 -8 1628.64 534.088 4
 9 2 8 1613.35 470.435 3
 -9 -2 -8 2075.55 499.862 4
 -9 2 -9 4032.18 858.795 4
 9 2 9 4912.15 884.764 3
 -9 -2 -9 4311.73 749.489 4
 -9 2 -10 363.005 179.283 2
 -9 -2 -10 632.774 315.73 4
 -9 2 -10 251.164 258.417 4
 9 2 11 701.884 354.171 3
 -9 2 -11 1375.91 375.542 2
 -9 -2 -11 2430.73 596.23 4
 -9 2 -11 1383.46 570.916 4
 9 2 12 -126.438 276.609 3
 -9 2 -12 95.8114 261.029 2
 -9 -2 -12 -118.371 237.428 4
 -9 2 -12 10.8158 296.362 4
 -9 2 -13 1065.2 386.396 2
 9 2 13 2031.43 653.946 3
 -9 -2 -13 1310.3 478.256 4
 -9 2 -13 658.937 327.27 4
 9 2 14 18988.6 2021.98 3
 -9 2 -14 19172 1492.05 2
 -9 -2 -14 16821.7 1681.16 4
 -9 2 -14 21037.6 2105.03 4
 -9 2 -15 5566.45 813.661 2
 9 2 15 3672.19 912.627 3
 -9 -2 -15 4153.92 872.911 4
 -9 2 -15 6767.3 1271.79 4
 9 2 16 7936.22 1417.18 3
 -9 2 -16 9147.71 1464.55 4
 9 2 17 2260.49 865.318 3
 -9 2 -17 1491.64 591.507 4
 9 2 18 1845.76 784.786 3
 -9 2 -18 2322.92 843.316 4
 9 2 19 5378.44 1253.03 3
 -9 2 -19 4280.94 1120.82 4
 9 2 20 3018.95 965.137 3
 -9 2 -20 2284.02 839.032 4
 -9 2 -21 929.459 522.65 4
 9 2 21 1542.71 825.708 3
 9 2 22 4432.14 1176.67 3
 9 -3 -26 -128.183 477.273 2
 9 3 -25 1098.2 651.574 2
 9 -3 -25 3209.77 954.53 2
 9 3 -24 543.012 579.893 2
 9 -3 -24 495.804 382.539 2
 9 3 -23 2131.72 750.147 2
 9 -3 -23 1036.98 571.969 2
 9 3 -22 4021.05 925.611 2
 9 -3 -22 3540.75 942.106 2
 9 3 -21 -197.748 367.76 2
 9 -3 -21 507.569 503.607 2
 9 3 -20 -275.488 426.784 2
 9 -3 -20 -115.11 447.419 2
 9 3 -19 717.819 446.698 2
 9 -3 -19 925.656 474.903 2
 9 3 -18 2972.71 710.08 2
 9 -3 -18 1821.66 678.846 2
 9 3 -17 8963.81 1202.01 2
 9 -3 -17 9848.32 1363.43 2
 9 3 -16 -30.8696 269.319 2
 9 -3 -16 234.934 345.156 2
 9 3 -15 1633.76 533.144 2
 9 -3 -15 2678.11 693.008 2
 9 3 -14 2484 623.264 2
 9 -3 -14 2537.62 679.171 2
 9 3 -13 21.0762 303.548 2
 9 -3 -13 -177.967 425.416 2
 9 -3 -12 8895.73 1174.45 2
 9 3 -12 9944.89 1145.45 2
 9 3 -11 1146.97 422.551 2
 9 -3 -11 1359.03 452.242 2
 -9 3 11 1487.36 277.702 1
 9 3 -10 3889.24 651.598 2
 9 -3 -10 4771.47 859.678 2
 9 -3 -9 29912.1 2059.23 2
 9 3 -9 31603.3 1816.97 2
 9 3 -8 815.597 308.141 2
 9 -3 -8 1107.21 382.932 2
 9 -3 -7 12590 1321.69 2
 9 3 -7 10443.5 1000.75 2
 9 3 -6 134.2 149.755 2
 -9 -3 5 10239.6 776.403 3
 -9 -3 5 9471.05 909.455 1
 9 3 -5 12144.5 994.247 2
 -9 -3 4 21100.7 1311.4 1
 -9 -3 4 19717.2 1093.23 3
 9 3 -4 20963.2 1259.23 2
 -9 -3 3 5848.01 627.374 3
 -9 -3 3 5599.43 690.127 1
 9 3 -3 6924.37 701.599 2
 -9 -3 2 68943.7 2348.99 1
 -9 3 2 71783.4 3234.88 4
 -9 -3 2 73095.4 2255.72 3
 9 3 -2 74099 2156.51 2
 -9 -3 1 27121.1 1493.89 1
 -9 -3 1 27104 1423.81 4
 -9 3 1 29997 2075.96 4
 -9 -3 1 26937.6 1429.47 3
 -9 -3 1 24945.8 1255.37 2
 9 3 -1 30932 1328.03 2
 -9 -3 0 1089.14 282.517 4
 -9 3 0 1085.71 381.814 4
 -9 -3 0 991.919 237.414 2
 9 3 0 1122.09 247.914 2
 -9 -3 -1 12039.7 947.5 4
 -9 3 -1 10082.5 1222.47 4
 -9 -3 -1 11223.7 731.112 2
 9 3 1 13014.8 769.847 2
 -9 -3 -2 655.788 156.439 2
 -9 -3 -2 1570.83 353.726 4
 -9 3 -2 809.64 382.78 4
 9 3 2 918.579 190.535 2
 -9 3 -3 8569.1 1171.89 4
 -9 -3 -3 9004.28 526.563 2
 -9 -3 -3 10103.4 888.153 4
 -9 3 -4 17761.7 1649.82 4
 9 3 4 16628.2 1356.06 3
 -9 -3 -4 15777.7 1136.27 4
 -9 -3 -4 16148.2 556.828 2
 9 3 5 23490 1679.24 3
 -9 -3 -5 27266.2 1533.81 4
 -9 3 -5 24033.7 1969.21 4
 9 3 6 48666.2 2509.24 3
 -9 -3 -6 54371.7 2219.32 4
 -9 3 -6 49749.2 2880.76 4
 -9 3 -7 6799.8 1078.02 4
 9 3 7 7983.55 1064.8 3
 -9 -3 -7 5980.16 781.821 4
 -9 3 -8 4481.16 920.072 4
 9 3 8 4327.06 798.319 3
 -9 -3 -8 4392.35 691.081 4
 -9 3 -9 7480.18 1199.41 4
 9 3 9 5589.15 928.377 3
 -9 -3 -9 5778.64 800.499 4
 -9 3 -10 209.43 388.589 4
 9 3 10 -201.069 316.853 3
 -9 -3 -10 -233.361 256.755 4
 -9 3 -11 12383.7 1299.04 2
 9 3 11 12398 1495.13 3
 -9 -3 -11 12513 1262.96 4
 -9 3 -11 11242.4 1473.51 4
 9 3 12 10962.3 1459.71 3
 -9 3 -12 9933.42 1170.41 2
 -9 -3 -12 10004.7 1174.42 4
 -9 3 -12 9571.86 1432.16 4
 9 3 13 671.005 360.96 3
 -9 3 -13 -64.8664 279.645 2
 -9 3 -13 1121.64 560.691 4
 9 3 14 16636.3 1885.01 3
 -9 3 -14 13414.4 1354.91 2
 -9 3 -14 18698 2063.77 4
 -9 3 -15 4292.67 1034.27 4
 -9 3 -15 4470.7 790.503 2
 9 3 15 4632.23 1028.58 3
 -9 3 -16 562.873 431.78 2
 9 3 16 233.719 484.393 3
 -9 3 -16 -99.2249 335.091 4
 9 3 17 1710.02 699.215 3
 -9 3 -17 1887.57 743.003 4
 9 3 18 717.454 553.911 3
 -9 3 -18 1368.37 689.729 4
 9 3 19 13361.7 1960.7 3
 -9 3 -19 9059.97 1546.13 4
 9 3 20 2548.55 933.676 3
 -9 3 -20 773.278 615.968 4
 9 3 21 1247.32 736.812 3
 -9 3 -21 183.585 447.769 4
 9 -4 -26 -187.196 389.743 2
 9 -4 -25 -267.335 612.915 2
 9 4 -24 2563.23 814.685 2
 9 -4 -24 2041.25 693.122 2
 9 4 -23 -570.908 589.511 2
 9 -4 -23 716.762 426.484 2
 9 4 -22 1960.22 659.272 2
 9 -4 -22 1640.14 635.236 2
 9 4 -21 -313.107 380.881 2
 9 -4 -21 -594.507 610.52 2
 9 4 -20 5713.85 1111.22 2
 9 -4 -20 5800.24 1170.14 2
 9 4 -19 1764.66 627.511 2
 9 -4 -19 791.947 520.379 2
 9 4 -18 2132.51 625.235 2
 9 -4 -18 1761.83 708.445 2
 9 4 -17 7835.13 1169.23 2
 9 -4 -17 7833.08 1255.42 2
 9 4 -16 931.04 437.593 2
 9 -4 -16 2331.3 711.47 2
 9 4 -15 2295.04 644.346 2
 9 -4 -15 2033.6 661.2 2
 9 4 -14 5819.69 952.756 2
 9 -4 -14 5851.56 1053.8 2
 9 4 -13 13484.9 1356.82 2
 9 -4 -13 13262.9 1520.73 2
 9 4 -12 15789.6 1436.26 2
 9 -4 -12 14379.3 1582.62 2
 9 4 -11 13271.2 1274.95 2
 9 -4 -11 11113.4 1383.85 2
 9 4 -10 6763.63 880.266 2
 9 -4 -10 9449.94 1264.54 2
 9 4 -9 2243.9 504.926 2
 9 -4 -9 2877.6 631.831 2
 9 4 -8 15121.4 1246.24 2
 9 4 -7 31399.3 1742.17 2
 -9 -4 7 30231.3 1084.2 3
 9 4 -6 46928.2 2027.69 2
 -9 -4 6 43566.2 1304.69 3
 -9 -4 5 17451.6 863.85 3
 9 4 -5 19547 1264.84 2
 9 -4 -4 9663.21 513.14 1
 -9 -4 4 8780.3 962.39 1
 9 4 -4 11185.1 929.81 2
 9 4 -3 112.654 165.283 2
 -9 -4 3 68.0221 203.249 1
 -9 4 2 35115.5 2378.66 4
 -9 -4 2 38146.3 1940.3 1
 9 4 -2 35563 1505.68 2
 9 4 -1 2303.89 374.474 2
 -9 -4 1 2206.22 364.397 4
 -9 4 1 2024.54 536.747 4
 -9 -4 1 3924.08 541.399 2
 -9 -4 1 2497.23 532.562 1
 -9 -4 0 76244.9 2124.69 4
 -9 -4 0 74345.3 2739.85 1
 -9 4 0 74156.4 3453.05 4
 -9 -4 0 69719.8 2108.76 2
 9 4 0 79901.6 2027.05 2
 -9 4 -1 8827.84 1195.29 4
 9 4 1 9660.57 667.283 2
 -9 -4 -1 8975.05 714.091 2
 -9 -4 -1 9006.48 735.748 4
 -9 -4 -2 5920 519.108 2
 -9 -4 -2 5197.24 556.323 4
 -9 4 -2 5741.37 986.575 4
 9 4 2 6478.69 490.803 2
 -9 4 -3 100435 4099.36 4
 9 4 3 103362 3209.49 3
 9 4 3 104337 1702.02 2
 -9 -4 -3 105766 2556.66 4
 -9 4 -4 12767.2 1483.75 4
 9 4 4 11973.7 1154.44 3
 -9 -4 -4 10969.6 852.433 4
 -9 4 -5 2406.18 695.936 4
 9 4 5 4242.1 729.723 3
 -9 -4 -5 3880.9 525.376 4
 -9 4 -6 5424.67 1022.36 4
 9 4 6 5469.52 851.881 3
 -9 -4 -6 5372.48 649.523 4
 -9 4 -7 11089.7 1445.15 4
 9 4 7 10963.8 1237.34 3
 -9 -4 -7 10208.7 915.551 4
 -9 4 -8 10184 1410.13 4
 9 4 8 9912.24 1206.18 3
 -9 -4 -8 10491.9 968.742 4
 9 4 9 20986.2 1805.83 3
 -9 -4 -9 20950.7 1439.41 4
 -9 4 -9 19622.9 1950.54 4
 -9 4 -10 10019.1 1453.35 4
 9 4 10 14409.9 1564.24 3
 9 4 11 6630.6 1099.52 3
 -9 4 -11 6010.11 1011.42 2
 -9 4 -11 4584.46 1050.73 4
 9 4 12 7549.37 1224.92 3
 -9 4 -12 6668.46 1021.61 2
 -9 4 -12 7427.96 1282.07 4
 9 4 13 471.319 480.215 3
 -9 4 -13 672.059 348.521 2
 -9 4 -13 1383.49 543.533 4
 9 4 14 339.337 395.134 3
 -9 4 -14 593.813 453.211 2
 -9 4 -14 1042.4 482.941 4
 -9 4 -15 1603.07 606.954 4
 -9 4 -15 548.223 425.913 2
 9 4 15 1373.3 653.444 3
 -9 4 -16 1726.54 584.077 2
 9 4 16 946.652 531.938 3
 -9 4 -16 621.635 462.099 4
 -9 4 -17 9917.86 1299.46 2
 9 4 17 9788.33 1602.09 3
 -9 4 -17 10981.1 1734.67 4
 9 4 18 -398.009 448.75 3
 -9 4 -18 598.632 689.757 4
 9 4 19 7871.81 1527.17 3
 -9 4 -19 9031.67 1586.87 4
 9 4 20 374.207 466.202 3
 -9 4 -20 -688.65 735.432 4
 9 4 21 180.895 360.063 3
 -9 4 -21 2270.41 970.898 4
 9 -5 -25 178.152 467.273 2
 9 -5 -24 1068.2 555.57 2
 9 5 -23 5037.16 1070.4 2
 9 -5 -23 2317.73 810.432 2
 9 5 -22 397.27 342.764 2
 9 -5 -22 489.408 440.908 2
 9 5 -21 3762.03 904.222 2
 9 -5 -21 2454.93 884.493 2
 9 5 -20 1211.78 610.797 2
 9 -5 -20 240.451 432.671 2
 9 5 -19 -273.833 449.525 2
 9 -5 -19 -188.177 462.038 2
 9 5 -18 1961.81 674.833 2
 9 -5 -18 865.33 428.918 2
 9 5 -17 12956 1538.62 2
 9 -5 -17 12082.6 1644.22 2
 9 5 -16 2596.05 727.17 2
 9 -5 -16 2989.75 840.946 2
 9 5 -15 34586.1 2340.5 2
 9 -5 -15 37221.2 2764.19 2
 9 5 -14 16738.1 1583.09 2
 9 -5 -14 17542.1 1855.15 2
 9 5 -13 7457.52 1036.84 2
 9 -5 -13 8008.55 1282.02 2
 9 5 -12 -49.7114 257.443 2
 9 5 -11 955.529 457.814 2
 9 5 -10 166.168 278.072 2
 9 5 -9 39438.8 2104.2 2
 9 5 -8 1931.36 489.834 2
 9 5 -7 1582.66 416.889 2
 9 5 -6 491.047 309.131 2
 9 5 -5 25337.8 1483.12 2
 9 -5 -5 25347.2 1044.18 1
 9 5 -4 3006.85 495.247 2
 -9 -5 4 3571.74 671.1 1
 9 -5 -4 3301.55 401.341 1
 -9 -5 3 2886.25 597.796 1
 -9 5 3 4127.31 860.424 4
 9 5 -3 4035.23 552.9 2
 9 5 -2 11124.6 871.939 2
 -9 -5 2 10819.5 738.226 4
 -9 -5 2 10496.9 1134.23 1
 -9 5 2 9982.88 1350.76 4
 -9 -5 1 64006.6 1660.84 4
 -9 5 1 64879.5 3367.55 4
 -9 -5 1 63755.8 2747.64 1
 9 5 -1 66096 2001.1 2
 -9 5 0 45990.8 2833.17 4
 -9 -5 0 51339.4 2464.52 1
 -9 -5 0 47199.6 1881.14 2
 -9 -5 0 49371.7 1374.85 4
 9 5 0 50011.6 1645.85 2
 -9 -5 -1 21503.9 1610.14 1
 -9 5 -1 21540.1 1938.2 4
 9 5 1 20971.6 990.446 2
 -9 -5 -1 20981.1 861.685 4
 -9 5 -2 18157 1806.73 4
 9 5 2 19717.5 1327.93 3
 9 5 2 19485.5 870.31 2
 -9 -5 -2 17278.4 783.621 4
 -9 5 -3 244.247 314.704 4
 9 5 3 53.209 171.972 3
 -9 -5 -3 116.276 96.0774 4
 9 5 3 124.624 79.6591 2
 9 5 4 18061.5 1391.48 3
 -9 -5 -4 18227.6 888.585 4
 -9 5 -4 15873.3 1741.91 4
 -9 5 -5 10387.9 1422.94 4
 9 5 5 10953.8 1133.75 3
 -9 -5 -5 11318.5 756.935 4
 -9 5 -6 4252.08 939.75 4
 9 5 6 5603.74 852.587 3
 -9 5 -7 198.417 392.015 4
 9 5 7 576.977 299.443 3
 -9 5 -8 11481.8 1550.3 4
 9 5 8 10027.4 1225.58 3
 -9 5 -9 1471.14 515.302 4
 9 5 9 1927.14 599.165 3
 -9 5 -10 262.136 447.375 4
 9 5 10 -64.6182 264.35 3
 9 5 11 12157.1 1486.57 3
 -9 5 -11 10250.4 1534.12 4
 9 5 12 3994.04 918.421 3
 -9 5 -12 3813.72 860.145 2
 -9 5 -12 3951.38 956.141 4
 9 5 13 250.491 287.582 3
 -9 5 -13 1174.77 551.645 2
 -9 5 -13 1666.84 667.908 4
 9 5 14 6813.37 1222.98 3
 -9 5 -14 7707.76 1213.22 2
 -9 5 -14 7087.98 1372.45 4
 9 5 15 453.207 447.907 3
 -9 5 -15 325.388 357.15 2
 -9 5 -15 131.25 329.913 4
 -9 5 -16 13603.9 1585.03 2
 9 5 16 13484.6 1842.5 3
 -9 5 -16 13054.6 1882.29 4
 -9 5 -17 243.935 333.757 2
 -9 5 -17 133.649 518.064 4
 -9 5 -18 -9.81584 278.855 2
 9 5 18 712.008 492.221 3
 -9 5 -18 -2.27065 377.202 4
 9 5 19 13188.7 1938.43 3
 -9 5 -19 13165.7 1971.2 4
 9 5 20 1761.88 785.429 3
 -9 5 -20 1251.64 814.093 4
 9 -6 -24 1779.39 700.602 2
 9 6 -23 850.485 552.532 2
 9 -6 -23 316.881 458.082 2
 9 6 -22 1511.04 637.526 2
 9 -6 -22 798.049 507.35 2
 9 6 -21 1319.34 695.546 2
 9 -6 -21 -25.5784 373.518 2
 9 6 -20 -732.24 450.706 2
 9 -6 -20 -451.322 522.351 2
 9 6 -19 350.809 390.463 2
 9 -6 -19 -232.469 416.195 2
 9 6 -18 638.992 424.723 2
 9 -6 -18 -121.566 429.329 2
 9 6 -17 501.048 331.594 2
 9 6 -16 48223.7 2880.96 2
 9 6 -15 570.806 445.674 2
 9 6 -14 14088.9 1508.65 2
 9 6 -13 -321.744 334.438 2
 9 6 -12 298.495 306.195 2
 9 6 -11 4679.66 831.462 2
 9 6 -10 111.409 269.713 2
 9 6 -9 7777.8 983.887 2
 9 6 -8 59209.7 2604.51 2
 9 6 -7 2341.01 549.599 2
 9 -6 -6 1669.96 355.45 1
 9 6 -6 569.689 275.631 2
 9 -6 -5 532.793 216.395 1
 9 6 -5 772.211 342.226 2
 9 -6 -4 3931.35 537.106 1
 -9 -6 4 2955.55 696.124 1
 -9 6 4 2768.43 767.561 4
 9 6 -4 3135.09 527.067 2
 9 6 -3 11850.3 980.937 2
 -9 6 3 10926.9 1452.38 4
 -9 -6 3 11986.3 1331.08 1
 -9 -6 2 3036.86 284.896 4
 -9 6 2 3186.36 862.932 4
 9 6 -2 2879.37 463.5 2
 -9 -6 2 2546.82 648.553 1
 -9 6 1 4480.01 938.589 4
 -9 -6 1 4889.82 867.402 1
 9 6 -1 4108.81 544.729 2
 9 6 0 94353.5 2383.39 2
 -9 6 0 86068.1 4033.29 4
 -9 -6 0 93653.3 3616.53 1
 9 6 1 14277.8 868.552 2
 -9 -6 -1 13788.4 1396.45 1
 -9 6 -1 11799 1529.52 4
 9 6 1 14351.7 1046.15 3
 -9 6 -2 3791.78 879.725 4
 -9 -6 -2 4182.34 814.692 1
 9 6 2 5186.9 682.829 3
 9 6 2 5189.44 487.037 2
 9 6 3 2085.43 283.647 2
 9 6 3 2392.37 532.111 3
 -9 6 -4 9282.46 1387.64 4
 9 6 4 11785.6 1119.76 3
 9 6 4 10893.6 492.273 2
 -9 6 -5 10656.9 1506.29 4
 9 6 5 10409.4 1104.48 3
 -9 6 -6 4757.59 1085.12 4
 9 6 6 3227.58 681.851 3
 -9 6 -7 7848.38 1318.33 4
 9 6 7 8570.53 1091.18 3
 -9 6 -8 10199.5 1515.96 4
 9 6 8 7558.07 1070.39 3
 -9 6 -9 9998.46 1504.59 4
 9 6 9 8475.58 1169.39 3
 -9 6 -10 2485.79 831.471 4
 9 6 10 1440.88 500.943 3
 -9 6 -11 4410.84 1039.13 4
 9 6 11 4619.3 949.772 3
 9 6 12 4578.35 1014.04 3
 -9 6 -12 4778.5 990.799 2
 -9 6 -12 3492.62 948.582 4
 9 6 13 266.645 342.164 3
 -9 6 -13 -462.312 460.75 2
 -9 6 -13 -790.095 548.742 4
 -9 6 -14 553.83 416.791 2
 -9 6 -14 108.999 352.554 4
 9 6 15 334.507 275.946 3
 -9 6 -15 397.462 445.301 2
 -9 6 -15 779.238 731.038 4
 -9 6 -16 4797.32 1190.35 4
 9 6 16 6726.77 1349.11 3
 -9 6 -16 3170.84 838.663 2
 -9 6 -17 9486 1414.03 2
 9 6 17 10752.3 1738.17 3
 -9 6 -17 9352.79 1709.87 4
 -9 6 -18 4641.92 1017.7 2
 9 6 18 6815.67 1398.59 3
 -9 6 -18 5112.77 1316.13 4
 -9 6 -19 7183.59 1278.31 2
 9 6 19 8880.91 1640.8 3
 -9 6 -19 5155.42 1300.16 4
 9 6 20 7471.61 1563.52 3
 9 7 -21 -573.591 389.378 2
 9 7 -20 -333.793 455.777 2
 9 7 -19 2782.69 801.329 2
 9 7 -18 2737.73 733.075 2
 9 7 -17 128.735 334.726 2
 9 7 -16 -231.534 339.939 2
 9 7 -15 -559.428 495.136 2
 9 7 -14 1120.79 513.823 2
 9 7 -13 7936.33 1119.7 2
 9 7 -12 2218.33 654.963 2
 9 7 -11 1619.9 552.873 2
 9 7 -10 3343.1 706.731 2
 9 7 -9 2091.64 555.009 2
 9 7 -8 8132.05 1031.18 2
 9 7 -7 5699.27 848.068 2
 9 -7 -6 8285.52 822.984 1
 9 7 -6 9071.97 1003.29 2
 9 7 -5 8397.77 948.228 2
 9 -7 -5 5818.14 718.803 1
 -9 7 5 6434.66 1181.65 4
 9 -7 -4 -157.549 216.814 1
 -9 7 4 -281.524 448.811 4
 9 7 -4 126.926 193.844 2
 -9 -7 4 -240.704 349.788 1
 -9 7 3 29578.3 2476.31 4
 9 7 -3 28048.4 1604.32 2
 -9 -7 3 27570.9 2147.09 1
 9 7 -2 14227 1103.41 2
 -9 7 2 13019.5 1643.18 4
 -9 -7 2 15484.9 1600.81 1
 -9 7 1 626.88 463.597 4
 -9 -7 1 571.597 430.17 1
 9 7 -1 503.386 231.302 2
 -9 7 0 28303.2 2393.16 4
 9 7 0 30463.1 1454.96 2
 -9 -7 0 33121.2 2297.86 1
 -9 7 -1 35884 2730.2 4
 9 7 1 35672.3 1492.17 2
 -9 -7 -1 35491.1 2380.61 1
 9 7 1 35483.2 1635.06 3
 -9 7 -2 24488.8 2281.08 4
 9 7 2 23129.1 1121.89 2
 9 7 2 25693.7 1499.73 3
 -9 -7 -2 26236.5 2059.15 1
 -9 -7 -3 153.5 273.555 1
 -9 7 -3 175.078 286.19 4
 9 7 3 108.828 100.536 2
 9 7 3 228.78 230.175 3
 -9 7 -4 2249.02 768.998 4
 9 7 4 3637.34 646.404 3
 -9 7 -5 4846.86 1098.23 4
 9 7 5 5031.22 794.819 3
 -9 7 -6 7249.33 1291.67 4
 9 7 6 5443.2 845.728 3
 -9 7 -7 1687.04 724.129 4
 9 7 7 1837.01 538.587 3
 9 7 8 22413.2 1846.93 3
 -9 7 -8 22098.2 2276.46 4
 -9 7 -9 3840.06 1023.21 4
 9 7 9 5244.22 968.147 3
 9 7 10 28674.9 2267.02 3
 -9 7 -10 28800.2 2653.63 4
 -9 7 -11 950.758 640.658 4
 9 7 11 690.21 374.767 3
 9 7 12 1173.33 514.144 3
 -9 7 -12 1904.55 675.25 2
 -9 7 -12 2280.37 925.033 4
 9 7 13 -30.8323 305.128 3
 -9 7 -13 250.485 360.38 2
 -9 7 -13 -179.329 442.771 4
 9 7 14 433.083 379.944 3
 -9 7 -14 23.7261 368.231 2
 -9 7 -14 461.185 402.726 4
 9 7 15 3108.27 867.931 3
 -9 7 -15 4262.27 1206.09 4
 -9 7 -15 3956.9 978.087 2
 9 7 16 8486.51 1506.9 3
 -9 7 -16 12789.6 1736.36 2
 -9 7 -16 8033.16 1562.33 4
 -9 7 -17 1418.01 704.07 2
 9 7 17 4314.67 1174.69 3
 -9 7 -17 2239.57 994.307 4
 -9 7 -18 10295.2 1567.88 2
 9 7 18 10567.6 1782.23 3
 -9 7 -18 8538.02 1657.45 4
 -9 7 -19 3566.47 944.99 2
 9 7 19 3534.29 1076.47 3
 -9 7 -20 1422.19 673.4 2
 9 8 -20 475.679 435.124 2
 9 8 -19 489.034 466.733 2
 9 8 -18 203.533 439.427 2
 9 8 -17 -190.077 451.769 2
 9 8 -16 5100.4 1015.22 2
 9 8 -15 570.122 413.2 2
 9 8 -14 -231.064 313.311 2
 9 8 -13 68.1697 298.031 2
 9 8 -12 6636.5 1070.38 2
 9 8 -11 493.62 374.482 2
 9 8 -10 3964.08 829.38 2
 9 8 -9 610.373 424.351 2
 9 8 -8 33843.7 2153.11 2
 9 -8 -7 472.988 280.533 1
 9 8 -7 521.336 406.386 2
 -9 8 6 7463.01 1354.51 4
 9 8 -6 5847.15 845.072 2
 9 -8 -6 7263.23 862.132 1
 -9 8 5 119.632 356.645 4
 9 -8 -5 25.8347 179.862 1
 9 8 -5 -139.873 195.143 2
 -9 -8 5 -779.063 596.095 1
 9 -8 -4 2021.16 516.16 1
 -9 8 4 2933.66 860.468 4
 -9 -8 4 3030.17 809.058 1
 9 8 -4 1893.5 486.794 2
 9 -8 -3 40.5697 232.153 1
 -9 8 3 -87.8498 465.959 4
 -9 -8 3 348.845 344.874 1
 9 8 -3 330.737 269.809 2
 -9 8 2 677.789 438.607 4
 9 8 -2 450.285 305.729 2
 -9 -8 2 110.443 278.197 1
 -9 8 1 2383.92 823.901 4
 -9 -8 1 4440.84 905.708 1
 9 8 -1 2893.92 501.926 2
 -9 -8 0 6983.23 1138.92 1
 -9 8 0 9118.99 1451.25 4
 9 8 0 7882.31 818.132 2
 -9 8 -1 6846.35 1258.81 4
 9 8 1 6971.02 725.437 2
 -9 -8 -1 7210.87 1196.06 1
 -9 8 -2 3891.49 1026.87 4
 9 8 2 2803.9 506.668 3
 -9 -8 -2 2191.36 675.158 1
 -9 8 -3 1043.84 440.111 4
 9 8 3 1449.59 391.738 3
 -9 -8 -3 2244.09 704.404 1
 -9 8 -4 6875.61 1295.92 4
 9 8 4 5935.03 820.175 3
 -9 8 -5 975.922 583.835 4
 9 8 5 828.808 392.151 3
 -9 8 -6 1610.9 672.007 4
 9 8 6 1494.97 471.852 3
 9 8 7 18055.2 1642.98 3
 -9 8 -7 19082.6 2165.29 4
 9 8 8 18280.4 1701.02 3
 -9 8 -8 19238.4 2244 4
 -9 8 -9 3386.5 973.835 4
 9 8 9 3877.99 847.643 3
 -9 8 -10 1110.91 726.887 4
 9 8 10 1818.75 590.474 3
 9 8 11 394.63 376.696 3
 -9 8 -11 -273.402 523.122 4
 -9 8 -12 660.017 522.277 2
 9 8 12 1310.82 572.604 3
 -9 8 -12 122.655 464.338 4
 9 8 13 239.107 400.88 3
 -9 8 -13 -988.564 577.594 2
 -9 8 -13 -1034.89 727.051 4
 9 8 14 -524.679 489.94 3
 -9 8 -14 200.79 402.436 4
 9 8 15 196.607 351.041 3
 -9 8 -15 243.503 411.962 2
 -9 8 -15 281.722 406.986 4
 9 8 16 1208.21 637.868 3
 -9 8 -16 3024.12 948.79 2
 -9 8 -16 2005.95 820.327 4
 9 8 17 1126.06 657.569 3
 -9 8 -17 492.126 481.972 2
 -9 8 -17 309.235 636.983 4
 -9 8 -18 1293.6 699.523 2
 9 8 18 -516.434 522.523 3
 -9 8 -19 -396.733 383.067 2
 9 9 -19 425.13 400.225 2
 9 9 -18 3637.89 905.038 2
 9 9 -17 2187.6 715.191 2
 9 9 -16 333.349 419.654 2
 9 9 -15 610.708 512.21 2
 9 9 -14 6244.69 1116.59 2
 9 9 -13 296.016 374.341 2
 9 9 -12 422.577 360.531 2
 9 9 -11 631.764 395.741 2
 9 9 -10 10762 1336.62 2
 9 9 -9 9606.28 1243.4 2
 9 9 -8 543.337 394.422 2
 -9 9 7 1272.11 641.08 4
 9 9 -7 883.672 458.692 2
 9 -9 -6 17591.6 1476.04 1
 9 9 -6 16387 1490.86 2
 -9 9 6 15171.3 1912.84 4
 -9 9 5 2969.38 902.811 4
 9 -9 -5 4002.65 723.989 1
 -9 -9 5 2445.26 760.487 1
 9 9 -5 2772.43 642.231 2
 9 -9 -4 -88.1151 215.606 1
 -9 -9 4 683.349 524.269 1
 -9 9 4 -86.7577 469.923 4
 9 9 -4 -54.6426 218.329 2
 -9 9 3 17240.1 2042.32 4
 9 9 -3 16922.8 1404.02 2
 -9 -9 3 19205.3 2072.63 1
 9 -9 -3 19842.7 1656.62 1
 -9 9 2 4360.31 1016.58 4
 9 9 -2 3682.12 655.671 2
 -9 -9 2 4067.35 927.532 1
 -9 9 1 5586.85 1167.31 4
 -9 -9 1 4311.91 953.478 1
 9 9 -1 5115.53 738.116 2
 -9 9 0 2911.66 861.67 4
 -9 -9 0 3066.46 847.413 1
 9 9 0 2044.81 467.619 2
 -9 -9 -1 673.117 488.237 1
 -9 9 -1 -107.115 527.59 4
 -9 -9 -2 15713.4 1824.5 1
 -9 9 -2 15791.5 1974.32 4
 -9 9 -3 3710.81 970.169 4
 -9 -9 -3 4271.37 1022.38 1
 -9 9 -4 109.681 327.084 4
 -9 -9 -4 221.3 454.738 1
 -9 9 -5 5975.69 1231.95 4
 -9 9 -6 9278.92 1591.54 4
 9 9 6 10056.7 1191.1 3
 -9 9 -7 -239.436 494.322 4
 9 9 7 -75.0231 218.805 3
 -9 9 -8 554.422 535.624 4
 9 9 8 942.281 402.365 3
 -9 9 -9 8202.66 1544.47 4
 9 9 9 6773.67 1124.78 3
 -9 9 -10 12835.4 1892.98 4
 9 9 10 12358.9 1542.62 3
 9 9 11 9787.1 1420.57 3
 -9 9 -11 9471.53 1673.6 4
 9 9 12 896.185 547.029 3
 -9 9 -12 1405.82 670.619 2
 -9 9 -12 1578.57 687.12 4
 9 9 13 870.725 549.535 3
 -9 9 -13 81.6414 374.759 2
 -9 9 -13 664.637 499.805 4
 9 9 14 773.531 502.423 3
 -9 9 -14 1528.6 691.753 2
 -9 9 -14 787.924 459.174 4
 9 9 15 2.17252 339.939 3
 -9 9 -15 328.882 545.002 2
 -9 9 -15 130.477 427.349 4
 9 9 16 2450.72 900.615 3
 -9 9 -16 3034.24 972.654 2
 9 9 17 1494.36 803.03 3
 -9 9 -17 543.626 549.865 2
 -9 9 -18 1640.96 789.392 2
 9 9 18 854.747 523.023 3
 9 10 -17 1084.38 498.641 2
 9 10 -16 256.65 329.104 2
 9 10 -15 520.52 535.81 2
 9 10 -14 721.184 490.172 2
 9 10 -13 1478.69 605.33 2
 9 10 -12 13891.2 1646.34 2
 9 10 -11 2139.92 684.96 2
 9 10 -10 340.751 414.845 2
 -9 10 9 359.031 470.557 4
 9 10 -9 198.154 235.982 2
 -9 10 8 1966.32 729.51 4
 9 10 -8 2222.61 641.297 2
 -9 10 7 -68.1861 393.5 4
 9 10 -7 135.129 277.212 2
 -9 10 6 -319.692 645.81 4
 9 10 -6 477.674 321.859 2
 -9 -10 6 359.579 424.926 1
 -9 10 5 8987.07 1545.71 4
 9 10 -5 10674.7 1222.9 2
 -9 -10 5 9426.18 1567.34 1
 -9 10 4 7235.32 1387.85 4
 9 10 -4 4573.55 803.07 2
 -9 -10 4 6621.77 1292.46 1
 9 -10 -4 4595.94 857.729 1
 -9 -10 3 982.15 575.821 1
 -9 10 3 146.637 386.344 4
 9 10 -3 645.132 284.978 2
 9 -10 -3 699.368 375.686 1
 -9 10 2 1977.83 758.187 4
 9 -10 -2 143.287 352.041 1
 9 10 -2 1036.31 434.529 2
 -9 -10 2 1145.9 453.325 1
 -9 10 1 791.52 517.849 4
 -9 -10 1 1320.64 648.069 1
 -9 10 0 2081.18 714.405 4
 -9 -10 0 2837.73 877.395 1
 -9 -10 -1 1217.21 674.164 1
 -9 10 -1 -767.068 563.548 4
 -9 10 -2 -143.756 371.454 4
 -9 -10 -2 290.445 360.522 1
 -9 10 -3 10573.6 1712.97 4
 -9 -10 -3 13036.2 1720.42 1
 -9 -10 -4 690.822 545.625 1
 -9 10 -4 90.7548 382.812 4
 -9 10 -5 1570.33 720.363 4
 -9 10 -6 743.204 520.38 4
 -9 10 -7 5073.29 1218.69 4
 -9 10 -8 18383.8 2282.28 4
 -9 10 -9 2865.94 954.615 4
 -9 10 -10 669.45 641.329 4
 -9 10 -11 -95.342 602.565 2
 -9 10 -11 597.227 405.382 4
 -9 10 -12 -173.005 556.008 2
 -9 10 -12 -715.741 645.991 4
 -9 10 -13 2202.38 901.824 2
 -9 10 -13 3647.64 1094.14 4
 9 10 14 1855.24 719.299 3
 -9 10 -14 561.856 513.604 2
 9 10 15 2187.07 810.157 3
 -9 10 -15 1646.13 834.218 2
 9 10 16 4216.98 1182.55 3
 9 11 -15 755.634 377.503 2
 9 11 -14 6970.01 1265.65 2
 9 11 -13 -107.866 327.424 2
 9 11 -12 453.97 572.959 2
 -9 11 11 1102.98 716.408 4
 9 11 -11 783.563 534.907 2
 -9 11 10 5746.81 1335.79 4
 9 11 -10 4944.93 990.205 2
 -9 11 9 4697.27 1173.99 4
 9 11 -9 6285.03 1091.18 2
 -9 11 8 4678.05 1238.67 4
 9 11 -8 5090.28 974.313 2
 -9 11 7 3118.9 941.158 4
 9 11 -7 717.566 439.452 2
 -9 11 6 389.43 531.498 4
 -9 -11 6 968.879 564.284 1
 9 11 -6 1123.31 513.31 2
 -9 -11 5 -529.422 720.401 1
 -9 11 5 587.882 508.924 4
 9 11 -5 185.82 264.441 2
 -9 11 4 4699.64 1127.57 4
 -9 -11 4 4019.7 1064.86 1
 9 11 -4 3286.82 724.627 2
 -9 -11 3 1808.29 782.037 1
 -9 11 3 1500.89 724.589 4
 9 11 -3 740.11 389.198 2
 -9 11 2 7516.68 1428.88 4
 -9 -11 2 4823.72 1186.3 1
 -9 11 1 -283.456 458.045 4
 -9 -11 1 -612.88 489.812 1
 -9 11 0 3255.04 948.65 4
 -9 -11 0 2340.71 872.051 1
 -9 11 -1 3596.5 1049.54 4
 -9 -11 -1 3361.65 1005 1
 -9 11 -2 -421.932 585.968 4
 -9 -11 -2 -518.567 602.767 1
 -9 11 -3 -229.174 537.32 4
 -9 -11 -3 1047.48 643.437 1
 -9 -11 -4 11582.3 1748.93 1
 -9 11 -4 6098.63 1386.16 4
 -9 11 -5 309.066 570.866 4
 -9 11 -6 6152.52 1337.56 4
 -9 11 -7 1143.44 737.973 4
 -9 11 -8 1204.37 714.417 4
 -9 11 -9 -293.071 349.615 4
 -9 11 -10 -257.755 465.523 4
 -9 11 -11 2120.73 829.919 2
 -9 11 -11 1080.2 626.141 4
 -9 12 13 -173.738 462.273 4
 9 12 -13 887.671 624.335 2
 -9 12 12 4816.48 1251.99 4
 9 12 -12 7519.08 1342.08 2
 -9 12 11 1789.18 803.38 4
 9 12 -11 3599.02 948.891 2
 -9 12 10 6840.42 1465.74 4
 9 12 -10 7033.18 1247.06 2
 -9 12 9 1281.82 691.957 4
 9 12 -9 845.217 482.433 2
 -9 12 8 -23.2397 418.13 4
 9 12 -8 -382.642 503.624 2
 -9 12 7 1605.89 781.513 4
 -9 -12 7 1056.67 715.291 1
 9 12 -7 1397.67 602.678 2
 -9 12 6 3278.35 1030.13 4
 -9 -12 6 3610.54 1156.09 1
 9 12 -6 3824.88 872.129 2
 -9 12 5 122.904 417.17 4
 -9 -12 5 409.267 608.07 1
 9 12 -5 106.572 281.771 2
 -9 12 4 3676.64 1023.78 4
 -9 -12 4 3967.84 1155.27 1
 -9 12 3 5276.62 1268.55 4
 -9 -12 3 4841.96 1190.32 1
 -9 12 2 -270.494 360.103 4
 -9 -12 2 132.271 480.909 1
 -9 12 1 -708.181 682.524 4
 -9 -12 1 291.481 506.202 1
 -9 -12 0 196.299 402.289 1
 -9 12 0 -1042.41 769.87 4
 -9 12 -1 276.953 449.674 4
 -9 -12 -1 375.247 508.208 1
 -9 12 -2 259.365 408.77 4
 -9 -12 -2 674.747 652.358 1
 -9 12 -3 1996.34 869.797 4
 -9 -12 -3 476.49 439.009 1
 -9 -12 -4 858.478 628.359 1
 -9 12 -4 142.594 359.394 4
 -9 12 -5 3636.29 1103.05 4
 -9 12 -6 -435.407 504.92 4
 -9 12 -7 715.252 480.698 4
 -9 12 -8 3377.64 1076.26 4
 -9 12 -9 2223.1 1034.93 4
 -9 13 11 368.297 402.761 4
 9 13 -11 2126.55 850.298 2
 -9 13 10 1435.81 777.565 4
 9 13 -10 1645.33 683.571 2
 -9 13 9 1271.69 782.529 4
 9 13 -9 381.009 429.803 2
 -9 13 8 283.887 357.59 4
 9 13 -8 -1357.68 613.037 2
 -9 13 7 -230.176 417.211 4
[truncated: 170,700 more chars]
